# Supplementary material for: Validation of Synthetic CRISPR Reagents as a Tool for Arrayed Functional Genomic Screening
Source: PLoS One. 2016 Dec 28;11(12):e0168968. doi: 10.1371/journal.pone.0168968 (PMC5193459; doi:10.1371/journal.pone.0168968)
Supplement: S1 Table — crRNAs are listed in the order they appear in the figure. (XLSX) [file pone.0168968.s007.xlsx]

## Sheet: Control crRNA Sequences
Supplemental Table 1. crRNA sequences for control genes used in Figure 3B. crRNAs are listed in the order they appear in the figure.	crRNA name	crRNA Sequence
	AURKB_1	UAUCGCCGCAUCGUCAAGGU
	AURKB_2	GUUGGCCCGGACCCAAGGGU
	AURKB_3	GCACCCUCCGAGAGUUGGCC
	AURKB_4	UUGGAAACGUGUACUUGGCU
	AURKB_5	UUGUAGAGACGCAGGAUGUU
	BIRC5_1	AAGUCUGGCUCGUUCUCAGU
	BIRC5_2	CGGCCAGAGGCCUCAAUCCA
	BIRC5_3	CGGGCAGUCUCACCCGCUCC
	BIRC5_4	UCUUGAAUGUAGAGAUGCGG
	BIRC5_5	AUGCGGUGGUCCUUGAGAAA
	CDCA8_1	CUGAAAGACUUCGACCGUGA
	CDCA8_2	GUUAGCACGGCUUGACCUAC
	CDCA8_3	AGACUUCGACCGUGAAGGUA
	CDCA8_4	UACUGUUGCCGCCUCUUCCA
	CDCA8_5	GCAGGAUCUCGAUGUUGUAG
	FBXO5_1	UGUUCAUUCCGGACUUAAAC
	FBXO5_2	GUUUAAGUCCGGAAUGAACA
	FBXO5_3	AGCAUCUCCCGAUCUACUUU
	FBXO5_4	UUCUCAGCGAACUCUUUCGA
	FBXO5_5	ACGAAAUCCUAAAGUAGAUC
	GMNN_1	ACAUGGCUUUGCAUCCGUAG
	GMNN_2	AAAUCUUGGAGGAGUCACCC
	GMNN_3	AUGGCAGAGCUAAUAGAGGU
	GMNN_4	GUAUAUGGCAGAGCUAAUAG
	GMNN_5	UCCUUCCAAUACUGAGAGGA
	INCENP_1	GAUCCAUCCCGUAGUUAUCU
	INCENP_2	GAAAGGCUGGCGAGUCCCGU
	INCENP_3	ACGGGUCACACGCCGCAGGA
	INCENP_4	GAUAACUUCUCCACGCCCAC
	INCENP_5	CACCUUCUCAGAAGAACCGA
	TOP2A_1	CAUUGAAGACGCUUCGUUAU
	TOP2A_2	UCAUUGAAGACGCUUCGUUA
	TOP2A_3	GUGCUGAAGGAAUCGGUACU
	TOP2A_4	UUUGGGCACCAGCACAUCAA
	TOP2A_5	UUGUCUGAGAGUCAAAGGUU
	TPX_1	UCAAAGCCAAUAGGCUCGGU
	TPX_2	AGACCCUGGUACUUGCGUAU
	TPX_3	AUCAAAGCCAAUAGGCUCGG
	TPX_4	UUACAGGCCCGAGUGACUAA
	TPX_5	GGCCCACCUUCAAGUAUUCU
