# Supplementary material for: Validation of Synthetic CRISPR Reagents as a Tool for Arrayed Functional Genomic Screening
Source: PLoS One. 2016 Dec 28;11(12):e0168968. doi: 10.1371/journal.pone.0168968 (PMC5193459; doi:10.1371/journal.pone.0168968)
Supplement: S2 Table — (XLSX) [file pone.0168968.s008.xlsx]

## Sheet: Edit-R crRNA Area
Supplemental Table 2. Dharmacon Edit-R crRNA Screen Data	Plate ID	Row	Column	Catalog #	Symbol	Gene ID	Screen-1 Nuclear Area	Screen-2 Nuclear Area	Average Nuclear Area	RSA LogP	FDR	Screen-1 Nuclei (%NTC)	Screen-2 Nuclei (%NTC)
	EDITR1	16	11	CR-012434-01	FBXO5	26271	63.7231	60.2831	62.0031	-8.38139	2.3008e-06	17.8954	13.8969
	EDITR2	16	11	CR-012434-02	FBXO5	26271	62.2372	45.6772	53.9572	-8.38139	2.3008e-06	17.977	34.6594
	EDITR3	16	11	CR-012434-03	FBXO5	26271	135.302	159.666	147.484	-8.38139	2.3008e-06	3.1076	3.92003
	EDITR4	16	11	CR-012434-04	FBXO5	26271	102.813	47.9235	75.3683	-8.38139	2.3008e-06	8.01931	31.662
	EDITR1	13	10	CR-004910-02	UBE2I	7329	51.7974	53.021	52.4092	-8.14352	2.3008e-06	24.2213	29.6275
	EDITR2	13	10	CR-004910-04	UBE2I	7329	59.9228	57.033	58.4779	-8.14352	2.3008e-06	24.7125	39.0728
	EDITR3	13	10	CR-004910-05	UBE2I	7329	46.4137	56.0077	51.2107	-8.14352	2.3008e-06	26.9325	26.4355
	EDITR4	13	10	CR-004910-06	UBE2I	7329	59.248	69.2561	64.252	-8.14352	2.3008e-06	24.1116	28.0463
	EDITR1	5	9	CR-006024-03	PSMD14	10213	104.962	73.962	89.4619	-6.95651	2.368e-05	3.80036	3.82166
	EDITR2	5	9	CR-006024-06	PSMD14	10213	39.2951	34.8016	37.0484	-6.95651	2.368e-05	7.58038	20.9738
	EDITR3	5	9	CR-006024-07	PSMD14	10213	41.2099	53.7456	47.4777	-6.95651	2.368e-05	7.45824	15.4437
	EDITR4	5	9	CR-006024-08	PSMD14	10213	43.2572	48.1442	45.7007	-6.95651	2.368e-05	5.63229	6.95165
	EDITR1	4	17	CR-019984-01	ARIH1	25820	29.2622	43.8091	36.5357	-6.28329	6.592e-05	51.0403	34.916
	EDITR2	4	17	CR-019984-02	ARIH1	25820	21.2184	43.1944	32.2064	-6.28329	6.592e-05	61.2767	62.2938
	EDITR3	4	17	CR-019984-03	ARIH1	25820	32.776	32.9095	32.8428	-6.28329	6.592e-05	46.9507	58.761
	EDITR4	4	17	CR-019984-04	ARIH1	25820	38.5389	53.5251	46.032	-6.28329	6.592e-05	40.4184	45.6252
	EDITR1	12	12	CR-004087-01	RBX1	9978	36.8663	27.035	31.9506	-6.20881	6.592e-05	25.6404	48.2918
	EDITR2	12	12	CR-004087-02	RBX1	9978	61.7203	65.8598	63.7901	-6.20881	6.592e-05	14.5975	16.0543
	EDITR3	12	12	CR-004087-03	RBX1	9978	67.1777	72.6156	69.8967	-6.20881	6.592e-05	11.783	16.7832
	EDITR4	12	12	CR-004087-04	RBX1	9978	66.4269	108.171	87.2988	-6.20881	6.592e-05	11.1573	12.8046
	EDITR1	9	8	CR-004509-01	UBA1	7317	26.3716	38.0896	32.2306	-6.30884	6.592e-05	32.712	32.1946
	EDITR2	9	8	CR-004509-02	UBA1	7317	33.9634	35.556	34.7597	-6.30884	6.592e-05	21.2391	40.8543
	EDITR3	9	8	CR-004509-03	UBA1	7317	35.1341	56.1928	45.6635	-6.30884	6.592e-05	29.0302	24.3672
	EDITR4	9	8	CR-004509-04	UBA1	7317	25.0363	44.8501	34.9432	-6.30884	6.592e-05	43.8246	34.0991
	EDITR1	12	8	CR-004668-02	PRPF19	27339	45.4293	45.9641	45.6967	-6.13739	6.66514e-05	18.7613	18.6836
	EDITR2	12	8	CR-004668-03	PRPF19	27339	34.9352	40.9346	37.9349	-6.13739	6.66514e-05	20.6994	28.9705
	EDITR3	12	8	CR-004668-04	PRPF19	27339	39.5038	45.5817	42.5427	-6.13739	6.66514e-05	17.0918	21.7079
	EDITR4	12	8	CR-004668-05	PRPF19	27339	30.8203	31.7576	31.2889	-6.13739	6.66514e-05	27.3032	29.984
	EDITR1	11	10	CR-004086-01	CUL1	8454	23.1943	24.2731	23.7337	-6.00869	7.36e-05	59.2423	68.867
	EDITR2	11	10	CR-004086-02	CUL1	8454	71.2427	54.3701	62.8064	-6.00869	7.36e-05	29.0777	50.4505
	EDITR3	11	10	CR-004086-04	CUL1	8454	72.9715	73.7736	73.3725	-6.00869	7.36e-05	31.9047	37.0531
	EDITR4	11	10	CR-004086-05	CUL1	8454	75.9451	85.8109	80.878	-6.00869	7.36e-05	28.671	29.8841
	EDITR1	5	5	CR-012252-01	PRPF8	10594	36.8638	38.7472	37.8055	-5.93923	7.36e-05	12.6759	25.2075
	EDITR2	5	5	CR-012252-02	PRPF8	10594	30.3266	27.9994	29.163	-5.93923	7.36e-05	23.1166	40.4899
	EDITR3	5	5	CR-012252-03	PRPF8	10594	30.3558	46.1858	38.2708	-5.93923	7.36e-05	16.548	21.1169
	EDITR4	5	5	CR-012252-04	PRPF8	10594	50.5898	51.2659	50.9278	-5.93923	7.36e-05	7.617	17.519
	EDITR1	15	11	CR-006085-01	USP37	57695	38.7856	49.8774	44.3315	-5.98135	7.36e-05	44.2333	34.2212
	EDITR2	15	11	CR-006085-03	USP37	57695	49.5633	64.9129	57.2381	-5.98135	7.36e-05	35.2734	34.6796
	EDITR3	15	11	CR-006085-04	USP37	57695	42.6144	24.2172	33.4158	-5.98135	7.36e-05	36.2553	55.5501
	EDITR4	15	11	CR-006085-05	USP37	57695	24.7423	34.3011	29.5217	-5.98135	7.36e-05	51.227	54.195
	EDITR5	5	9	CR-014987-03	PHF5A	84844	48.1425	42.4046	45.2736	-5.50028	0.000183855	11.5635	26.1594
	EDITR6	5	9	CR-014987-04	PHF5A	84844	28.7062	18.1765	23.4414	-5.50028	0.000183855	20.3961	57.5543
	EDITR7	5	9	CR-014987-05	PHF5A	84844	43.9	64.3321	54.1161	-5.50028	0.000183855	11.9758	12.2847
	EDITR8	5	9	CR-014987-06	PHF5A	84844	55.6683	45.6489	50.6586	-5.50028	0.000183855	10.9005	30.0475
	EDITR5	3	14	CR-006924-01	TRAIP	10293	93.8735	95.7041	94.7888	-5.42739	0.000199467	13.3462	11.5036
	EDITR6	3	14	CR-006924-02	TRAIP	10293	99.7826	58.5628	79.1727	-5.42739	0.000199467	16.1746	26.6723
	EDITR7	3	14	CR-006924-04	TRAIP	10293	60.5594	41.6314	51.0954	-5.42739	0.000199467	21.6204	34.5296
	EDITR8	3	14	CR-006924-05	TRAIP	10293	4.30309	6.84342	5.57325	-5.42739	0.000199467	82.078	80.0633
	EDITR5	12	16	CR-006590-01	RNF113A	7737	33.0262	28.5704	30.7983	-5.04758	0.000441108	15.6107	23.3696
	EDITR6	12	16	CR-006590-03	RNF113A	7737	21.9263	26.192	24.0592	-5.04758	0.000441108	33.2503	32.3818
	EDITR7	12	16	CR-006590-04	RNF113A	7737	35.1964	51.2594	43.2279	-5.04758	0.000441108	9.82745	12.2678
	EDITR8	12	16	CR-006590-06	RNF113A	7737	26.408	15.8664	21.1372	-5.04758	0.000441108	28.4199	65.2532
	EDITR1	7	4	CR-007277-01	CUL2	8453	18.9255	21.0561	19.9908	-4.69896	0.000914286	52.9405	67.2264
	EDITR2	7	4	CR-007277-02	CUL2	8453	31.2113	43.6926	37.452	-4.69896	0.000914286	47.3832	60.7754
	EDITR3	7	4	CR-007277-03	CUL2	8453	29.3126	33.4829	31.3977	-4.69896	0.000914286	47.9088	58.7807
	EDITR4	7	4	CR-007277-04	CUL2	8453	25.0538	26.3659	25.7099	-4.69896	0.000914286	55.3842	55.1139
	EDITR1	1	14	CR-017741-03	USPL1	10208	30.0889	11.7119	20.9004	-4.31641	0.0020608	23.5959	59.6217
	EDITR2	1	14	CR-017741-04	USPL1	10208	26.0551	41.3818	33.7185	-4.31641	0.0020608	15.2077	11.904
	EDITR3	1	14	CR-017741-05	USPL1	10208	23.8382	12.86	18.3491	-4.31641	0.0020608	46.5881	69.5755
	EDITR4	1	14	CR-017741-06	USPL1	10208	24.0194	24.4705	24.2449	-4.31641	0.0020608	24.2188	31.9816
	EDITR1	9	18	CR-004348-01	UBE2M	9040	28.2221	37.993	33.1076	-4.2693	0.002152	46.6146	53.0786
	EDITR2	9	18	CR-004348-02	UBE2M	9040	31.4469	38.9256	35.1863	-4.2693	0.002152	50.3872	58.2043
	EDITR3	9	18	CR-004348-03	UBE2M	9040	16.0961	6.12675	11.1114	-4.2693	0.002152	52.8551	86.536
	EDITR4	9	18	CR-004348-04	UBE2M	9040	33.472	48.0588	40.7654	-4.2693	0.002152	47.4722	53.9752
	EDITR1	7	18	CR-007185-01	HUWE1	10075	19.4862	21.0499	20.268	-4.10862	0.00293271	38.4847	39.7414
	EDITR2	7	18	CR-007185-02	HUWE1	10075	31.0881	16.7167	23.9024	-4.10862	0.00293271	22.6707	58.9128
	EDITR3	7	18	CR-007185-03	HUWE1	10075	16.6755	18.7727	17.7241	-4.10862	0.00293271	40.1398	53.7181
	EDITR4	7	18	CR-007185-04	HUWE1	10075	15.8795	25.2391	20.5593	-4.10862	0.00293271	44.6828	38.5138
	EDITR1	13	3	CR-006087-01	USP39	10713	49.5932	21.4384	35.5158	-3.84011	0.0051381	14.095	44.0262
	EDITR2	13	3	CR-006087-02	USP39	10713	33.4354	30.8279	32.1316	-3.84011	0.0051381	12.5088	28.0595
	EDITR3	13	3	CR-006087-03	USP39	10713	24.7959	30.3828	27.5894	-3.84011	0.0051381	18.6197	23.855
	EDITR4	13	3	CR-006087-04	USP39	10713	4.52789	1.08539	2.80664	-3.84011	0.0051381	81.5073	104.575
	EDITR1	15	8	CR-005249-01	UBA3	9039	16.4888	16.3046	16.3967	-3.7554	0.00591596	66.3379	76.9543
	EDITR2	15	8	CR-005249-02	UBA3	9039	28.3179	26.0974	27.2077	-3.7554	0.00591596	45.5292	69.2378
	EDITR3	15	8	CR-005249-03	UBA3	9039	26.1849	39.0837	32.6343	-3.7554	0.00591596	54.7197	45.8978
	EDITR4	15	8	CR-005249-04	UBA3	9039	13.6785	24.8232	19.2508	-3.7554	0.00591596	76.6528	74.8901
	EDITR1	11	15	CR-004236-01	USP18	11274	17.1023	15.4399	16.2711	-3.70293	0.00634192	53.3013	56.9002
	EDITR2	11	15	CR-004236-02	USP18	11274	23.9646	22.8817	23.4231	-3.70293	0.00634192	38.4651	53.4062
	EDITR3	11	15	CR-004236-04	USP18	11274	22.9487	23.7952	23.3719	-3.70293	0.00634192	46.4845	51.8861
	EDITR4	11	15	CR-004236-06	USP18	11274	23.7086	17.1687	20.4387	-3.70293	0.00634192	38.4873	57.8106
	EDITR5	9	11	CR-003461-01	BRCA1	672	25.2656	6.16602	15.7158	-3.50247	0.00958275	33.1486	84.3659
	EDITR6	9	11	CR-003461-02	BRCA1	672	24.8519	11.6664	18.2592	-3.50247	0.00958275	43.6144	64.7806
	EDITR7	9	11	CR-003461-03	BRCA1	672	15.618	23.0329	19.3254	-3.50247	0.00958275	51.3084	43.4037
	EDITR8	9	11	CR-003461-04	BRCA1	672	19.4303	19.6215	19.5259	-3.50247	0.00958275	49.3568	52.8797
	EDITR5	12	12	CR-006901-01	BAZ1B	9031	15.3314	19.0375	17.1844	-3.47204	0.00974488	47.4584	40.6341
	EDITR6	12	12	CR-006901-02	BAZ1B	9031	19.7845	21.4959	20.6402	-3.47204	0.00974488	38.4916	40.5283
	EDITR7	12	12	CR-006901-03	BAZ1B	9031	16.8225	19.3131	18.0678	-3.47204	0.00974488	39.0812	56.6217
	EDITR8	12	12	CR-006901-04	BAZ1B	9031	17.9115	13.3973	15.6544	-3.47204	0.00974488	41.9326	62.8481
	EDITR1	12	6	CR-003279-01	MDM2	4193	22.2728	23.9785	23.1257	-3.43904	0.00974488	38.9657	38.2359
	EDITR2	12	6	CR-003279-02	MDM2	4193	29.3079	35.4412	32.3746	-3.43904	0.00974488	24.9707	27.3712
	EDITR3	12	6	CR-003279-03	MDM2	4193	15.0964	9.94632	12.5213	-3.43904	0.00974488	50.6798	68.9451
	EDITR4	12	6	CR-003279-04	MDM2	4193	39.5076	36.7692	38.1384	-3.43904	0.00974488	12.9006	20.7551
	EDITR5	14	9	CR-007071-01	TRIM46	80128	25.7564	16.9999	21.3782	-3.43719	0.00974488	34.57	53.442
	EDITR6	14	9	CR-007071-02	TRIM46	80128	33.3398	20.9704	27.1551	-3.43719	0.00974488	25.5425	32.8931
	EDITR7	14	9	CR-007071-03	TRIM46	80128	20.6925	21.4465	21.0695	-3.43719	0.00974488	41.2296	44.9648
	EDITR8	14	9	CR-007071-04	TRIM46	80128	15.6726	15.5	15.5863	-3.43719	0.00974488	51.3405	60.3481
	EDITR1	5	3	CR-014320-01	UBL5	59286	28.9944	41.7934	35.3939	-3.3954	0.0103001	25.1353	25.6514
	EDITR2	5	3	CR-014320-02	UBL5	59286	27.5013	18.1591	22.8302	-3.3954	0.0103001	36.705	65.6139
	EDITR3	5	3	CR-014320-03	UBL5	59286	10.6111	9.68967	10.1504	-3.3954	0.0103001	64.923	64.6508
	EDITR4	5	3	CR-014320-05	UBL5	59286	26.4502	36.2761	31.3631	-3.3954	0.0103001	25.5331	29.2249
	EDITR5	3	6	CR-003873-01	BARD1	580	21.3726	15.3926	18.3826	-3.2638	0.0129128	41.9417	60.8152
	EDITR6	3	6	CR-003873-02	BARD1	580	15.5972	14.3355	14.9663	-3.2638	0.0129128	52.9586	61.6617
	EDITR7	3	6	CR-003873-03	BARD1	580	23.233	20.5461	21.8895	-3.2638	0.0129128	41.7781	48.6807
	EDITR8	3	6	CR-003873-04	BARD1	580	20.7271	11.0102	15.8686	-3.2638	0.0129128	43.7199	72.057
	EDITR5	15	18	CR-007205-01	PPIL2	23759	20.391	15.9273	18.1591	-3.27274	0.0129128	47.4584	60.2717
	EDITR6	15	18	CR-007205-02	PPIL2	23759	19.3788	19.5939	19.4864	-3.27274	0.0129128	51.5119	62.8547
	EDITR7	15	18	CR-007205-03	PPIL2	23759	22.8688	28.9708	25.9198	-3.27274	0.0129128	42.9208	46.8652
	EDITR8	15	18	CR-007205-04	PPIL2	23759	15.8515	14.1105	14.981	-3.27274	0.0129128	54.1491	72.3734
	EDITR1	9	6	CR-008478-01	UBE2D3	7323	13.2992	16.5721	14.9356	-3.24164	0.0131034	62.8503	43.2735
	EDITR2	9	6	CR-008478-02	UBE2D3	7323	28.9984	31.3247	30.1615	-3.24164	0.0131034	36.9397	38.1415
	EDITR3	9	6	CR-008478-03	UBE2D3	7323	39.7265	26.7113	33.2189	-3.24164	0.0131034	34.3908	50.2512
	EDITR4	9	6	CR-008478-04	UBE2D3	7323	22.1304	11.2374	16.6839	-3.24164	0.0131034	43.0736	65.7211
	EDITR1	15	21	CR-005203-03	USP8	9101	19.873	17.9746	18.9238	-3.15154	0.0155682	39.7114	50.6466
	EDITR2	15	21	CR-005203-04	USP8	9101	14.9558	14.333	14.6444	-3.15154	0.0155682	52.2413	63.6502
	EDITR3	15	21	CR-005203-05	USP8	9101	18.0634	13.749	15.9062	-3.15154	0.0155682	45.1379	68.7088
	EDITR4	15	21	CR-005203-06	USP8	9101	14.5552	15.348	14.9516	-3.15154	0.0155682	59.595	63.0244
	EDITR5	13	3	CR-004828-01	KMT2D	8085	25.7899	6.09711	15.9435	-3.09802	0.017023	32.4982	63.75
	EDITR6	13	3	CR-004828-02	KMT2D	8085	34.0245	26.2943	30.1594	-3.09802	0.017023	24.4278	30.2003
	EDITR7	13	3	CR-004828-03	KMT2D	8085	13.7091	16.7177	15.2134	-3.09802	0.017023	50.1885	54.5686
	EDITR8	13	3	CR-004828-04	KMT2D	8085	19.7591	9.25818	14.5087	-3.09802	0.017023	42.5611	73.4177
	EDITR5	5	15	CR-016942-01	OIT3	170392	18.0007	13.9268	15.9638	-3.0461	0.0185659	46.0853	54.9457
	EDITR6	5	15	CR-016942-02	OIT3	170392	20.2557	12.3121	16.2839	-3.0461	0.0185659	32.4914	63.0081
	EDITR7	5	15	CR-016942-03	OIT3	170392	13.278	15.2872	14.2826	-3.0461	0.0185659	48.3145	61.9835
	EDITR8	5	15	CR-016942-04	OIT3	170392	17.8955	19.9783	18.9369	-3.0461	0.0185659	49.0818	50.2848
	EDITR1	14	6	CR-016677-01	PRICKLE1	144165	15.7178	15.8824	15.8001	-2.91357	0.0244038	47.9856	48.1567
	EDITR2	14	6	CR-016677-02	PRICKLE1	144165	22.1916	22.2966	22.2441	-2.91357	0.0244038	39.7325	43.4052
	EDITR3	14	6	CR-016677-03	PRICKLE1	144165	15.8896	12.4137	14.1516	-2.91357	0.0244038	41.2793	69.28
	EDITR4	14	6	CR-016677-04	PRICKLE1	144165	10.11	17.781	13.9455	-2.91357	0.0244038	67.0779	56.5921
	EDITR6	12	9	CR-015561-03	MARCH9	92979	18.7206	20.987	19.8538	-2.85053	0.0253646	42.1677	44.5675
	EDITR7	12	9	CR-015561-04	MARCH9	92979	23.84	21.4202	22.6301	-2.85053	0.0253646	31.425	44.2352
	EDITR8	12	9	CR-015561-05	MARCH9	92979	19.7236	13.3062	16.5149	-2.85053	0.0253646	37.5528	69.0665
	EDITR5	14	6	CR-007130-01	TRIM50	135892	15.3157	9.30623	12.311	-2.87513	0.0253646	49.5543	67.663
	EDITR6	14	6	CR-007130-02	TRIM50	135892	20.9324	17.7588	19.3456	-2.87513	0.0253646	41.5748	44.9595
	EDITR7	14	6	CR-007130-03	TRIM50	135892	31.1532	32.9098	32.0315	-2.87513	0.0253646	21.8032	21.7528
	EDITR8	14	6	CR-007130-04	TRIM50	135892	23.6574	17.9422	20.7998	-2.87513	0.0253646	33.7229	46.962
	EDITR1	4	3	CR-008631-01	UBE2Q1	55585	12.1688	32.3448	22.2568	-2.87037	0.0253646	54.6482	53.2137
	EDITR2	4	3	CR-008631-02	UBE2Q1	55585	17.468	10.2137	13.8408	-2.87037	0.0253646	48.0638	77.8824
	EDITR3	4	3	CR-008631-03	UBE2Q1	55585	25.3056	10.242	17.7738	-2.87037	0.0253646	39.1817	79.5627
	EDITR4	4	3	CR-008631-04	UBE2Q1	55585	17.258	12.2604	14.7592	-2.87037	0.0253646	50.0738	71.7339
	EDITR5	14	19	CR-009701-01	ZFAND5	7763	13.6995	16.7951	15.2473	-2.84565	0.0253646	54.8302	48.8587
	EDITR6	14	19	CR-009701-02	ZFAND5	7763	18.7424	13.337	16.0397	-2.84565	0.0253646	43.9701	62.7184
	EDITR7	14	19	CR-009701-03	ZFAND5	7763	10.8947	16.6897	13.7922	-2.84565	0.0253646	57.9591	52.6003
	EDITR8	14	19	CR-009701-04	ZFAND5	7763	17.2759	15.7029	16.4894	-2.84565	0.0253646	49.6907	63.2595
	EDITR5	12	20	CR-006536-02	MDM4	4194	18.0978	14.2384	16.1681	-2.82474	0.0258963	46.4466	56.4674
	EDITR6	12	20	CR-006536-05	MDM4	4194	25.8147	14.9356	20.3751	-2.82474	0.0258963	39.8672	62.3093
	EDITR7	12	20	CR-006536-06	MDM4	4194	14.0022	17.676	15.8391	-2.82474	0.0258963	58.7819	61.0503
	EDITR8	12	20	CR-006536-08	MDM4	4194	16.4861	11.0141	13.7501	-2.82474	0.0258963	52.7742	75.0475
	EDITR5	11	21	CR-009736-01	PHF12	57649	20.5968	16.5403	18.5686	-2.69055	0.0343439	41.0985	43.8587
	EDITR6	11	21	CR-009736-02	PHF12	57649	26.0562	18.5256	22.2909	-2.69055	0.0343439	28.934	43.0166
	EDITR7	11	21	CR-009736-04	PHF12	57649	26.4236	19.6543	23.0389	-2.69055	0.0343439	26.1456	55.5188
	EDITR8	11	21	CR-009736-05	PHF12	57649	16.0949	6.6019	11.3484	-2.69055	0.0343439	50.8102	80.5063
	EDITR5	12	8	CR-004444-01	DPF2	5977	15.42	10.4627	12.9413	-2.54979	0.0462726	47.868	78.1884
	EDITR6	12	8	CR-004444-02	DPF2	5977	22.6201	26.366	24.493	-2.54979	0.0462726	33.5349	39.7444
	EDITR7	12	8	CR-004444-03	DPF2	5977	20.4946	16.3744	18.4345	-2.54979	0.0462726	37.3672	62.4926
	EDITR8	12	8	CR-004444-04	DPF2	5977	18.8135	6.91043	12.862	-2.54979	0.0462726	38.9865	79.2563
	EDITR1	10	20	CR-021948-02	FBXO33	254170	14.0295	16.8934	15.4615	-2.51467	0.0489163	53.9507	48.4076
	EDITR2	10	20	CR-021948-04	FBXO33	254170	10.9652	14.5925	12.7789	-2.51467	0.0489163	55.7381	63.1238
	EDITR3	10	20	CR-021948-05	FBXO33	254170	19.0234	19.8884	19.4559	-2.51467	0.0489163	41.2016	45.228
	EDITR4	10	20	CR-021948-06	FBXO33	254170	17.188	13.5388	15.3634	-2.51467	0.0489163	48.84	64.8821
	EDITR1	9	9	CR-006063-01	USP11	8237	88.4445	119.546	103.995	-2.50388	0.0489238	4.25737	5.36576
	EDITR2	9	9	CR-006063-02	USP11	8237	13.9748	11.5289	12.7518	-2.50388	0.0489238	47.5006	58.6092
	EDITR3	9	9	CR-006063-03	USP11	8237	10.0069	14.7103	12.3586	-2.50388	0.0489238	70.8533	58.9973
	EDITR4	9	9	CR-006063-04	USP11	8237	7.76769	9.90946	8.83858	-2.50388	0.0489238	62.733	63.5637
	EDITR1	7	21	CR-006061-04	USP1	7398	17.0911	18.0694	17.5803	-2.4161	0.0584567	45.436	54.0822
	EDITR2	7	21	CR-006061-07	USP1	7398	15.2572	15.538	15.3976	-2.4161	0.0584567	57.7329	61.403
	EDITR3	7	21	CR-006061-08	USP1	7398	19.5427	17.6576	18.6002	-2.4161	0.0584567	43.4805	66.8965
	EDITR4	7	21	CR-006061-10	USP1	7398	15.7984	9.2919	12.5452	-2.4161	0.0584567	57.0202	86.8158
	EDITR5	14	4	CR-007014-01	G2E3	55632	12.157	14.8367	13.4969	-2.35688	0.0639505	59.6965	50.5616
	EDITR6	14	4	CR-007014-02	G2E3	55632	13.1579	18.5269	15.8424	-2.35688	0.0639505	55.686	48.0273
	EDITR7	14	4	CR-007014-03	G2E3	55632	10.8591	14.4251	12.6421	-2.35688	0.0639505	59.7417	56.7065
	EDITR8	14	4	CR-007014-04	G2E3	55632	14.074	10.7186	12.3963	-2.35688	0.0639505	52.0082	62.5316
	EDITR5	3	22	CR-007127-01	TRIM43	129868	12.5988	22.6728	17.6358	-2.36386	0.0639505	55.9383	36.1775
	EDITR6	3	22	CR-007127-02	TRIM43	129868	3.73706	-0.981924	1.37757	-2.36386	0.0639505	83.2444	102.292
	EDITR7	3	22	CR-007127-03	TRIM43	129868	17.1738	16.6349	16.9044	-2.36386	0.0639505	45.4348	55.6715
	EDITR8	3	22	CR-007127-05	TRIM43	129868	29.3932	35.144	32.2686	-2.36386	0.0639505	31.1107	29.9684
	EDITR5	8	8	CR-016715-01	NEURL1	9148	17.3122	12.8113	15.0617	-2.32542	0.0657666	51.7466	67.9529
	EDITR6	8	8	CR-016715-02	NEURL1	9148	16.5677	8.06337	12.3156	-2.32542	0.0657666	47.8833	80.1704
	EDITR7	8	8	CR-016715-03	NEURL1	9148	12.0814	14.5619	13.3217	-2.32542	0.0657666	62.3472	69.3306
	EDITR8	8	8	CR-016715-04	NEURL1	9148	19.7127	6.87355	13.2931	-2.32542	0.0657666	46.2339	81.4399
	EDITR1	9	11	CR-006070-01	USP20	10868	83.3348	114.95	99.1425	-2.32804	0.0657666	6.01323	4.22698
	EDITR2	9	11	CR-006070-02	USP20	10868	11.3746	5.68425	8.52943	-2.32804	0.0657666	61.9338	71.9708
	EDITR3	9	11	CR-006070-03	USP20	10868	11.4918	16.175	13.8334	-2.32804	0.0657666	58.1898	52.8711
	EDITR4	9	11	CR-006070-05	USP20	10868	13.0866	9.56416	11.3254	-2.32804	0.0657666	59.0318	60.5274
	EDITR1	5	14	CR-008596-01	UBE2Z	65264	17.7689	10.1162	13.9425	-2.30219	0.0679043	54.4318	71.5113
	EDITR2	5	14	CR-008596-02	UBE2Z	65264	14.9097	15.6484	15.279	-2.30219	0.0679043	53.5086	64.4802
	EDITR3	5	14	CR-008596-03	UBE2Z	65264	18.9255	9.08772	14.0066	-2.30219	0.0679043	47.4945	78.0065
	EDITR4	5	14	CR-008596-04	UBE2Z	65264	14.0173	10.4367	12.227	-2.30219	0.0679043	68.8212	81.8618
	EDITR1	15	12	CR-015562-02	CAND1	55832	14.7017	8.53414	11.6179	-2.2645	0.0725173	61.4071	85.3696
	EDITR2	15	12	CR-015562-04	CAND1	55832	18.1755	15.5283	16.8519	-2.2645	0.0725173	47.9465	70.1893
	EDITR3	15	12	CR-015562-05	CAND1	55832	20.0468	16.2176	18.1322	-2.2645	0.0725173	40.2434	63.5674
	EDITR4	15	12	CR-015562-07	CAND1	55832	16.26	16.622	16.441	-2.2645	0.0725173	59.6487	70.9748
	EDITR5	13	19	CR-006594-01	RNF103	7844	11.8073	12.3633	12.0853	-2.24419	0.0744379	56.4924	62.9348
	EDITR6	13	19	CR-006594-02	RNF103	7844	18.0744	22.6778	20.3761	-2.24419	0.0744379	40.555	45.0277
	EDITR7	13	19	CR-006594-03	RNF103	7844	15.9439	14.7023	15.3231	-2.24419	0.0744379	48.3602	61.5254
	EDITR8	13	19	CR-006594-04	RNF103	7844	15.3613	11.5495	13.4554	-2.24419	0.0744379	52.3814	71.4873
	EDITR5	3	11	CR-007076-01	TRIM8	81603	21.1233	16.723	18.9231	-2.21225	0.078517	40.3276	53.6594
	EDITR6	3	11	CR-007076-02	TRIM8	81603	13.6422	10.3808	12.0115	-2.21225	0.078517	58.9589	68.5812
	EDITR7	3	11	CR-007076-03	TRIM8	81603	15.4005	11.2588	13.3296	-2.21225	0.078517	55.6279	62.2041
	EDITR8	3	11	CR-007076-04	TRIM8	81603	17.7528	18.0102	17.8815	-2.21225	0.078517	46.0572	51.5032
	EDITR1	1	8	CR-006095-01	USP5	8078	9.70065	10.868	10.2843	-2.197	0.0797275	71.822	67.9792
	EDITR2	1	8	CR-006095-02	USP5	8078	16.5172	15.9187	16.2179	-2.197	0.0797275	62.2858	66.5857
	EDITR3	1	8	CR-006095-03	USP5	8078	17.5887	15.2436	16.4162	-2.197	0.0797275	62.3333	68.2754
	EDITR4	1	8	CR-006095-04	USP5	8078	17.9797	15.7064	16.843	-2.197	0.0797275	60.7215	47.8825
	EDITR5	6	4	CR-006971-01	RNF11	26994	16.682	14.8694	15.7757	-2.15007	0.0871179	40.4481	60.4529
	EDITR6	6	4	CR-006971-02	RNF11	26994	12.3124	11.3523	11.8324	-2.15007	0.0871179	50.8953	67.7972
	EDITR7	6	4	CR-006971-03	RNF11	26994	17.0838	13.5289	15.3063	-2.15007	0.0871179	39.4698	70.4505
	EDITR8	6	4	CR-006971-04	RNF11	26994	18.5869	12.6723	15.6296	-2.15007	0.0871179	41.8933	68.6076
	EDITR1	1	5	CR-012013-01	ATXN3	4287	78.9093	102.905	90.907	-2.1067	0.0907807	6.83103	9.36113
	EDITR2	1	5	CR-012013-02	ATXN3	4287	6.40918	-8.82329	-1.20706	-2.1067	0.0907807	81.7179	119.101
	EDITR3	1	5	CR-012013-03	ATXN3	4287	10.2031	9.71778	9.96045	-2.1067	0.0907807	69.8433	73.1606
	EDITR4	1	5	CR-012013-04	ATXN3	4287	-0.00392684	3.88802	1.94205	-2.1067	0.0907807	108.328	94.8662
	EDITR1	1	7	CR-005814-02	COPS5	10987	-1.72856	0.584861	-0.571849	-2.09669	0.0907807	111.028	98.784
	EDITR2	1	7	CR-005814-03	COPS5	10987	13.3437	-2.48032	5.43167	-2.09669	0.0907807	63.9756	100.698
	EDITR3	1	7	CR-005814-04	COPS5	10987	33.6538	32.2784	32.9661	-2.09669	0.0907807	28.564	45.1098
	EDITR4	1	7	CR-005814-05	COPS5	10987	22.2939	28.9762	25.635	-2.09669	0.0907807	51.3611	54.9541
	EDITR5	14	10	CR-006551-01	RBBP6	5930	14.7075	12.7785	13.743	-2.11492	0.0907807	45.3867	67.6087
	EDITR6	14	10	CR-006551-04	RBBP6	5930	16.9569	23.7154	20.3361	-2.11492	0.0907807	35.4322	33.8304
	EDITR7	14	10	CR-006551-05	RBBP6	5930	17.654	28.5313	23.0926	-2.11492	0.0907807	31.9735	36.8202
	EDITR5	3	10	CR-006966-01	RCHY1	25898	14.1178	15.4792	14.7985	-2.1198	0.0907807	53.7461	54.8732
	EDITR6	3	10	CR-006966-02	RCHY1	25898	19.4338	21.3085	20.3711	-2.1198	0.0907807	47.9307	42.6758
	EDITR7	3	10	CR-006966-03	RCHY1	25898	6.51048	17.0022	11.7563	-2.1198	0.0907807	77.1569	56.7914
	EDITR8	3	10	CR-006966-04	RCHY1	25898	12.0525	14.1084	13.0805	-2.1198	0.0907807	58.3522	64.0665
	EDITR1	8	18	CR-009037-01	SOCS4	122809	15.6756	14.59	15.1328	-2.09231	0.0907807	53.181	55.2017
	EDITR2	8	18	CR-009037-02	SOCS4	122809	6.81772	16.5919	11.7048	-2.09231	0.0907807	66.6276	61.7066
	EDITR3	8	18	CR-009037-04	SOCS4	122809	17.535	18.0355	17.7852	-2.09231	0.0907807	55.2635	60.8096
	EDITR4	8	18	CR-009037-05	SOCS4	122809	11.0152	17.57	14.2926	-2.09231	0.0907807	63.3499	52.517
	EDITR1	7	12	CR-013857-01	BIRC6	57448	20.9475	13.6444	17.2959	-2.08099	0.0914324	41.2508	64.8137
	EDITR2	7	12	CR-013857-02	BIRC6	57448	13.0454	12.496	12.7707	-2.08099	0.0914324	55.1514	69.501
	EDITR3	7	12	CR-013857-03	BIRC6	57448	21.0972	12.7573	16.9273	-2.08099	0.0914324	50.3431	73.9289
	EDITR4	7	12	CR-013857-04	BIRC6	57448	15.3182	8.03408	11.6761	-2.08099	0.0914324	55.2501	62.9045
	EDITR1	5	11	CR-018385-01	UBTD1	80019	11.3819	12.3822	11.882	-2.07423	0.0914324	61.4311	67.0527
	EDITR2	5	11	CR-018385-02	UBTD1	80019	14.3919	8.88885	11.6404	-2.07423	0.0914324	56.3248	77.3965
	EDITR3	5	11	CR-018385-03	UBTD1	80019	20.3053	12.5288	16.4171	-2.07423	0.0914324	44.2833	68.886
	EDITR4	5	11	CR-018385-04	UBTD1	80019	24.2422	10.8663	17.5542	-2.07423	0.0914324	39.2383	76.7679
	EDITR5	6	21	CR-009670-01	KMT2B	9757	15.4509	19.0426	17.2467	-2.06526	0.0917852	45.483	50.5435
	EDITR6	6	21	CR-009670-02	KMT2B	9757	14.5501	11.3428	12.9464	-2.06526	0.0917852	48.2628	62.582
	EDITR7	6	21	CR-009670-03	KMT2B	9757	10.6616	12.5704	11.616	-2.06526	0.0917852	51.6055	62.9337
	EDITR8	6	21	CR-009670-04	KMT2B	9757	15.1651	15.2369	15.201	-2.06526	0.0917852	51.6744	56.4715
	EDITR1	5	10	CR-003920-01	UBE2N	7334	8.56424	-0.468458	4.04789	-2.05033	0.0934376	62.9465	103.995
	EDITR2	5	10	CR-003920-03	UBE2N	7334	23.8424	27.9525	25.8974	-2.05033	0.0934376	38.559	39.5384
	EDITR3	5	10	CR-003920-04	UBE2N	7334	18.6345	12.6787	15.6566	-2.05033	0.0934376	49.4885	69.7134
	EDITR4	5	10	CR-003920-06	UBE2N	7334	21.4399	13.5039	17.4719	-2.05033	0.0934376	49.0009	76.4682
	EDITR1	11	5	CR-006066-01	USP15	9958	21.1325	16.3473	18.7399	-2.03229	0.0958286	45.0992	59.8726
	EDITR2	11	5	CR-006066-02	USP15	9958	14.4336	16.815	15.6243	-2.03229	0.0958286	53.0861	57.5362
	EDITR3	11	5	CR-006066-03	USP15	9958	12.7803	2.2308	7.50556	-2.03229	0.0958286	62.3592	95.6565
	EDITR4	11	5	CR-006066-04	USP15	9958	20.0716	18.1409	19.1062	-2.03229	0.0958286	50.2347	66.7199
	EDITR1	4	18	CR-013956-01	FBXW4	6468	27.5193	33.1708	30.3451	-1.99354	0.103109	36.3199	28.2957
	EDITR2	4	18	CR-013956-02	FBXW4	6468	17.5573	14.9926	16.2749	-1.99354	0.103109	48.0169	57.1313
	EDITR3	4	18	CR-013956-04	FBXW4	6468	12.1628	6.86437	9.5136	-1.99354	0.103109	53.9169	70.7574
	EDITR4	4	18	CR-013956-05	FBXW4	6468	13.9938	16.7741	15.3839	-1.99354	0.103109	54.7942	56.692
	EDITR5	9	4	CR-007156-01	DTX3	196403	23.5396	22.2798	22.9097	-1.98319	0.103946	35.365	41.4855
	EDITR6	9	4	CR-007156-02	DTX3	196403	17.5601	14.2023	15.8812	-1.98319	0.103946	47.1007	59.5654
	EDITR7	9	4	CR-007156-03	DTX3	196403	17.4965	13.2279	15.3622	-1.98319	0.103946	46.3261	68.3974
	EDITR8	9	4	CR-007156-04	DTX3	196403	13.1783	0.100353	6.63932	-1.98319	0.103946	54.8758	101.139
	EDITR5	9	8	CR-007027-01	RNF20	56254	13.7162	15.0577	14.3869	-1.96317	0.107176	58.8533	60.5797
	EDITR6	9	8	CR-007027-02	RNF20	56254	12.1408	20.7734	16.4571	-1.96317	0.107176	56.7532	42.9655
	EDITR7	9	8	CR-007027-03	RNF20	56254	17.106	14.2161	15.6611	-1.96317	0.107176	51.6512	67.2775
	EDITR8	9	8	CR-007027-04	RNF20	56254	12.9934	9.71274	11.3531	-1.96317	0.107176	57.7826	81.1867
	EDITR1	3	15	CR-008841-01	OTUD7A	161725	18.6246	13.9554	16.29	-1.94598	0.108792	40.7456	54.8736
	EDITR2	3	15	CR-008841-02	OTUD7A	161725	28.5557	20.7075	24.6316	-1.94598	0.108792	25.7686	45.207
	EDITR3	3	15	CR-008841-03	OTUD7A	161725	9.93719	20.4762	15.2067	-1.94598	0.108792	70.3872	57.5002
	EDITR4	3	15	CR-008841-04	OTUD7A	161725	10.8396	11.5149	11.1773	-1.94598	0.108792	68.8212	68.298
	EDITR5	10	9	CR-006908-01	TRAF4	9618	27.4383	25.749	26.5936	-1.94351	0.108792	29.3905	45.6341
	EDITR6	10	9	CR-006908-02	TRAF4	9618	9.16926	10.4241	9.79667	-1.94351	0.108792	68.2319	72.9953
	EDITR7	10	9	CR-006908-03	TRAF4	9618	5.48966	9.43829	7.46398	-1.94351	0.108792	79.1224	76.7116
	EDITR8	10	9	CR-006908-04	TRAF4	9618	25.3258	21.2068	23.2663	-1.94351	0.108792	34.8227	59.9842
	EDITR1	9	10	CR-007178-01	NEDD4	4734	13.6511	10.4008	12.0259	-1.92354	0.112235	58.7372	66.6474
	EDITR2	9	10	CR-007178-02	NEDD4	4734	14.4325	9.11687	11.7747	-1.92354	0.112235	53.9075	70.9991
	EDITR3	9	10	CR-007178-03	NEDD4	4734	17.9763	18.0547	18.0155	-1.92354	0.112235	49.1001	61.8536
	EDITR4	9	10	CR-007178-04	NEDD4	4734	13.0757	9.49461	11.2852	-1.92354	0.112235	57.3957	81.1426
	EDITR5	13	7	CR-014128-01	CUL9	23113	14.7819	15.1996	14.9908	-1.90989	0.11414	53.192	47.5181
	EDITR6	13	7	CR-014128-02	CUL9	23113	22.3699	12.2731	17.3215	-1.90989	0.11414	34.9579	65.0703
	EDITR7	13	7	CR-014128-03	CUL9	23113	9.69824	6.60254	8.15039	-1.90989	0.11414	64.0384	86.3833
	EDITR8	13	7	CR-014128-04	CUL9	23113	18.1946	14.7107	16.4527	-1.90989	0.11414	38.8294	60.2848
	EDITR1	9	7	CR-006069-01	USP2	9099	83.1484	81.0612	82.1048	-1.90335	0.114217	5.58028	8.14514
	EDITR2	9	7	CR-006069-02	USP2	9099	2.57329	3.74365	3.15847	-1.90335	0.114217	91.9033	79.8664
	EDITR3	9	7	CR-006069-03	USP2	9099	8.97319	2.59183	5.78251	-1.90335	0.114217	73.443	98.4734
	EDITR4	9	7	CR-006069-04	USP2	9099	5.11238	4.96347	5.03792	-1.90335	0.114217	85.6108	95.1258
	EDITR1	5	7	CR-010691-01	UBR1	197131	17.3106	7.98274	12.6467	-1.88884	0.116435	52.6518	80.9689
	EDITR2	5	7	CR-010691-02	UBR1	197131	10.6455	11.7431	11.1943	-1.88884	0.116435	60.8073	71.9304
	EDITR3	5	7	CR-010691-03	UBR1	197131	19.2443	28.3684	23.8063	-1.88884	0.116435	44.7753	44.184
	EDITR4	5	7	CR-010691-04	UBR1	197131	14.4711	8.57531	11.5232	-1.88884	0.116435	61.7675	73.0124
	EDITR5	12	15	CR-032293-02	TRIM72	493829	12.0461	11.9927	12.0194	-1.86874	0.120255	55.047	62.4819
	EDITR6	12	15	CR-032293-03	TRIM72	493829	14.5057	15.5641	15.0349	-1.86874	0.120255	50.8479	59.02
	EDITR7	12	15	CR-032293-04	TRIM72	493829	11.2506	16.9905	14.1205	-1.86874	0.120255	59.3989	60.151
	EDITR8	12	15	CR-032293-05	TRIM72	493829	9.26371	13.0154	11.1395	-1.86874	0.120255	63.5176	65.7595
	EDITR5	4	15	CR-006556-01	RNF2	6045	12.4201	15.4148	13.9174	-1.85481	0.122474	62.7078	59.221
	EDITR6	4	15	CR-006556-03	RNF2	6045	13.4581	20.686	17.0721	-1.85481	0.122474	59.3146	48.2659
	EDITR7	4	15	CR-006556-04	RNF2	6045	17.3497	4.87285	11.1113	-1.85481	0.122474	49.9829	88.3176
	EDITR8	4	15	CR-006556-06	RNF2	6045	18.3293	9.24153	13.7854	-1.85481	0.122474	47.8837	77.7215
	EDITR1	10	15	CR-031874-01	FBXL19	54620	11.8235	18.2123	15.0179	-1.84888	0.122481	53.6621	51.3607
	EDITR2	10	15	CR-031874-02	FBXL19	54620	13.4109	11.558	12.4844	-1.84888	0.122481	55.9962	65.1888
	EDITR3	10	15	CR-031874-03	FBXL19	54620	12.211	18.1216	15.1663	-1.84888	0.122481	50.7834	52.4968
	EDITR4	10	15	CR-031874-04	FBXL19	54620	12.3028	9.86428	11.0836	-1.84888	0.122481	62.0357	74.97
	EDITR1	11	13	CR-031532-02	USP27X	389856	7.4895	17.8234	12.6565	-1.83119	0.125871	70.1864	44.0456
	EDITR2	11	13	CR-031532-03	USP27X	389856	14.3601	8.37847	11.3693	-1.83119	0.125871	50.8331	68.428
	EDITR3	11	13	CR-031532-04	USP27X	389856	21.7017	23.3552	22.5285	-1.83119	0.125871	29.2891	34.3938
	EDITR4	11	13	CR-031532-05	USP27X	389856	7.41492	14.6603	11.0376	-1.83119	0.125871	64.6641	49.6604
	EDITR5	5	7	CR-007087-01	RNF135	84282	10.3481	5.79013	8.06913	-1.82089	0.127197	64.6109	85.9601
	EDITR6	5	7	CR-007087-02	RNF135	84282	21.4651	22.0559	21.7605	-1.82089	0.127197	38.8237	51.6063
	EDITR7	5	7	CR-007087-03	RNF135	84282	6.90727	19.315	13.1112	-1.82089	0.127197	71.8318	54.1444
	EDITR8	5	7	CR-007087-04	RNF135	84282	19.867	25.7022	22.7846	-1.82089	0.127197	38.6919	52.1519
	EDITR5	14	15	CR-007134-02	RNF183	138065	9.21554	20.0321	14.6238	-1.80779	0.128341	61.5273	38.279
	EDITR6	14	15	CR-007134-03	RNF183	138065	8.6596	9.30153	8.98056	-1.80779	0.128341	57.5596	70.0128
	EDITR7	14	15	CR-007134-04	RNF183	138065	13.4046	19.8062	16.6054	-1.80779	0.128341	52.3369	44.0146
	EDITR8	14	15	CR-007134-05	RNF183	138065	15.0037	15.459	15.2314	-1.80779	0.128341	48.7872	55.9177
	EDITR1	4	5	CR-008998-01	UBE2U	148581	11.2411	14.4995	12.8703	-1.80019	0.128341	62.9224	61.4167
	EDITR2	4	5	CR-008998-02	UBE2U	148581	8.94739	15.8468	12.3971	-1.80019	0.128341	66.0408	62.7999
	EDITR3	4	5	CR-008998-03	UBE2U	148581	9.36792	12.4911	10.9295	-1.80019	0.128341	66.3991	65.6358
	EDITR4	4	5	CR-008998-04	UBE2U	148581	11.9209	12.6599	12.2904	-1.80019	0.128341	59.4877	66.3803
	EDITR1	3	18	CR-008823-01	UBE2V2	7336	11.7277	10.1462	10.937	-1.80211	0.128341	50.006	70.6041
	EDITR2	3	18	CR-008823-02	UBE2V2	7336	14.1167	15.3828	14.7498	-1.80211	0.128341	61.6053	62.152
	EDITR3	3	18	CR-008823-03	UBE2V2	7336	8.47994	17.8788	13.1794	-1.80211	0.128341	77.0426	60.4944
	EDITR4	3	18	CR-008823-04	UBE2V2	7336	23.241	12.7805	18.0108	-1.80211	0.128341	46.9358	70.5953
	EDITR5	13	4	CR-009774-01	CHD4	1108	9.48979	12.1837	10.8368	-1.7754	0.132525	55.4806	65.1087
	EDITR6	13	4	CR-009774-02	CHD4	1108	13.0904	11.2202	12.1553	-1.7754	0.132525	53.6227	67.6779
	EDITR7	13	4	CR-009774-03	CHD4	1108	14.5337	13.0566	13.7952	-1.7754	0.132525	51.9026	66.3782
	EDITR8	13	4	CR-009774-04	CHD4	1108	12.1313	30.5362	21.3338	-1.7754	0.132525	57.6647	51.2816
	EDITR1	7	19	CR-017918-01	UFD1L	7353	12.285	6.9357	9.61033	-1.77781	0.132525	55.3458	69.3881
	EDITR2	7	19	CR-017918-02	UFD1L	7353	20.1357	22.3272	21.2314	-1.77781	0.132525	31.6358	34.5177
	EDITR3	7	19	CR-017918-03	UFD1L	7353	22.8482	24.8025	23.8253	-1.77781	0.132525	31.2055	36.0288
	EDITR4	7	19	CR-017918-04	UFD1L	7353	14.46	9.52542	11.9927	-1.77781	0.132525	43.5027	48.7016
	EDITR1	13	12	CR-003549-01	TSG101	7251	15.3148	14.6517	14.9832	-1.74723	0.138023	52.6037	51.1098
	EDITR2	13	12	CR-003549-02	TSG101	7251	18.0267	11.5321	14.7794	-1.74723	0.138023	45.4588	68.4077
	EDITR3	13	12	CR-003549-03	TSG101	7251	16.0669	5.4529	10.7599	-1.74723	0.138023	49.0224	91.8743
	EDITR4	13	12	CR-003549-04	TSG101	7251	10.8685	12.1391	11.5038	-1.74723	0.138023	67.3193	65.5613
	EDITR1	15	17	CR-006097-01	USP7	7874	20.6479	19.7846	20.2163	-1.74715	0.138023	49.9098	49.7201
	EDITR2	15	17	CR-006097-02	USP7	7874	11.6892	17.1838	14.4365	-1.74715	0.138023	67.1439	59.4595
	EDITR3	15	17	CR-006097-03	USP7	7874	17.0977	3.42795	10.2628	-1.74715	0.138023	47.0543	89.215
	EDITR4	15	17	CR-006097-04	USP7	7874	16.7171	11.871	14.294	-1.74715	0.138023	56.8057	77.4471
	EDITR5	14	21	CR-026200-01	PHF19	26147	14.9203	12.4867	13.7035	-1.7287	0.1423	46.6875	56.6848
	EDITR6	14	21	CR-026200-02	PHF19	26147	21.2466	13.1465	17.1966	-1.7287	0.1423	34.4836	61.0993
	EDITR7	14	21	CR-026200-03	PHF19	26147	8.74946	12.6165	10.683	-1.7287	0.1423	64.2212	59.7777
	EDITR8	14	21	CR-026200-04	PHF19	26147	14.3724	10.0133	12.1929	-1.7287	0.1423	54.9151	72.4525
	EDITR5	9	18	CR-006985-03	RNF181	51255	19.3231	21.1186	20.2208	-1.71112	0.146432	39.894	36.9203
	EDITR6	9	18	CR-006985-04	RNF181	51255	17.0205	21.4186	19.2195	-1.71112	0.146432	41.5748	42.3519
	EDITR7	9	18	CR-006985-05	RNF181	51255	14.5819	13.8037	14.1928	-1.71112	0.146432	52.4969	66.3443
	EDITR8	9	18	CR-006985-06	RNF181	51255	13.1098	6.08895	9.59939	-1.71112	0.146432	58.3129	85.7753
	EDITR1	4	7	CR-010154-02	UBE2G1	7326	13.5519	8.3688	10.9603	-1.70127	0.148052	59.0259	75.719
	EDITR2	4	7	CR-010154-03	UBE2G1	7326	12.2881	14.7812	13.5347	-1.70127	0.148052	57.5452	61.9496
	EDITR3	4	7	CR-010154-04	UBE2G1	7326	14.8697	10.1853	12.5275	-1.70127	0.148052	55.3412	74.6183
	EDITR4	4	7	CR-010154-05	UBE2G1	7326	7.72812	13.3621	10.5451	-1.70127	0.148052	74.1317	62.3052
	EDITR5	8	19	CR-021878-01	RC3H1	149041	18.6503	10.9909	14.8206	-1.68861	0.150678	46.8803	73.75
	EDITR6	8	19	CR-021878-02	RC3H1	149041	18.7873	12.583	15.6851	-1.68861	0.150678	52.4843	65.5475
	EDITR7	8	19	CR-021878-03	RC3H1	149041	9.62659	11.4075	10.517	-1.68861	0.150678	68.7464	74.8452
	EDITR8	8	19	CR-021878-04	RC3H1	149041	14.6366	9.78866	12.2127	-1.68861	0.150678	56.8202	72.0728
	EDITR1	12	4	CR-022355-01	MEX3A	92312	15.3998	13.7565	14.5781	-1.66302	0.156655	48.1299	53.6383
	EDITR2	12	4	CR-022355-02	MEX3A	92312	15.5615	12.5232	14.0424	-1.66302	0.156655	47.5945	64.0348
	EDITR3	12	4	CR-022355-03	MEX3A	92312	22.2932	17.2931	19.7932	-1.66302	0.156655	41.4865	55.3728
	EDITR4	12	4	CR-022355-04	MEX3A	92312	10.1226	3.26137	6.69201	-1.66302	0.156655	64.53	89.6924
	EDITR1	15	13	CR-006092-01	USP46	64854	81.1532	48.9654	65.0593	-1.66185	0.156655	9.47685	22.486
	EDITR2	15	13	CR-006092-02	USP46	64854	23.0973	11.7304	17.4139	-1.66185	0.156655	43.1354	68.9341
	EDITR3	15	13	CR-006092-03	USP46	64854	10.1013	-1.38183	4.35972	-1.66185	0.156655	64.3273	105.525
	EDITR4	15	13	CR-006092-04	USP46	64854	9.50781	10.2927	9.90026	-1.66185	0.156655	64.9591	69.0372
	EDITR1	10	4	CR-031751-01	FBXL22	283807	13.2926	9.22047	11.2565	-1.64065	0.157466	62.4895	74.8311
	EDITR2	10	4	CR-031751-02	FBXL22	283807	12.2548	8.51139	10.3831	-1.64065	0.157466	63.1073	75.0481
	EDITR3	10	4	CR-031751-03	FBXL22	283807	15.2991	17.971	16.635	-1.64065	0.157466	54.3053	52.6741
	EDITR4	10	4	CR-031751-04	FBXL22	283807	8.43279	13.6022	11.0175	-1.64065	0.157466	77.1892	65.6213
	EDITR1	4	16	CR-032307-01	NCCRP1	342897	12.9899	7.49233	10.2411	-1.64051	0.157466	50.6554	69.7549
	EDITR2	4	16	CR-032307-02	NCCRP1	342897	14.8887	25.7036	20.2961	-1.64051	0.157466	48.2046	43.0205
	EDITR3	4	16	CR-032307-03	NCCRP1	342897	19.7891	32.858	26.3236	-1.64051	0.157466	39.9586	35.8712
	EDITR4	4	16	CR-032307-04	NCCRP1	342897	7.94776	9.69408	8.82092	-1.64051	0.157466	63.3231	65.1219
	EDITR5	5	14	CR-007169-01	RNF149	284996	15.6926	24.3473	20.02	-1.65	0.157466	49.747	35.6522
	EDITR6	5	14	CR-007169-02	RNF149	284996	24.521	26.4106	25.4658	-1.65	0.157466	33.9144	41.3805
	EDITR7	5	14	CR-007169-03	RNF149	284996	15.4752	12.434	13.9546	-1.65	0.157466	50.28	66.4121
	EDITR8	5	14	CR-007169-04	RNF149	284996	11.469	8.16001	9.81451	-1.65	0.157466	54.0509	76.2658
	EDITR1	12	17	CR-017374-01	SOCS5	9655	11.1779	15.5116	13.3447	-1.64943	0.157466	67.1557	59.9112
	EDITR2	12	17	CR-017374-02	SOCS5	9655	14.0126	9.22682	11.6197	-1.64943	0.157466	54.8228	76.7892
	EDITR3	12	17	CR-017374-03	SOCS5	9655	25.4266	22.3598	23.8932	-1.64943	0.157466	42.6259	44.6568
	EDITR4	12	17	CR-017374-04	SOCS5	9655	11.9118	8.88869	10.4002	-1.64943	0.157466	68.4726	69.0571
	EDITR1	16	10	CR-007161-01	MARCH8	220972	16.5582	16.9793	16.7687	-1.63457	0.157935	51.5454	43.6209
	EDITR2	16	10	CR-007161-02	MARCH8	220972	15.614	12.5008	14.0574	-1.63457	0.157935	58.9298	64.5005
	EDITR3	16	10	CR-007161-03	MARCH8	220972	14.776	13.016	13.896	-1.63457	0.157935	51.4049	68.0981
	EDITR4	16	10	CR-007161-05	MARCH8	220972	10.4382	7.0091	8.72365	-1.63457	0.157935	61.4188	77.5869
	EDITR1	4	14	CR-013564-01	FBXL4	26235	19.1004	12.9257	16.013	-1.60596	0.161807	47.1678	52.9434
	EDITR2	4	14	CR-013564-02	FBXL4	26235	7.01727	13.9226	10.4699	-1.60596	0.161807	68.4112	57.3135
	EDITR3	4	14	CR-013564-03	FBXL4	26235	8.81515	11.7238	10.2695	-1.60596	0.161807	70.931	68.7679
	EDITR4	4	14	CR-013564-05	FBXL4	26235	17.4506	10.3621	13.9063	-1.60596	0.161807	53.0776	67.1394
	EDITR1	6	19	CR-012917-01	FBXO21	23014	12.6482	14.4483	13.5483	-1.61802	0.161807	53.3253	59.1971
	EDITR2	6	19	CR-012917-02	FBXO21	23014	10.2239	15.103	12.6635	-1.61802	0.161807	56.8646	55.1878
	EDITR3	6	19	CR-012917-03	FBXO21	23014	11.6832	8.92964	10.3064	-1.61802	0.161807	61.0644	83.0493
	EDITR4	6	19	CR-012917-04	FBXO21	23014	8.94479	16.4318	12.6883	-1.61802	0.161807	68.9822	51.638
	EDITR1	2	6	CR-014844-01	FBXW9	84261	18.1629	23.4596	20.8112	-1.60931	0.161807	46.0854	39.1623
	EDITR2	2	6	CR-014844-02	FBXW9	84261	14.1827	21.4292	17.806	-1.60931	0.161807	54.5881	50.9363
	EDITR3	2	6	CR-014844-04	FBXW9	84261	9.95998	17.6912	13.8256	-1.60931	0.161807	71.9927	59.2337
	EDITR4	2	6	CR-014844-05	FBXW9	84261	3.15581	2.87846	3.01713	-1.60931	0.161807	89.5266	90.012
	EDITR5	11	8	CR-012796-04	MTF2	22823	9.07973	10.3322	9.70595	-1.61432	0.161807	70.0795	68.5145
	EDITR6	11	8	CR-012796-05	MTF2	22823	13.6147	21.9154	17.7651	-1.61432	0.161807	57.3461	43.954
	EDITR7	11	8	CR-012796-06	MTF2	22823	11.6226	16.0456	13.8341	-1.61432	0.161807	58.8047	57.1138
	EDITR8	11	8	CR-012796-07	MTF2	22823	15.8324	22.3014	19.0669	-1.61432	0.161807	47.6088	51.2025
	EDITR1	14	18	CR-017714-01	RNF180	285671	11.1651	10.5751	10.8701	-1.59398	0.163006	62.1768	57.9232
	EDITR2	14	18	CR-017714-03	RNF180	285671	10.2747	13.6915	11.9831	-1.59398	0.163006	61.5583	54.0743
	EDITR3	14	18	CR-017714-04	RNF180	285671	17.8675	2.60335	10.2354	-1.59398	0.163006	46.0961	98.5915
	EDITR4	14	18	CR-017714-05	RNF180	285671	11.3517	9.57343	10.4626	-1.59398	0.163006	59.3536	65.0819
	EDITR5	11	12	CR-006913-01	RNF40	9810	10.156	1.44996	5.80298	-1.59441	0.163006	62.3464	91.8116
	EDITR6	11	12	CR-006913-02	RNF40	9810	15.0732	12.4875	13.7804	-1.59441	0.163006	53.1009	61.5424
	EDITR7	11	12	CR-006913-03	RNF40	9810	14.9169	18.4811	16.699	-1.59441	0.163006	51.9255	57.5889
	EDITR8	11	12	CR-006913-05	RNF40	9810	14.1556	17.4504	15.803	-1.59441	0.163006	51.7726	54.2405
	EDITR5	14	13	CR-006553-01	RFPL1	5988	21.8784	24.7654	23.3219	-1.58887	0.163302	30.9564	42.5725
	EDITR6	14	13	CR-006553-02	RFPL1	5988	14.9763	11.0484	13.0123	-1.58887	0.163302	52.2946	65.0362
	EDITR7	14	13	CR-006553-03	RFPL1	5988	16.0425	20.5445	18.2935	-1.58887	0.163302	50.2571	60.151
	EDITR8	14	13	CR-006553-04	RFPL1	5988	8.6373	11.8063	10.2218	-1.58887	0.163302	68.5849	66.2342
	EDITR1	4	22	CR-034909-03	FBXO47	494188	15.2382	5.08587	10.162	-1.57728	0.165629	50.3187	77.6684
	EDITR2	4	22	CR-034909-04	FBXO47	494188	13.0967	15.9607	14.5287	-1.57728	0.165629	59.2584	53.1228
	EDITR3	4	22	CR-034909-05	FBXO47	494188	12.1351	15.2723	13.7037	-1.57728	0.165629	55.5484	54.8212
	EDITR4	4	22	CR-034909-06	FBXO47	494188	10.3553	18.1369	14.2461	-1.57728	0.165629	61.5529	52.2373
	EDITR5	11	17	CR-006581-01	MKRN3	7681	13.4276	13.9665	13.6971	-1.57001	0.165629	48.8316	61.087
	EDITR6	11	17	CR-006581-02	MKRN3	7681	15.4771	18.9525	17.2148	-1.57001	0.165629	47.2193	48.9135
	EDITR7	11	17	CR-006581-04	MKRN3	7681	19.211	13.0927	16.1518	-1.57001	0.165629	38.5556	68.2277
	EDITR8	11	17	CR-006581-05	MKRN3	7681	13.6291	4.75888	9.19397	-1.57001	0.165629	51.3208	81.7722
	EDITR5	8	7	CR-006523-01	TRIM23	373	12.8652	14.6904	13.7778	-1.57363	0.165629	55.9383	47.2464
	EDITR6	8	7	CR-006523-02	TRIM23	373	11.5135	14.8725	13.193	-1.57363	0.165629	51.2748	59.2927
	EDITR7	8	7	CR-006523-03	TRIM23	373	7.6036	12.7662	10.1849	-1.57363	0.165629	67.3752	66.9042
	EDITR8	8	7	CR-006523-04	TRIM23	373	15.3217	7.60367	11.4627	-1.57363	0.165629	47.5695	75.8703
	EDITR5	6	19	CR-006568-01	TRAF5	7188	18.3177	12.2347	15.2762	-1.56354	0.166513	46.278	61.7935
	EDITR6	6	19	CR-006568-02	TRAF5	7188	13.1797	12.8282	13.0039	-1.56354	0.166513	61.4728	62.3434
	EDITR7	6	19	CR-006568-03	TRAF5	7188	7.68809	12.6313	10.1597	-1.56354	0.166513	73.5687	67.8714
	EDITR8	6	19	CR-006568-04	TRAF5	7188	13.2898	9.29057	11.2902	-1.56354	0.166513	59.6288	75.269
	EDITR1	4	4	CR-003490-02	FBXW11	23291	21.7904	56.2922	39.0413	-1.54558	0.168602	51.6176	38.8728
	EDITR2	4	4	CR-003490-03	FBXW11	23291	18.0536	20.5696	19.3116	-1.54558	0.168602	55.785	59.3582
	EDITR3	4	4	CR-003490-04	FBXW11	23291	3.07343	12.3012	7.68732	-1.54558	0.168602	94.0567	74.2047
	EDITR4	4	4	CR-003490-05	FBXW11	23291	9.00726	11.9067	10.457	-1.54558	0.168602	74.4804	70.7551
	EDITR5	11	9	CR-006900-01	RNF8	9025	13.952	15.9623	14.9572	-1.54355	0.168602	53.0956	63.8949
	EDITR6	11	9	CR-006900-02	RNF8	9025	20.6916	16.691	18.6913	-1.54355	0.168602	42.6183	59.8551
	EDITR7	11	9	CR-006900-04	RNF8	9025	9.81451	11.756	10.7853	-1.54355	0.168602	70.4377	73.5386
	EDITR8	11	9	CR-006900-05	RNF8	9025	15.4721	4.70094	10.0865	-1.54355	0.168602	51.9493	83.7658
	EDITR5	4	17	CR-027806-01	SH3RF3	344558	12.5219	8.3615	10.4417	-1.54189	0.168602	53.2161	74.2572
	EDITR6	4	17	CR-027806-02	SH3RF3	344558	19.8409	9.59431	14.7176	-1.54189	0.168602	38.1122	76.6425
	EDITR7	4	17	CR-027806-03	SH3RF3	344558	7.56773	12.5976	10.0827	-1.54189	0.168602	71.1462	66.1916
	EDITR8	4	17	CR-027806-04	SH3RF3	344558	13.0852	8.72023	10.9027	-1.54189	0.168602	54.3848	72.6108
	EDITR1	12	3	CR-003324-01	SKP2	6502	41.1323	5.41557	23.2739	-1.55323	0.168602	21.3109	92.6848
	EDITR2	12	3	CR-003324-02	SKP2	6502	15.1885	12.0606	13.6246	-1.55323	0.168602	58.0615	86.7294
	EDITR3	12	3	CR-003324-03	SKP2	6502	18.836	19.0325	18.9343	-1.55323	0.168602	51.2236	61.4203
	EDITR4	12	3	CR-003324-04	SKP2	6502	10.3524	9.80111	10.0767	-1.55323	0.168602	69.1699	83.9992
	EDITR1	11	16	CR-009700-01	UBE2R2	54926	13.6715	16.0867	14.8791	-1.53528	0.169631	51.5935	50.7045
	EDITR2	11	16	CR-009700-02	UBE2R2	54926	13.176	8.08466	10.6303	-1.53528	0.169631	54.2361	74.4812
	EDITR3	11	16	CR-009700-03	UBE2R2	54926	8.93036	11.2203	10.0753	-1.53528	0.169631	70.8015	64.8478
	EDITR4	11	16	CR-009700-04	UBE2R2	54926	8.88564	14.9745	11.9301	-1.53528	0.169631	64.9323	60.6073
	EDITR1	7	7	CR-006060-01	UCHL5	51377	17.2669	3.28324	10.2751	-1.52542	0.171965	51.0643	90.5424
	EDITR2	7	7	CR-006060-02	UCHL5	51377	16.4946	10.8289	13.6618	-1.52542	0.171965	53.8841	79.7449
	EDITR3	7	7	CR-006060-04	UCHL5	51377	13.8291	8.02368	10.9264	-1.52542	0.171965	60.3134	72.747
	EDITR4	7	7	CR-006060-05	UCHL5	51377	8.95726	11.1293	10.0433	-1.52542	0.171965	77.8865	74.151
	EDITR5	6	7	CR-004390-04	BIRC2	329	10.6325	12.4262	11.5294	-1.51724	0.17367	66.5382	58.7862
	EDITR6	6	7	CR-004390-06	BIRC2	329	8.6387	11.4171	10.0279	-1.51724	0.17367	66.1212	67.729
	EDITR7	6	7	CR-004390-07	BIRC2	329	11.9957	9.65383	10.8248	-1.51724	0.17367	55.4222	78.4424
	EDITR8	6	7	CR-004390-10	BIRC2	329	14.5696	5.92233	10.246	-1.51724	0.17367	54.3455	84.5728
	EDITR1	3	8	CR-006096-01	USP6	9098	45.7989	59.585	52.692	-1.51061	0.174781	10.5833	9.0909
	EDITR2	3	8	CR-006096-02	USP6	9098	6.45476	1.14888	3.80182	-1.51061	0.174781	74.4191	93.9771
	EDITR3	3	8	CR-006096-03	USP6	9098	12.2675	25.8719	19.0697	-1.51061	0.174781	50.7316	41.4262
	EDITR4	3	8	CR-006096-04	USP6	9098	8.21453	4.58201	6.39827	-1.51061	0.174781	71.7178	99.0811
	EDITR1	12	13	CR-022720-01	FBXO41	150726	7.59892	5.19063	6.39478	-1.493	0.180418	74.3235	81.2198
	EDITR2	12	13	CR-022720-02	FBXO41	150726	14.7256	11.8755	13.3005	-1.493	0.180418	56.4422	68.4685
	EDITR3	12	13	CR-022720-03	FBXO41	150726	17.4345	14.5933	16.0139	-1.493	0.180418	50.4985	60.3565
	EDITR4	12	13	CR-022720-04	FBXO41	150726	12.4385	15.7225	14.0805	-1.493	0.180418	61.8747	54.5945
	EDITR5	15	20	CR-013178-01	VPS18	57617	14.5358	16.7143	15.625	-1.48849	0.180713	47.5066	61.3768
	EDITR6	15	20	CR-013178-02	VPS18	57617	14.464	12.132	13.298	-1.48849	0.180713	62.5163	69.7401
	EDITR7	15	20	CR-013178-03	VPS18	57617	12.4076	19.2927	15.8502	-1.48849	0.180713	54.4395	50.9714
	EDITR8	15	20	CR-013178-04	VPS18	57617	5.34586	6.31721	5.83153	-1.48849	0.180713	78.2088	85.807
	EDITR1	2	8	CR-003463-01	BTRC	8945	16.1992	22.4269	19.313	-1.48401	0.181016	54.7685	39.3167
	EDITR2	2	8	CR-003463-02	BTRC	8945	11.3201	15.2286	13.2744	-1.48401	0.181016	66.2051	54.3172
	EDITR3	2	8	CR-003463-03	BTRC	8945	14.745	22.6667	18.7059	-1.48401	0.181016	63.0584	47.4737
	EDITR4	2	8	CR-003463-04	BTRC	8945	5.93533	4.35364	5.14449	-1.48401	0.181016	85.3426	84.978
	EDITR1	5	16	CR-018270-01	HECTD4	283450	6.45582	1.857	4.15641	-1.47731	0.18164	73.4095	94.1903
	EDITR2	5	16	CR-018270-02	HECTD4	283450	16.5351	20.6692	18.6022	-1.47731	0.18164	43.0415	49.094
	EDITR3	5	16	CR-018270-03	HECTD4	283450	12.9508	16.1092	14.53	-1.47731	0.18164	56.1958	65.951
	EDITR4	5	16	CR-018270-04	HECTD4	283450	10.0589	16.3979	13.2284	-1.47731	0.18164	60.5605	65.5214
	EDITR1	13	14	CR-008326-01	UBE2Q2	92912	17.2189	17.8796	17.5493	-1.47509	0.18164	43.8966	48.0409
	EDITR2	13	14	CR-008326-02	UBE2Q2	92912	15.268	2.06335	8.66567	-1.47509	0.18164	58.9064	108.432
	EDITR3	13	14	CR-008326-03	UBE2Q2	92912	38.1017	31.3725	34.7371	-1.47509	0.18164	24.4983	33.0543
	EDITR4	13	14	CR-008326-04	UBE2Q2	92912	18.0257	8.42893	13.2273	-1.47509	0.18164	52.8899	86.7359
	EDITR5	5	4	CR-006962-01	CBLC	23624	15.1512	13.6277	14.3895	-1.47065	0.181814	38.6413	54.3297
	EDITR6	5	4	CR-006962-02	CBLC	23624	18.5276	7.90054	13.2141	-1.47065	0.181814	38.1833	75.5518
	EDITR7	5	4	CR-006962-03	CBLC	23624	12.5145	15.4341	13.9743	-1.47065	0.181814	56.6792	63.6464
	EDITR8	5	4	CR-006962-04	CBLC	23624	7.403	6.37231	6.88765	-1.47065	0.181814	74.0843	83.9557
	EDITR5	1	7	CR-007024-01	RNF114	55905	6.12215	14.3128	10.2175	-1.46737	0.181814	78.0053	50.9239
	EDITR6	1	7	CR-007024-02	RNF114	55905	13.3122	9.60557	11.4589	-1.46737	0.181814	61.8048	76.847
	EDITR7	1	7	CR-007024-03	RNF114	55905	10.1717	16.7662	13.469	-1.46737	0.181814	69.3635	51.701
	EDITR8	1	7	CR-007024-04	RNF114	55905	9.44787	10.2286	9.83821	-1.46737	0.181814	69.292	72.1519
	EDITR1	1	12	CR-031837-01	USP50	373509	17.0239	11.1031	14.0635	-1.45788	0.184294	54.9128	59.1199
	EDITR2	1	12	CR-031837-02	USP50	373509	17.7852	1.84026	9.81273	-1.45788	0.184294	57.8972	88.3693
	EDITR3	1	12	CR-031837-03	USP50	373509	13.2843	8.98205	11.1332	-1.45788	0.184294	65.2855	74.638
	EDITR4	1	12	CR-031837-04	USP50	373509	15.3324	4.57936	9.9559	-1.45788	0.184294	62.6257	78.2261
	EDITR5	11	22	CR-027218-01	LONRF2	164832	14.7815	22.4008	18.5912	-1.449	0.185043	46.7839	38.0254
	EDITR6	11	22	CR-027218-02	LONRF2	164832	21.9676	19.704	20.8358	-1.449	0.185043	38.6339	41.6361
	EDITR7	11	22	CR-027218-04	LONRF2	164832	11.0519	6.36647	8.70916	-1.449	0.185043	51.9712	85.0598
	EDITR8	11	22	CR-027218-05	LONRF2	164832	11.3916	11.0125	11.2021	-1.449	0.185043	60.8858	66.6772
	EDITR1	4	21	CR-006403-01	UBA6	55236	6.4534	18.3212	12.3873	-1.45002	0.185043	77.5707	42.8489
	EDITR2	4	21	CR-006403-02	UBA6	55236	11.3178	12.598	11.9579	-1.45002	0.185043	55.9493	71.0193
	EDITR3	4	21	CR-006403-03	UBA6	55236	15.3422	7.27952	11.3109	-1.45002	0.185043	55.0304	87.1467
	EDITR4	4	21	CR-006403-04	UBA6	55236	10.9894	8.5716	9.78052	-1.45002	0.185043	63.7522	77.3472
	EDITR1	6	8	CR-017457-01	ASB3	51130	11.2736	5.52552	8.39957	-1.43581	0.188928	62.2489	72.0517
	EDITR2	6	8	CR-017457-02	ASB3	51130	11.0904	14.9711	13.0308	-1.43581	0.188928	60.5022	55.6129
	EDITR3	6	8	CR-017457-03	ASB3	51130	12.3474	18.5927	15.47	-1.43581	0.188928	60.6759	54.4273
	EDITR4	6	8	CR-017457-04	ASB3	51130	12.158	17.6271	14.8925	-1.43581	0.188928	54.5259	49.3008
	EDITR1	3	19	CR-008670-01	OTUD7B	56957	12.8855	10.5976	11.7415	-1.43128	0.188928	55.442	49.5657
	EDITR2	3	19	CR-008670-02	OTUD7B	56957	9.14353	15.9793	12.5614	-1.43128	0.188928	66.299	47.3125
	EDITR3	3	19	CR-008670-03	OTUD7B	56957	18.8139	17.8804	18.3471	-1.43128	0.188928	52.389	61.0657
	EDITR4	3	19	CR-008670-04	OTUD7B	56957	8.51318	10.8942	9.70367	-1.43128	0.188928	68.258	72.6528
	EDITR5	2	17	CR-007084-01	PCGF6	84108	7.84195	5.55516	6.69855	-1.42951	0.188928	74.5363	74.3659
	EDITR6	2	17	CR-007084-02	PCGF6	84108	13.6701	23.0515	18.3608	-1.42951	0.188928	62.8483	44.8402
	EDITR7	2	17	CR-007084-03	PCGF6	84108	7.65741	6.57641	7.11691	-1.42951	0.188928	68.4722	73.1993
	EDITR8	2	17	CR-007084-04	PCGF6	84108	24.2628	14.3744	19.3186	-1.42951	0.188928	40.931	62.3576
	EDITR1	13	6	CR-027468-01	HECTD3	79654	10.4608	15.0135	12.7372	-1.40354	0.19883	62.8022	75.4295
	EDITR2	13	6	CR-027468-02	HECTD3	79654	16.49	14.173	15.3315	-1.40354	0.19883	48.2046	58.0221
	EDITR3	13	6	CR-027468-03	HECTD3	79654	18.7336	15.6656	17.1996	-1.40354	0.19883	36.5143	53.4029
	EDITR4	13	6	CR-027468-04	HECTD3	79654	7.43001	11.8222	9.62608	-1.40354	0.19883	65.8442	67.0396
	EDITR5	12	18	CR-007089-01	PCGF5	84333	12.8026	7.27694	10.0397	-1.40049	0.19883	51.6502	78.7138
	EDITR6	12	18	CR-007089-02	PCGF5	84333	20.6354	24.9921	22.8138	-1.40049	0.19883	38.5628	35.7563
	EDITR7	12	18	CR-007089-03	PCGF5	84333	11.0504	8.19795	9.62416	-1.40049	0.19883	55.3765	70.4166
	EDITR8	12	18	CR-007089-04	PCGF5	84333	9.76917	9.55899	9.66408	-1.40049	0.19883	60.2769	75.1424
	EDITR1	14	15	CR-027197-01	SOCS7	30837	11.1136	11.1376	11.1256	-1.38984	0.20063	68.0938	70.3532
	EDITR2	14	15	CR-027197-02	SOCS7	30837	12.0519	19.6558	15.8539	-1.38984	0.20063	64.9143	54.7829
	EDITR3	14	15	CR-027197-03	SOCS7	30837	12.5257	10.9081	11.7169	-1.38984	0.20063	62.5405	77.8489
	EDITR4	14	15	CR-027197-04	SOCS7	30837	7.70098	11.5131	9.60706	-1.38984	0.20063	72.6834	63.6436
	EDITR5	11	15	CR-007102-01	TRIM15	89870	13.6358	11.9251	12.7804	-1.39136	0.20063	52.4693	66.6667
	EDITR6	11	15	CR-007102-03	TRIM15	89870	10.7978	9.26037	10.0291	-1.39136	0.20063	58.2711	76.2846
	EDITR7	11	15	CR-007102-05	TRIM15	89870	10.8953	8.31949	9.60737	-1.39136	0.20063	57.2735	68.2786
	EDITR8	11	15	CR-007102-06	TRIM15	89870	9.51668	11.2802	10.3984	-1.39136	0.20063	65.9531	68.4335
	EDITR1	5	4	CR-007188-01	HECTD1	25831	25.1018	16.2448	20.6733	-1.37624	0.20529	33.2411	48.369
	EDITR2	5	4	CR-007188-02	HECTD1	25831	16.5858	12.4037	14.4947	-1.37624	0.20529	46.8669	72.7604
	EDITR3	5	4	CR-007188-03	HECTD1	25831	7.85201	11.2663	9.55916	-1.37624	0.20529	64.5604	73.0818
	EDITR4	5	4	CR-007188-04	HECTD1	25831	7.78757	16.6718	12.2297	-1.37624	0.20529	70.2427	59.8282
	EDITR5	14	17	CR-007142-01	ZSWIM2	151112	12.1886	10.3841	11.2864	-1.37324	0.20529	52.0357	73.8768
	EDITR6	14	17	CR-007142-02	ZSWIM2	151112	17.0856	15.2151	16.1503	-1.37324	0.20529	47.1007	52.3903
	EDITR7	14	17	CR-007142-03	ZSWIM2	151112	14.7238	11.1336	12.9287	-1.37324	0.20529	44.4978	69.6191
	EDITR8	14	17	CR-007142-04	ZSWIM2	151112	8.85107	10.2462	9.54863	-1.37324	0.20529	66.6994	78.038
	EDITR5	15	17	CR-005392-02	TRIM33	51592	11.5206	11.3818	11.4512	-1.36874	0.205869	60.1783	67.7717
	EDITR6	15	17	CR-005392-03	TRIM33	51592	18.1454	14.6314	16.3884	-1.36874	0.205869	48.3102	66.0588
	EDITR7	15	17	CR-005392-04	TRIM33	51592	9.81076	9.26403	9.53739	-1.36874	0.205869	57.4334	69.5851
	EDITR8	15	17	CR-005392-05	TRIM33	51592	9.00133	10.3455	9.6734	-1.36874	0.205869	70.5097	72.7057
	EDITR5	8	4	CR-014940-01	LNX1	84708	22.8238	19.2236	21.0237	-1.35967	0.208643	37.1477	46.6486
	EDITR6	8	4	CR-014940-02	LNX1	84708	18.1677	17.3956	17.7817	-1.35967	0.208643	43.0926	50.1747
	EDITR7	8	4	CR-014940-03	LNX1	84708	9.92418	14.223	12.0736	-1.35967	0.208643	61.273	62.781
	EDITR8	8	4	CR-014940-04	LNX1	84708	10.2164	2.32285	6.26965	-1.35967	0.208643	58.9217	93.0696
	EDITR1	14	7	CR-012430-01	FBXO24	26261	6.86304	7.02455	6.94379	-1.35317	0.210223	71.822	71.0288
	EDITR2	14	7	CR-012430-02	FBXO24	26261	10.6433	14.8575	12.7504	-1.35317	0.210223	59.5635	49.3167
	EDITR3	14	7	CR-012430-03	FBXO24	26261	16.3861	12.0612	14.2236	-1.35317	0.210223	51.3013	58.2685
	EDITR4	14	7	CR-012430-04	FBXO24	26261	14.7931	14.5733	14.6832	-1.35317	0.210223	52.1657	55.8929
	EDITR1	3	10	CR-004693-01	UBE2C	11065	15.3888	0.44996	7.91937	-1.34921	0.210588	50.7276	84.8871
	EDITR2	3	10	CR-004693-02	UBE2C	11065	13.2874	9.31264	11.3	-1.34921	0.210588	48.1342	67.6789
	EDITR3	3	10	CR-004693-03	UBE2C	11065	20.5821	17.5379	19.06	-1.34921	0.210588	41.7713	54.3879
	EDITR4	3	10	CR-004693-04	UBE2C	11065	27.5902	7.9551	17.7727	-1.34921	0.210588	29.5293	75.01
	EDITR1	7	10	CR-018390-01	DCUN1D3	123879	14.4163	9.3098	11.863	-1.33756	0.212921	50.463	65.4507
	EDITR2	7	10	CR-018390-02	DCUN1D3	123879	15.4881	7.04654	11.2673	-1.33756	0.212921	53.1565	83.1866
	EDITR3	7	10	CR-018390-03	DCUN1D3	123879	9.30034	9.51939	9.40987	-1.33756	0.212921	71.941	77.9474
	EDITR4	7	10	CR-018390-04	DCUN1D3	123879	12.571	10.2631	11.417	-1.33756	0.212921	58.1735	72.9125
	EDITR5	7	16	CR-031779-01	DPF1	8193	19.2511	16.2678	17.7594	-1.33889	0.212921	42.7126	56.7572
	EDITR6	7	16	CR-031779-02	DPF1	8193	18.8176	19.7737	19.2956	-1.33889	0.212921	47.8833	45.6072
	EDITR7	7	16	CR-031779-03	DPF1	8193	9.0899	7.18017	8.13503	-1.33889	0.212921	62.1643	84.2963
	EDITR8	7	16	CR-031779-04	DPF1	8193	12.2696	9.32887	10.7992	-1.33889	0.212921	59.4127	75.7595
	EDITR5	4	9	CR-026798-01	TRIM49B	283116	12.5627	1.99896	7.28082	-1.33495	0.212921	58.9737	90.1268
	EDITR6	4	9	CR-026798-02	TRIM49B	283116	50.6945	42.6431	46.6688	-1.33495	0.212921	14.7279	19.3098
	EDITR7	4	9	CR-026798-03	TRIM49B	283116	9.65999	13.8411	11.7505	-1.33495	0.212921	59.8789	60.151
	EDITR8	4	9	CR-026798-04	TRIM49B	283116	5.85269	1.55856	3.70562	-1.33495	0.212921	75.2234	92.7373
	EDITR1	13	7	CR-004974-01	USP4	7375	20.4986	10.7768	15.6377	-1.33168	0.212996	40.7937	64.0417
	EDITR2	13	7	CR-004974-02	USP4	7375	11.4757	9.27709	10.3764	-1.33168	0.212996	60.1971	72.1531
	EDITR3	13	7	CR-004974-03	USP4	7375	11.6006	7.15928	9.37992	-1.33168	0.212996	60.9608	75.229
	EDITR4	13	7	CR-004974-04	USP4	7375	10.5217	9.57489	10.0483	-1.33168	0.212996	64.2886	76.8078
	EDITR1	4	10	CR-012425-01	FBXL6	26233	8.47145	15.3244	11.8979	-1.30837	0.220025	64.101	57.5758
	EDITR2	4	10	CR-012425-02	FBXL6	26233	6.6847	11.9108	9.29775	-1.30837	0.220025	71.4621	66.4642
	EDITR3	4	10	CR-012425-03	FBXL6	26233	9.54984	15.9795	12.7647	-1.30837	0.220025	69.6879	68.1178
	EDITR4	4	10	CR-012425-04	FBXL6	26233	11.6159	10.7102	11.1631	-1.30837	0.220025	60.2387	57.3712
	EDITR1	4	12	CR-012427-01	FBXW2	26190	15.3646	6.74297	11.0538	-1.31417	0.220025	51.4492	65.9911
	EDITR2	4	12	CR-012427-02	FBXW2	26190	13.525	16.1066	14.8158	-1.31417	0.220025	53.8606	55.8963
	EDITR3	4	12	CR-012427-03	FBXW2	26190	19.547	21.8476	20.6973	-1.31417	0.220025	45.7335	56.1016
	EDITR4	4	12	CR-012427-04	FBXW2	26190	7.14079	11.5082	9.32451	-1.31417	0.220025	69.7868	64.4227
	EDITR5	8	16	CR-012912-01	PHF2	5253	14.3442	10.8038	12.574	-1.31022	0.220025	53.0234	71.0145
	EDITR6	8	16	CR-012912-02	PHF2	5253	12.6971	15.728	14.2126	-1.31022	0.220025	63.7496	51.0609
	EDITR7	8	16	CR-012912-03	PHF2	5253	5.9726	12.4076	9.1901	-1.31022	0.220025	74.5286	63.7143
	EDITR8	8	16	CR-012912-04	PHF2	5253	19.8528	16.4789	18.1658	-1.31022	0.220025	44.1127	57.3892
	EDITR1	8	16	CR-020989-01	FBXO34	55030	13.6074	4.44744	9.02741	-1.30449	0.22046	56.837	87.0488
	EDITR2	8	16	CR-020989-02	FBXO34	55030	9.26982	17.0646	13.1672	-1.30449	0.22046	63.2715	61.3018
	EDITR3	8	16	CR-020989-03	FBXO34	55030	15.0118	11.7102	13.361	-1.30449	0.22046	57.4388	70.3831
	EDITR4	8	16	CR-020989-04	FBXO34	55030	11.6341	13.4817	12.5579	-1.30449	0.22046	57.0739	63.9433
	EDITR1	5	6	CR-007180-01	HERC2	8924	16.0033	18.6115	17.3074	-1.2925	0.223618	37.6428	47.7128
	EDITR2	5	6	CR-007180-02	HERC2	8924	5.19763	8.78705	6.99234	-1.2925	0.223618	66.3225	72.1935
	EDITR3	5	6	CR-007180-03	HERC2	8924	18.1782	18.7865	18.4823	-1.2925	0.223618	36.4107	49.6405
	EDITR4	5	6	CR-007180-04	HERC2	8924	9.42437	7.34269	8.38353	-1.2925	0.223618	67.5607	74.8901
	EDITR5	15	16	CR-011707-02	ISL1	3670	9.25021	9.20728	9.22874	-1.28966	0.223618	55.7215	70.0725
	EDITR6	15	16	CR-011707-03	ISL1	3670	12.0457	12.5403	12.293	-1.28966	0.223618	59.6229	56.5147
	EDITR7	15	16	CR-011707-04	ISL1	3670	12.3192	10.8535	11.5864	-1.28966	0.223618	44.7035	65.5977
	EDITR8	15	16	CR-011707-05	ISL1	3670	11.524	8.13943	9.83173	-1.28966	0.223618	52.7153	72.1519
	EDITR1	9	15	CR-006071-01	USP21	27005	18.9769	15.6968	17.3368	-1.28936	0.223618	48.8755	56.823
	EDITR2	9	15	CR-006071-02	USP21	27005	14.4217	13.369	13.8954	-1.28936	0.223618	51.1852	72.0721
	EDITR3	9	15	CR-006071-03	USP21	27005	17.4969	7.5147	12.5058	-1.28936	0.223618	50.8352	70.5407
	EDITR4	9	15	CR-006071-04	USP21	27005	5.28615	5.33039	5.30827	-1.28936	0.223618	83.1165	86.5961
	EDITR1	10	21	CR-013128-01	FBXO17	115290	17.0337	17.4795	17.2566	-1.28293	0.22542	43.7763	59.8919
	EDITR2	10	21	CR-013128-02	FBXO17	115290	11.8452	7.92097	9.88307	-1.28293	0.22542	58.39	78.3075
	EDITR3	10	21	CR-013128-03	FBXO17	115290	21.4516	19.8296	20.6406	-1.28293	0.22542	31.6975	40.8352
	EDITR4	10	21	CR-013128-04	FBXO17	115290	7.84552	8.57601	8.21077	-1.28293	0.22542	71.7178	73.1522
	EDITR5	8	9	CR-011353-01	PHF1	5252	13.1629	6.89131	10.0271	-1.27967	0.225592	46.5189	82.8804
	EDITR6	8	9	CR-011353-02	PHF1	5252	16.156	6.75054	11.4533	-1.27967	0.225592	49.1403	85.8628
	EDITR7	8	9	CR-011353-03	PHF1	5252	6.70401	11.6718	9.18793	-1.27967	0.225592	73.4773	68.3804
	EDITR8	8	9	CR-011353-04	PHF1	5252	10.8376	7.88742	9.36252	-1.27967	0.225592	64.5979	83.307
	EDITR5	9	19	CR-014324-01	PHF23	79142	14.5501	10.3093	12.4297	-1.26337	0.232658	50.9998	70.4529
	EDITR6	9	19	CR-014324-02	PHF23	79142	5.48895	3.74265	4.6158	-1.26337	0.232658	76.675	86.9536
	EDITR7	9	19	CR-014324-03	PHF23	79142	15.1351	14.2273	14.6812	-1.26337	0.232658	44.3606	67.8205
	EDITR8	9	19	CR-014324-04	PHF23	79142	13.3594	19.7226	16.541	-1.26337	0.232658	60.9054	64.2247
	EDITR5	6	10	CR-004386-02	BFAR	51283	15.5978	15.04	15.3189	-1.25704	0.234509	54.1556	55.0181
	EDITR6	6	10	CR-004386-04	BFAR	51283	11.1007	10.9023	11.0015	-1.25704	0.234509	55.852	64.4738
	EDITR7	6	10	CR-004386-05	BFAR	51283	11.5187	8.88971	10.2042	-1.25704	0.234509	60.0617	70.7729
	EDITR8	6	10	CR-004386-06	BFAR	51283	14.9815	3.22794	9.10471	-1.25704	0.234509	50.1031	89.4146
	EDITR5	11	16	CR-020323-01	CNOT4	4850	11.06	4.02065	7.54034	-1.25186	0.235762	49.7711	76.9384
	EDITR6	11	16	CR-020323-02	CNOT4	4850	16.5068	17.4803	16.9935	-1.25186	0.235762	32.0408	35.0746
	EDITR7	11	16	CR-020323-04	CNOT4	4850	12.7643	21.3743	17.0693	-1.25186	0.235762	50.5999	42.9286
	EDITR8	11	16	CR-020323-05	CNOT4	4850	8.33818	-0.319042	4.00957	-1.25186	0.235762	64.3425	98.6392
	EDITR5	7	13	CR-026663-01	DTX4	23220	12.6475	11.6992	12.1734	-1.23749	0.239732	57.721	67.9891
	EDITR6	7	13	CR-026663-02	DTX4	23220	11.9967	6.06194	9.02935	-1.23749	0.239732	57.2276	85.7094
	EDITR7	7	13	CR-026663-03	DTX4	23220	16.8721	13.8554	15.3638	-1.23749	0.239732	48.383	68.6689
	EDITR8	7	13	CR-026663-04	DTX4	23220	16.9511	8.53631	12.7437	-1.23749	0.239732	44.1324	81.0443
	EDITR5	13	22	CR-014033-01	MIB1	57534	6.13226	11.9072	9.01974	-1.23055	0.239732	67.9354	68.913
	EDITR6	13	22	CR-014033-02	MIB1	57534	10.5022	12.6127	11.5574	-1.23055	0.239732	63.0381	59.1905
	EDITR7	13	22	CR-014033-03	MIB1	57534	8.0818	14.0695	11.0757	-1.23055	0.239732	66.5752	66.3952
	EDITR8	13	22	CR-014033-04	MIB1	57534	11.8576	7.91291	9.88524	-1.23055	0.239732	63.2623	82.2468
	EDITR5	4	16	CR-007090-01	SYVN1	84447	6.09853	9.30617	7.70235	-1.24158	0.239732	77.0417	68.0616
	EDITR6	4	16	CR-007090-02	SYVN1	84447	15.3587	12.7437	14.0512	-1.24158	0.239732	54.8796	59.6847
	EDITR7	4	16	CR-007090-03	SYVN1	84447	18.1665	20.1852	19.1759	-1.24158	0.239732	44.3378	49.58
	EDITR8	4	16	CR-007090-04	SYVN1	84447	13.9249	10.7379	12.3314	-1.24158	0.239732	59.4127	76.788
	EDITR1	11	21	CR-006078-01	USP3	9960	51.1069	28.4613	39.7841	-1.23085	0.239732	15.5622	31.6348
	EDITR2	11	21	CR-006078-02	USP3	9960	18.4932	6.11442	12.3038	-1.23085	0.239732	44.1915	88.1466
	EDITR3	11	21	CR-006078-03	USP3	9960	5.27757	7.3527	6.31513	-1.23085	0.239732	79.9171	70.2255
	EDITR4	11	21	CR-006078-04	USP3	9960	10.9713	13.882	12.4266	-1.23085	0.239732	62.0625	56.8917
	EDITR5	14	20	CR-004098-01	XIAP	331	12.5212	6.86605	9.69364	-1.23332	0.239732	54.2761	67.8261
	EDITR6	14	20	CR-004098-02	XIAP	331	19.2063	7.76484	13.4856	-1.23332	0.239732	39.6537	70.3025
	EDITR7	14	20	CR-004098-03	XIAP	331	5.2375	12.8121	9.0248	-1.23332	0.239732	73.0888	64.5627
	EDITR8	14	20	CR-004098-04	XIAP	331	13.3071	6.29551	9.80129	-1.23332	0.239732	51.0262	78.7658
	EDITR1	11	7	CR-006074-01	USP25	29761	10.8642	12.0652	11.4647	-1.21952	0.244345	65.8809	63.0573
	EDITR2	11	7	CR-006074-02	USP25	29761	11.8379	10.1006	10.9692	-1.21952	0.244345	52.2882	68.7721
	EDITR3	11	7	CR-006074-03	USP25	29761	13.124	9.03719	11.0806	-1.21952	0.244345	56.8691	73.9092
	EDITR4	11	7	CR-006074-04	USP25	29761	10.1244	7.84726	8.98585	-1.21952	0.244345	70.0013	86.3963
	EDITR5	6	9	CR-006910-02	DZIP3	9666	13.8905	10.5295	12.21	-1.2132	0.246365	53.9629	51.2862
	EDITR6	6	9	CR-006910-04	DZIP3	9666	20.1909	14.3762	17.2836	-1.2132	0.246365	35.2188	46.8002
	EDITR7	6	9	CR-006910-05	DZIP3	9666	15.3205	17.852	16.5863	-1.2132	0.246365	39.7212	53.2621
	EDITR8	6	9	CR-006910-06	DZIP3	9666	17.0161	-1.78384	7.61612	-1.2132	0.246365	43.6806	105.285
	EDITR5	8	15	CR-012798-01	DPF3	8110	10.6831	16.2733	13.4782	-1.2021	0.248064	56.7333	56.7391
	EDITR6	8	15	CR-012798-02	DPF3	8110	0.110422	6.90471	3.50756	-1.2021	0.248064	93.3001	77.2049
	EDITR7	8	15	CR-012798-03	DPF3	8110	4.7343	13.9805	9.3574	-1.2021	0.248064	73.363	65.8692
	EDITR8	8	15	CR-012798-04	DPF3	8110	53.2669	25.6245	39.4457	-1.2021	0.248064	15.0447	47.8481
	EDITR1	2	13	CR-021426-02	HERC4	26091	17.6419	17.9114	17.7767	-1.20472	0.248064	50.8479	39.6449
	EDITR2	2	13	CR-021426-03	HERC4	26091	3.01831	5.87265	4.44548	-1.20472	0.248064	88.2422	80.7572
	EDITR3	2	13	CR-021426-04	HERC4	26091	17.0019	16.2675	16.6347	-1.20472	0.248064	49.6439	61.3218
	EDITR4	2	13	CR-021426-05	HERC4	26091	9.64843	8.6105	9.12947	-1.20472	0.248064	72.4956	83.0803
	EDITR1	15	3	CR-006083-02	USP35	57558	12.9494	6.24461	9.59702	-1.2031	0.248064	59.3385	71.5306
	EDITR2	15	3	CR-006083-03	USP35	57558	14.168	3.66725	8.91762	-1.2031	0.248064	52.1474	90.2116
	EDITR3	15	3	CR-006083-04	USP35	57558	11.2726	8.49279	9.88268	-1.2031	0.248064	65.6481	73.1803
	EDITR4	15	3	CR-006083-05	USP35	57558	12.6338	15.079	13.8564	-1.2031	0.248064	59.7023	72.3132
	EDITR1	11	6	CR-010224-01	CUL3	8452	15.8652	12.3574	14.1113	-1.19224	0.251029	40.5773	64.3505
	EDITR2	11	6	CR-010224-02	CUL3	8452	9.38275	13.4874	11.4351	-1.19224	0.251029	58.4135	59.5202
	EDITR3	11	6	CR-010224-03	CUL3	8452	3.86486	13.909	8.88693	-1.19224	0.251029	79.0625	64.8675
	EDITR4	11	6	CR-010224-04	CUL3	8452	10.0452	8.96651	9.50586	-1.19224	0.251029	61.6065	72.8126
	EDITR5	12	3	CR-020374-01	RSF1	51773	14.5455	12.2101	13.3778	-1.18897	0.251029	47.4344	64.9457
	EDITR6	12	3	CR-020374-02	RSF1	51773	10.2774	13.9917	12.1346	-1.18897	0.251029	64.2476	64.5079
	EDITR7	12	3	CR-020374-03	RSF1	51773	16.0196	19.4505	17.735	-1.18897	0.251029	47.9717	51.6501
	EDITR8	12	3	CR-020374-04	RSF1	51773	7.51059	-0.0894821	3.71056	-1.18897	0.251029	68.7027	94.6361
	EDITR5	12	6	CR-018490-01	TRIM65	201292	8.46959	9.30294	8.88627	-1.19088	0.251029	63.045	72.663
	EDITR6	12	6	CR-018490-02	TRIM65	201292	7.88308	18.4182	13.1506	-1.19088	0.251029	68.564	46.6638
	EDITR7	12	6	CR-018490-03	TRIM65	201292	10.3321	13.0263	11.6792	-1.19088	0.251029	67.718	71.7061
	EDITR8	12	6	CR-018490-05	TRIM65	201292	18.8466	8.20011	13.5234	-1.19088	0.251029	46.2339	78.5601
	EDITR1	6	20	CR-032001-01	FBXW12	285231	14.7718	7.86958	11.3207	-1.17473	0.257835	57.7029	72.3605
	EDITR2	6	20	CR-032001-02	FBXW12	285231	9.2963	8.35328	8.82479	-1.17473	0.257835	62.7552	70.5132
	EDITR3	6	20	CR-032001-03	FBXW12	285231	9.25885	9.88469	9.57177	-1.17473	0.257835	69.17	78.2035
	EDITR4	6	20	CR-032001-04	FBXW12	285231	9.83254	9.1496	9.49107	-1.17473	0.257835	70.1891	69.157
	EDITR1	14	11	CR-013015-02	WSB1	26118	13.2924	17.5949	15.4436	-1.16938	0.259468	59.098	53.1172
	EDITR2	14	11	CR-013015-04	WSB1	26118	10.7805	11.4507	11.1156	-1.16938	0.259468	64.9143	78.2265
	EDITR3	14	11	CR-013015-05	WSB1	26118	12.1134	5.48362	8.7985	-1.16938	0.259468	56.6878	87.8558
	EDITR4	14	11	CR-013015-07	WSB1	26118	15.6291	13.2116	14.4203	-1.16938	0.259468	49.6178	70.2157
	EDITR1	9	20	CR-017673-01	CUL7	9820	17.1938	15.5855	16.3896	-1.16312	0.260123	46.1816	51.4958
	EDITR2	9	20	CR-017673-02	CUL7	9820	6.50377	6.01887	6.26132	-1.16312	0.260123	69.4203	83.7332
	EDITR3	9	20	CR-017673-03	CUL7	9820	7.235	7.71676	7.47588	-1.16312	0.260123	72.5625	78.7747
	EDITR4	9	20	CR-017673-04	CUL7	9820	20.4884	22.5913	21.5399	-1.16312	0.260123	41.679	57.3512
	EDITR1	12	10	CR-019179-01	PHF7	51533	14.2027	3.36012	8.7814	-1.16404	0.260123	50.5111	90.0019
	EDITR2	12	10	CR-019179-02	PHF7	51533	10.7151	11.8723	11.2937	-1.16404	0.260123	57.1697	63.3465
	EDITR3	12	10	CR-019179-03	PHF7	51533	13.743	17.2939	15.5184	-1.16404	0.260123	53.5284	44.7159
	EDITR4	12	10	CR-019179-04	PHF7	51533	13.0158	11.8597	12.4378	-1.16404	0.260123	56.162	57.531
	EDITR5	10	10	CR-004291-01	PHF8	23133	11.1576	8.99195	10.0748	-1.14814	0.267666	60.6601	71.2138
	EDITR6	10	10	CR-004291-02	PHF8	23133	9.84639	10.8499	10.3481	-1.14814	0.267666	60.3581	70.098
	EDITR7	10	10	CR-004291-03	PHF8	23133	12.1517	14.9792	13.5655	-1.14814	0.267666	51.5598	56.4181
	EDITR8	10	10	CR-004291-04	PHF8	23133	12.3639	5.06798	8.71596	-1.14814	0.267666	53.7759	91.4399
	EDITR1	14	5	CR-013562-01	FBXL2	25827	15.3778	26.3881	20.883	-1.14287	0.26935	44.5941	41.7487
	EDITR2	14	5	CR-013562-03	FBXL2	25827	13.2303	12.7985	13.0144	-1.14287	0.26935	54.7055	62.0711
	EDITR3	14	5	CR-013562-04	FBXL2	25827	12.2423	6.93153	9.5869	-1.14287	0.26935	55.4448	71.7817
	EDITR4	14	5	CR-013562-05	FBXL2	25827	6.16403	11.208	8.68603	-1.14287	0.26935	75.2313	67.2393
	EDITR1	8	4	CR-031158-01	ASB15	142685	4.89175	2.03924	3.46549	-1.13395	0.270612	79.7354	93.3604
	EDITR2	8	4	CR-031158-02	ASB15	142685	13.8143	10.0102	11.9122	-1.13395	0.270612	54.4238	72.0113
	EDITR3	8	4	CR-031158-03	ASB15	142685	21.0885	8.65422	14.8713	-1.13395	0.270612	40.5542	64.8478
	EDITR4	8	4	CR-031158-04	ASB15	142685	18.6447	8.71455	13.6796	-1.13395	0.270612	40.0161	69.5366
	EDITR1	8	14	CR-026138-01	FBXO10	26267	9.50465	14.2419	11.8733	-1.12747	0.270612	63.7643	55.3754
	EDITR2	8	14	CR-026138-02	FBXO10	26267	14.8626	9.40833	12.1355	-1.12747	0.270612	47.3363	66.8489
	EDITR3	8	14	CR-026138-03	FBXO10	26267	13.4223	18.1454	15.7838	-1.12747	0.270612	55.2376	54.0924
	EDITR4	8	14	CR-026138-04	FBXO10	26267	2.17282	1.73094	1.95188	-1.12747	0.270612	89.9557	83.0204
	EDITR5	7	11	CR-007094-01	PCGF1	84759	8.28378	4.07161	6.1777	-1.13558	0.270612	62.5632	86.9928
	EDITR6	7	11	CR-007094-02	PCGF1	84759	10.5326	13.4515	11.9921	-1.13558	0.270612	64.3187	68.2403
	EDITR7	7	11	CR-007094-03	PCGF1	84759	10.8278	13.01	11.9189	-1.13558	0.270612	57.8448	74.8961
	EDITR8	7	11	CR-007094-04	PCGF1	84759	20.9527	23.8113	22.382	-1.13558	0.270612	40.9506	65.0633
	EDITR1	14	20	CR-006988-01	PHF21A	51317	15.8868	12.3752	14.131	-1.12846	0.270612	48.659	58.1934
	EDITR2	14	20	CR-006988-02	PHF21A	51317	7.51279	9.75546	8.63412	-1.12846	0.270612	76.2028	75.453
	EDITR3	14	20	CR-006988-03	PHF21A	51317	12.7754	9.77446	11.2749	-1.12846	0.270612	54.4089	67.5465
	EDITR4	14	20	CR-006988-04	PHF21A	51317	8.80639	12.8909	10.8487	-1.12846	0.270612	68.1239	64.6624
	EDITR5	6	20	CR-032290-01	RNF169	254225	22.9495	19.9272	21.4384	-1.12586	0.270612	35.895	46.087
	EDITR6	6	20	CR-032290-02	RNF169	254225	7.10671	1.68337	4.39504	-1.12586	0.270612	76.509	89.9702
	EDITR7	6	20	CR-032290-04	RNF169	254225	13.3141	10.4287	11.8714	-1.12586	0.270612	52.9539	66.6836
	EDITR8	6	20	CR-032290-05	RNF169	254225	11.727	13.8588	12.7929	-1.12586	0.270612	64.3622	63.212
	EDITR1	13	13	CR-006080-01	USP32	84669	10.9513	7.79605	9.37368	-1.12715	0.270612	63.5959	75.7769
	EDITR2	13	13	CR-006080-02	USP32	84669	9.90447	7.36182	8.63315	-1.12715	0.270612	70.007	84.5632
	EDITR3	13	13	CR-006080-03	USP32	84669	13.4459	7.59819	10.522	-1.12715	0.270612	52.0005	80.193
	EDITR4	13	13	CR-006080-04	USP32	84669	24.0521	14.0815	19.0668	-1.12715	0.270612	34.7861	62.9445
	EDITR1	13	19	CR-006082-01	USP34	9736	17.2862	18.8376	18.0619	-1.12122	0.271631	51.5213	58.1162
	EDITR2	13	19	CR-006082-02	USP34	9736	0.0470721	4.50345	2.27526	-1.12122	0.271631	97.9817	81.8909
	EDITR3	13	19	CR-006082-03	USP34	9736	12.2531	9.32912	10.7911	-1.12122	0.271631	63.6281	71.9196
	EDITR4	13	19	CR-006082-04	USP34	9736	18.4437	13.8825	16.1631	-1.12122	0.271631	45.407	58.0903
	EDITR1	13	21	CR-023019-01	USP43	124739	8.77251	8.44161	8.60706	-1.11935	0.271631	60.3488	71.5692
	EDITR2	13	21	CR-023019-02	USP43	124739	12.2592	18.6167	15.4379	-1.11935	0.271631	48.0404	49.4585
	EDITR3	13	21	CR-023019-03	USP43	124739	14.8137	15.0005	14.9071	-1.11935	0.271631	48.0642	46.9221
	EDITR4	13	21	CR-023019-04	USP43	124739	12.1114	9.90426	11.0078	-1.11935	0.271631	49.9397	67.4191
	EDITR5	9	14	CR-007001-02	MARCH5	54708	17.0012	16.8208	16.911	-1.10771	0.272236	45.6276	57.663
	EDITR6	9	14	CR-007001-03	MARCH5	54708	3.53544	13.6074	8.57142	-1.10771	0.272236	81.2048	59.8381
	EDITR7	9	14	CR-007001-04	MARCH5	54708	6.29883	16.5985	11.4487	-1.10771	0.272236	73.5916	52.9906
	EDITR8	9	14	CR-007001-05	MARCH5	54708	13.3458	9.28113	11.3135	-1.10771	0.272236	54.3455	75.4272
	EDITR1	6	21	CR-022191-01	FBXO42	54455	10.0246	13.8946	11.9596	-1.109	0.272236	67.8052	59.5445
	EDITR2	6	21	CR-022191-02	FBXO42	54455	12.9465	9.48351	11.215	-1.109	0.272236	56.3717	79.4817
	EDITR3	6	21	CR-022191-03	FBXO42	54455	2.93173	14.2194	8.57554	-1.109	0.272236	84.967	68.9648
	EDITR4	6	21	CR-022191-04	FBXO42	54455	7.59811	13.5042	10.5511	-1.109	0.272236	76.331	64.5026
	EDITR1	1	13	CR-021061-01	OTUB1	55611	8.71775	9.51744	9.1176	-1.10642	0.272236	69.6332	66.3578
	EDITR2	1	13	CR-021061-03	OTUB1	55611	19.7925	8.09032	13.9414	-1.10642	0.272236	49.5658	71.1408
	EDITR3	1	13	CR-021061-05	OTUB1	55611	16.1955	5.639	10.9173	-1.10642	0.272236	58.6301	89.2544
	EDITR4	1	13	CR-021061-06	OTUB1	55611	9.24299	7.88587	8.56443	-1.10642	0.272236	75.58	67.7986
	EDITR1	5	19	CR-004309-01	UCHL1	7345	5.50881	8.71486	7.11183	-1.11111	0.272236	69.3686	65.7402
	EDITR2	5	19	CR-004309-02	UCHL1	7345	19.4787	12.7789	16.1288	-1.11111	0.272236	42.3609	62.8201
	EDITR3	5	19	CR-004309-03	UCHL1	7345	8.39084	10.4719	9.43137	-1.11111	0.272236	71.9669	63.9614
	EDITR4	5	19	CR-004309-04	UCHL1	7345	15.345	17.5927	16.4689	-1.11111	0.272236	43.3686	50.859
	EDITR1	11	9	CR-006067-03	USP16	10600	32.0445	28.3172	30.1809	-1.11416	0.272236	45.5081	59.3322
	EDITR2	11	9	CR-006067-04	USP16	10600	18.0743	13.1021	15.5882	-1.11416	0.272236	48.721	62.152
	EDITR3	11	9	CR-006067-05	USP16	10600	6.79073	10.4025	8.59661	-1.11416	0.272236	75.9031	64.2766
	EDITR4	11	9	CR-006067-06	USP16	10600	11.2294	10.1727	10.701	-1.11416	0.272236	65.0396	71.5941
	EDITR5	6	17	CR-010079-01	TRIM51	84767	16.8548	12.741	14.7979	-1.1017	0.273721	47.4825	59.0399
	EDITR6	6	17	CR-010079-02	TRIM51	84767	38.3755	32.2323	35.3039	-1.1017	0.273721	18.0956	25.36
	EDITR7	6	17	CR-010079-03	TRIM51	84767	12.2739	9.38736	10.8307	-1.1017	0.273721	61.7301	74.7094
	EDITR8	6	17	CR-010079-04	TRIM51	84767	13.1469	3.0701	8.1085	-1.1017	0.273721	57.0362	94.8418
	EDITR1	15	5	CR-006091-01	USP44	84101	17.7611	10.2568	14.0089	-1.0987	0.274134	48.9236	66.3385
	EDITR2	15	5	CR-006091-02	USP44	84101	11.2971	5.7866	8.54188	-1.0987	0.274134	64.4684	85.4337
	EDITR3	15	5	CR-006091-03	USP44	84101	11.4861	5.72912	8.60761	-1.0987	0.274134	59.2257	90.9485
	EDITR4	15	5	CR-006091-04	USP44	84101	10.7653	8.48383	9.62456	-1.0987	0.274134	54.0432	73.9313
	EDITR1	4	9	CR-009134-02	UBE2H	7328	6.58599	10.4522	8.51909	-1.09486	0.275092	76.825	62.3625
	EDITR2	4	9	CR-009134-03	UBE2H	7328	10.4742	9.34107	9.90765	-1.09486	0.275092	62.1685	77.7204
	EDITR3	4	9	CR-009134-04	UBE2H	7328	5.89846	11.4603	8.67938	-1.09486	0.275092	89.5507	66.8177
	EDITR4	4	9	CR-009134-05	UBE2H	7328	16.5381	7.37967	11.9589	-1.09486	0.275092	48.9205	79.5046
	EDITR5	10	19	CR-008545-04	CXXC1	30827	8.22983	18.1729	13.2013	-1.09254	0.275093	69.5977	65.6522
	EDITR6	10	19	CR-008545-07	CXXC1	30827	11.3603	12.1412	11.7507	-1.09254	0.275093	69.9395	69.9446
	EDITR7	10	19	CR-008545-08	CXXC1	30827	8.19433	8.00105	8.09769	-1.09254	0.275093	72.5631	84.8223
	EDITR8	10	19	CR-008545-09	CXXC1	30827	15.365	9.66646	12.5157	-1.09254	0.275093	57.3505	86.0443
	EDITR1	4	13	CR-019553-04	CUL5	8065	10.4829	13.2023	11.8426	-1.08942	0.275609	57.4624	60.4324
	EDITR2	4	13	CR-019553-07	CUL5	8065	5.37143	2.74814	4.05978	-1.08942	0.275609	82.9617	98.1273
	EDITR3	4	13	CR-019553-08	CUL5	8065	10.6685	15.5722	13.1204	-1.08942	0.275609	69.3254	66.3252
	EDITR4	4	13	CR-019553-09	CUL5	8065	9.85345	13.6362	11.7448	-1.08942	0.275609	71.5033	52.1574
	EDITR1	2	3	CR-014118-01	DCUN1D4	23142	8.13603	25.0007	16.5684	-1.07683	0.277841	65.6645	47.3268
	EDITR2	2	3	CR-014118-02	DCUN1D4	23142	12.5105	5.62021	9.06533	-1.07683	0.277841	62.145	77.0118
	EDITR3	2	3	CR-014118-03	DCUN1D4	23142	7.67956	24.0421	15.8608	-1.07683	0.277841	68.8593	64.1584
	EDITR4	2	3	CR-014118-04	DCUN1D4	23142	3.78486	3.32325	3.55405	-1.07683	0.277841	84.3503	88.8734
	EDITR1	5	13	CR-015500-01	JOSD2	126119	12.7207	4.13783	8.42928	-1.08084	0.277841	58.9296	86.7979
	EDITR2	5	13	CR-015500-02	JOSD2	126119	13.6735	8.6194	11.1464	-1.08084	0.277841	52.0066	73.9751
	EDITR3	5	13	CR-015500-03	JOSD2	126119	13.7003	22.7901	18.2452	-1.08084	0.277841	49.0483	48.8526
	EDITR4	5	13	CR-015500-04	JOSD2	126119	14.8475	10.0141	12.4308	-1.08084	0.277841	51.7634	77.3072
	EDITR5	12	13	CR-010205-01	RNFT1	51136	7.47357	9.37957	8.42657	-1.0783	0.277841	64.0809	68.7319
	EDITR6	12	13	CR-010205-02	RNFT1	51136	12.1379	10.2751	11.2065	-1.0783	0.277841	60.0735	77.6651
	EDITR7	12	13	CR-010205-03	RNFT1	51136	18.7955	14.8498	16.8226	-1.0783	0.277841	43.4922	58.1997
	EDITR8	12	13	CR-010205-04	RNFT1	51136	21.5629	7.75834	14.6606	-1.0783	0.277841	38.5937	79.6994
	EDITR1	9	13	CR-027148-01	USP12	219333	36.5832	33.1216	34.8524	-1.07811	0.277841	19.9639	27.4657
	EDITR2	9	13	CR-027148-03	USP12	219333	14.9474	16.3719	15.6596	-1.07811	0.277841	51.3494	51.1388
	EDITR3	9	13	CR-027148-04	USP12	219333	9.8459	6.83519	8.34054	-1.07811	0.277841	71.3712	76.0169
	EDITR4	9	13	CR-027148-05	USP12	219333	5.9986	9.68014	7.83937	-1.07811	0.277841	78.8253	77.6868
	EDITR1	9	3	CR-006068-01	USP19	10869	3.85331	-7.05696	-1.60183	-1.07397	0.278231	82.7901	119.224
	EDITR2	9	3	CR-006068-02	USP19	10869	9.82178	13.5615	11.6917	-1.07397	0.278231	70.9693	62.7999
	EDITR3	9	3	CR-006068-03	USP19	10869	20.9704	8.06357	14.517	-1.07397	0.278231	46.2256	74.0274
	EDITR4	9	3	CR-006068-04	USP19	10869	15.8968	12.9652	14.431	-1.07397	0.278231	50.1006	62.9445
	EDITR5	11	14	CR-006952-01	TRIM35	23087	8.50188	8.28829	8.39509	-1.06819	0.280512	65.5746	81.2319
	EDITR6	11	14	CR-006952-02	TRIM35	23087	5.95332	12.3033	9.12829	-1.06819	0.280512	74.6116	70.7286
	EDITR7	11	14	CR-006952-03	TRIM35	23087	9.80723	13.6723	11.7398	-1.06819	0.280512	60.9987	66.3103
	EDITR8	11	14	CR-006952-04	TRIM35	23087	11.4405	6.60915	9.02481	-1.06819	0.280512	59.6877	84.1772
	EDITR5	9	3	CR-006558-02	RNF5	6048	11.9475	8.78051	10.364	-1.06442	0.281519	59.8892	72.7174
	EDITR6	9	3	CR-006558-03	RNF5	6048	9.23645	10.9596	10.098	-1.06442	0.281519	61.6625	70.6775
	EDITR7	9	3	CR-006558-04	RNF5	6048	6.8623	9.90877	8.38553	-1.06442	0.281519	74.7343	72.1642
	EDITR8	9	3	CR-006558-05	RNF5	6048	7.88235	12.6673	10.2748	-1.06442	0.281519	63.6551	70.3481
	EDITR1	5	21	CR-012202-01	STAMBP	10617	7.09649	4.14761	5.62205	-1.05795	0.284288	75.2616	84.2887
	EDITR2	5	21	CR-012202-02	STAMBP	10617	16.6302	14.9331	15.7816	-1.05795	0.284288	50.6689	60.168
	EDITR3	5	21	CR-012202-03	STAMBP	10617	16.0227	3.46905	9.74589	-1.05795	0.284288	41.9008	92.2683
	EDITR4	5	21	CR-012202-04	STAMBP	10617	17.7593	16.4302	17.0948	-1.05795	0.284288	48.7059	47.8426
	EDITR5	10	11	CR-006922-01	RNF41	10193	6.97638	7.27323	7.1248	-1.03781	0.296284	68.3932	77.3913
	EDITR6	10	11	CR-006922-02	RNF41	10193	12.144	15.1346	13.6393	-1.03781	0.296284	53.6227	59.5824
	EDITR7	10	11	CR-006922-03	RNF41	10193	11.1603	19.4177	15.289	-1.03781	0.296284	54.5081	51.8537
	EDITR8	10	11	CR-006922-04	RNF41	10193	14.3126	8.75249	11.5326	-1.03781	0.296284	55.2489	78.7184
	EDITR1	10	10	CR-012422-02	FBXL3	26224	42.611	23.605	33.108	-1.03468	0.296924	18.2802	38.5447
	EDITR2	10	10	CR-012422-03	FBXL3	26224	6.96586	-0.927013	3.01943	-1.03468	0.296924	75.7803	100.415
	EDITR3	10	10	CR-012422-04	FBXL3	26224	10.0404	11.3485	10.6944	-1.03468	0.296924	66.5544	68.5118
	EDITR4	10	10	CR-012422-05	FBXL3	26224	6.95331	10.7629	8.85813	-1.03468	0.296924	74.0512	73.5917
	EDITR5	2	18	CR-006584-01	PCGF2	7703	18.1729	19.7067	18.9398	-1.03079	0.298097	52.2284	48.2428
	EDITR6	2	18	CR-006584-02	PCGF2	7703	6.95959	13.7161	10.3378	-1.03079	0.298097	77.8371	61.764
	EDITR7	2	18	CR-006584-03	PCGF2	7703	4.9701	11.564	8.26704	-1.03079	0.298097	84.0133	73.1314
	EDITR8	2	18	CR-006584-04	PCGF2	7703	7.30642	15.617	11.4617	-1.03079	0.298097	76.1465	62.2468
	EDITR5	11	18	CR-006967-01	RNF167	26001	8.93216	16.7498	12.841	-1.02464	0.300848	65.0205	43.9674
	EDITR6	11	18	CR-006967-02	RNF167	26001	9.22765	13.2464	11.237	-1.02464	0.300848	59.0063	63.8773
	EDITR7	11	18	CR-006967-03	RNF167	26001	11.0921	5.38358	8.23785	-1.02464	0.300848	55.5365	82.3619
	EDITR8	11	18	CR-006967-04	RNF167	26001	9.3731	10.4779	9.92548	-1.02464	0.300848	66.7583	75.0791
	EDITR5	6	11	CR-020487-01	BAZ2B	29994	12.0645	16.1194	14.092	-1.01006	0.30958	56.5888	49.2572
	EDITR6	6	11	CR-020487-02	BAZ2B	29994	14.4494	0.644331	7.54686	-1.01006	0.30958	46.9584	97.026
	EDITR7	6	11	CR-020487-03	BAZ2B	29994	17.2387	13.8951	15.5669	-1.01006	0.30958	38.0756	58.6748
	EDITR8	6	11	CR-020487-04	BAZ2B	29994	15.0615	7.83811	11.4498	-1.01006	0.30958	52.1457	83.8608
	EDITR5	6	5	CR-007067-01	LONRF3	79836	5.69561	13.2331	9.46433	-1.00175	0.312463	77.1139	46.9565
	EDITR6	6	5	CR-007067-02	LONRF3	79836	10.9845	13.2272	12.1059	-1.00175	0.312463	58.3659	60.4687
	EDITR7	6	5	CR-007067-03	LONRF3	79836	5.07072	-0.422318	2.3242	-1.00175	0.312463	77.4083	101.892
	EDITR8	6	5	CR-007067-04	LONRF3	79836	29.8619	35.2139	32.5379	-1.00175	0.312463	28.1842	41.7247
	EDITR1	15	6	CR-008979-01	UBE2O	63893	10.7713	14.6259	12.6986	-1.00387	0.312463	66.4101	61.3588
	EDITR2	15	6	CR-008979-02	UBE2O	63893	11.9459	4.33577	8.14082	-1.00387	0.312463	59.2819	88.9159
	EDITR3	15	6	CR-008979-03	UBE2O	63893	3.66481	12.748	8.20639	-1.00387	0.312463	85.7698	72.1954
	EDITR4	15	6	CR-008979-04	UBE2O	63893	16.2992	14.9189	15.6091	-1.00387	0.312463	65.0127	71.3344
	EDITR1	7	14	CR-007196-01	ITCH	83737	10.5018	5.72598	8.11388	-0.997808	0.313775	61.3109	80.2162
	EDITR2	7	14	CR-007196-02	ITCH	83737	16.3833	4.66138	10.5223	-0.997808	0.313775	44.0038	93.0863
	EDITR3	7	14	CR-007196-03	ITCH	83737	13.5262	14.7813	14.1537	-0.997808	0.313775	54.875	67.9405
	EDITR4	7	14	CR-007196-05	ITCH	83737	14.8716	9.99784	12.4347	-0.997808	0.313775	52.0316	79.3448
	EDITR1	4	15	CR-017713-01	SPSB3	90864	11.0143	13.032	12.0231	-0.995389	0.313996	64.6061	66.879
	EDITR2	4	15	CR-017713-02	SPSB3	90864	7.28941	8.9324	8.1109	-0.995389	0.313996	77.0242	69.9868
	EDITR3	4	15	CR-017713-03	SPSB3	90864	6.20261	14.4904	10.3465	-0.995389	0.313996	76.9908	68.2163
	EDITR4	4	15	CR-017713-04	SPSB3	90864	8.85396	19.5653	14.2096	-0.995389	0.313996	74.1049	49.8602
	EDITR5	6	6	CR-006923-01	TRIM13	10206	8.03243	7.28578	7.65911	-0.991498	0.315291	66.4177	75.2536
	EDITR6	6	6	CR-006923-02	TRIM13	10206	12.292	13.8131	13.0526	-0.991498	0.315291	57.1564	63.4001
	EDITR7	6	6	CR-006923-03	TRIM13	10206	12.1135	10.6162	11.3648	-0.991498	0.315291	53.1139	68.618
	EDITR8	6	6	CR-006923-04	TRIM13	10206	18.1417	6.20263	12.1722	-0.991498	0.315291	44.2109	74.193
	EDITR1	10	6	CR-008353-01	RAB40B	10966	22.3029	25.7656	24.0342	-0.989357	0.315326	42.4293	42.6945
	EDITR2	10	6	CR-008353-02	RAB40B	10966	8.11503	8.05816	8.08659	-0.989357	0.315326	73.3161	79.7247
	EDITR3	10	6	CR-008353-04	RAB40B	10966	14.353	6.71144	10.5322	-0.989357	0.315326	58.1898	85.4723
	EDITR4	10	6	CR-008353-05	RAB40B	10966	13.2565	12.8355	13.046	-0.989357	0.315326	59.8364	74.5705
	EDITR1	6	16	CR-005648-01	LGR6	59352	8.10832	14.9984	11.5534	-0.984547	0.316047	74.6843	58.6373
	EDITR2	6	16	CR-005648-02	LGR6	59352	9.29043	7.23725	8.26384	-0.984547	0.316047	69.0448	75.4935
	EDITR3	6	16	CR-005648-03	LGR6	59352	6.8742	9.25342	8.06381	-0.984547	0.316047	71.9669	74.2244
	EDITR4	6	16	CR-005648-04	LGR6	59352	10.8066	11.6517	11.2291	-0.984547	0.316047	64.9323	61.9457
	EDITR5	5	12	CR-007120-01	RFFL	117584	10.1685	7.73409	8.95128	-0.982146	0.316047	67.0682	73.2065
	EDITR6	5	12	CR-007120-02	RFFL	117584	13.22	7.0451	10.1326	-0.982146	0.316047	56.3263	80.2386
	EDITR7	5	12	CR-007120-03	RFFL	117584	14.3861	6.61247	10.4993	-0.982146	0.316047	55.6051	88.3516
	EDITR8	5	12	CR-007120-04	RFFL	117584	7.08225	9.02845	8.05535	-0.982146	0.316047	76.4608	74.3829
	EDITR5	4	6	CR-007004-01	RNF43	54894	16.1554	12.9655	14.5605	-0.983753	0.316047	58.6847	72.8261
	EDITR7	4	6	CR-007004-03	RNF43	54894	15.4423	11.9381	13.6902	-0.983753	0.316047	48.1316	74.6246
	EDITR8	4	6	CR-007004-04	RNF43	54894	3.92177	1.35581	2.63879	-0.983753	0.316047	84.6509	93.6076
	EDITR1	16	9	CR-013355-01	ASB6	140459	5.73794	17.5562	11.6471	-0.979749	0.316297	79.2784	35.3407
	EDITR2	16	9	CR-013355-03	ASB6	140459	12.4587	10.6309	11.5448	-0.979749	0.316297	57.9676	71.404
	EDITR3	16	9	CR-013355-04	ASB6	140459	14.2452	6.64034	10.4428	-0.979749	0.316297	59.0444	77.258
	EDITR4	16	9	CR-013355-06	ASB6	140459	9.90326	6.19411	8.04869	-0.979749	0.316297	65.9783	76.7879
	EDITR5	4	22	CR-009746-01	LPXN	9404	10.7978	5.22737	8.01261	-0.970195	0.319613	62.2742	84.0761
	EDITR6	4	22	CR-009746-02	LPXN	9404	11.7175	7.59282	9.65518	-0.970195	0.319613	62.0894	73.7963
	EDITR7	4	22	CR-009746-03	LPXN	9404	17.0481	9.55326	13.3007	-0.970195	0.319613	42.0295	76.1008
	EDITR8	4	22	CR-009746-04	LPXN	9404	6.88364	16.6941	11.7889	-0.970195	0.319613	74.6538	80.8386
	EDITR5	5	18	CR-006538-01	TRIM37	4591	3.83216	12.212	8.02207	-0.972578	0.319613	82.8475	69.2029
	EDITR6	5	18	CR-006538-02	TRIM37	4591	6.31919	15.0834	10.7013	-0.972578	0.319613	80.9439	70.6434
	EDITR7	5	18	CR-006538-03	TRIM37	4591	13.2828	20.5473	16.9151	-0.972578	0.319613	59.2161	56.8253
	EDITR8	5	18	CR-006538-04	TRIM37	4591	10.9141	7.21103	9.06255	-0.972578	0.319613	66.0513	81.8671
	EDITR1	9	21	CR-006065-02	USP14	9097	14.9922	13.1396	14.0659	-0.969117	0.319613	53.8064	75.1399
	EDITR2	9	21	CR-006065-03	USP14	9097	10.0582	5.58975	7.82396	-0.969117	0.319613	62.2624	82.3768
	EDITR3	9	21	CR-006065-04	USP14	9097	14.1121	8.47879	11.2954	-0.969117	0.319613	53.9687	82.7342
	EDITR4	9	21	CR-006065-05	USP14	9097	12.939	12.6455	12.7923	-0.969117	0.319613	56.913	77.9065
	EDITR1	4	6	CR-023542-01	FBXO45	200933	24.4093	22.4529	23.4311	-0.963063	0.322599	41.9723	48.6972
	EDITR2	4	6	CR-023542-02	FBXO45	200933	6.43584	9.54294	7.98939	-0.963063	0.322599	76.3436	77.4167
	EDITR3	4	6	CR-023542-03	FBXO45	200933	11.4866	9.75175	10.6192	-0.963063	0.322599	66.4509	70.2649
	EDITR4	4	6	CR-023542-04	FBXO45	200933	9.01901	7.84475	8.43188	-0.963063	0.322599	63.6717	68.1582
	EDITR1	14	16	CR-020790-02	ZNF592	9640	11.4345	10.9282	11.1813	-0.959508	0.323752	59.2664	59.0041
	EDITR2	14	16	CR-020790-03	ZNF592	9640	7.84757	8.0518	7.94968	-0.959508	0.323752	67.3785	71.1003
	EDITR3	14	16	CR-020790-04	ZNF592	9640	8.08519	8.28583	8.18551	-0.959508	0.323752	73.5465	80.8431
	EDITR4	14	16	CR-020790-05	ZNF592	9640	9.96642	8.3087	9.13756	-0.959508	0.323752	57.9053	81.1626
	EDITR5	16	8	CR-007059-01	TRIM48	79097	19.6903	10.3202	15.0052	-0.95432	0.326139	47.6753	78.5326
	EDITR6	16	8	CR-007059-02	TRIM48	79097	11.4707	0.143709	5.80722	-0.95432	0.326139	68.0659	97.3669
	EDITR7	16	8	CR-007059-03	TRIM48	79097	17.2825	5.14267	11.2126	-0.95432	0.326139	52.4283	86.8584
	EDITR8	16	8	CR-007059-05	TRIM48	79097	33.4593	27.6973	30.5783	-0.95432	0.326139	26.9272	38.1171
	EDITR1	7	13	CR-012786-01	UBL3	5412	15.369	9.0377	12.2034	-0.951241	0.32696	50.439	72.7273
	EDITR2	7	13	CR-012786-03	UBL3	5412	10.7585	10.1354	10.4469	-0.951241	0.32696	59.0472	72.3353
	EDITR3	7	13	CR-012786-04	UBL3	5412	17.5502	12.7163	15.1333	-0.951241	0.32696	49.4626	74.8744
	EDITR4	7	13	CR-012786-05	UBL3	5412	10.2012	5.65107	7.92613	-0.951241	0.32696	64.5032	93.6276
	EDITR5	16	9	CR-007073-01	TRIM45	80263	17.7992	14.539	16.1691	-0.946535	0.327671	50.5179	55.308
	EDITR6	16	9	CR-007073-02	TRIM45	80263	7.45854	10.1559	8.80722	-0.946535	0.327671	68.7537	67.2007
	EDITR7	16	9	CR-007073-04	TRIM45	80263	3.60484	12.1161	7.86047	-0.946535	0.327671	84.4932	67.532
	EDITR8	16	9	CR-007073-05	TRIM45	80263	12.4066	10.298	11.3523	-0.946535	0.327671	58.5486	79.8892
	EDITR1	15	9	CR-010054-02	USP45	85015	21.3722	8.57292	14.9725	-0.946349	0.327671	38.7492	70.3339
	EDITR2	15	9	CR-010054-03	USP45	85015	10.1105	9.16028	9.63538	-0.946349	0.327671	64.5623	81.3848
	EDITR3	15	9	CR-010054-04	USP45	85015	17.0319	13.3279	15.1799	-0.946349	0.327671	49.385	70.7377
	EDITR4	15	9	CR-010054-05	USP45	85015	4.58563	2.70282	3.64422	-0.946349	0.327671	89.4193	98.0423
	EDITR5	2	16	CR-037583-01	TRIM64C	646754	3.57628	0.226946	1.90161	-0.940432	0.33067	85.5457	102.953
	EDITR6	2	16	CR-037583-02	TRIM64C	646754	3.02557	1.98851	2.50704	-0.940432	0.33067	92.2803	96.5999
	EDITR7	2	16	CR-037583-03	TRIM64C	646754	17.9775	17.5094	17.7434	-0.940432	0.33067	44.3835	51.3277
	EDITR8	2	16	CR-037583-04	TRIM64C	646754	19.7399	10.1669	14.9534	-0.940432	0.33067	48.0212	72.8956
	EDITR5	10	20	CR-006916-01	PJA2	9867	6.20167	9.4476	7.82463	-0.934825	0.333465	78.5112	75.9964
	EDITR6	10	20	CR-006916-02	PJA2	9867	10.0838	9.85007	9.96695	-0.934825	0.333465	68.3505	63.5194
	EDITR7	10	20	CR-006916-03	PJA2	9867	6.47168	12.0057	9.23871	-0.934825	0.333465	70.5519	65.7334
	EDITR8	10	20	CR-006916-04	PJA2	9867	16.7366	6.47303	11.6048	-0.934825	0.333465	47.6677	74.8259
	EDITR5	4	11	CR-004712-01	TRAF6	7189	10.0921	13.9324	12.0123	-0.928999	0.336459	59.841	61.2138
	EDITR6	4	11	CR-004712-02	TRAF6	7189	10.2519	5.37515	7.81353	-0.928999	0.336459	60.4293	83.2552
	EDITR7	4	11	CR-004712-03	TRAF6	7189	10.8889	11.34	11.1145	-0.928999	0.336459	59.8332	61.3048
	EDITR8	4	11	CR-004712-04	TRAF6	7189	17.6973	7.28433	12.4908	-0.928999	0.336459	46.7446	71.4082
	EDITR1	10	11	CR-184616-01	RAB40AL	282808	14.0361	8.23578	11.1359	-0.92581	0.337433	52.5075	64.6014
	EDITR2	10	11	CR-184616-02	RAB40AL	282808	16.7257	11.4994	14.1126	-0.92581	0.337433	41.164	55.3092
	EDITR3	10	11	CR-184616-03	RAB40AL	282808	10.5927	13.3593	11.976	-0.92581	0.337433	56.4547	54.2303
	EDITR4	10	11	CR-184616-04	RAB40AL	282808	3.87292	2.44883	3.16088	-0.92581	0.337433	87.0323	100.16
	EDITR5	16	17	CR-020008-01	KRTAP5-9	3846	3.60574	-0.790109	1.40782	-0.901636	0.355169	88.3642	108.732
	EDITR6	16	17	CR-020008-03	KRTAP5-9	3846	24.022	34.624	29.323	-0.901636	0.355169	44.8476	37.1709
	EDITR7	16	17	CR-020008-04	KRTAP5-9	3846	3.37467	5.24467	4.30967	-0.901636	0.355169	90.4354	89.8108
	EDITR8	16	17	CR-020008-05	KRTAP5-9	3846	3.48863	-5.90422	-1.2078	-0.901636	0.355169	89.345	113.006
	EDITR1	6	9	CR-016305-01	CACUL1	143384	9.14099	10.3257	9.73335	-0.898556	0.356121	69.3686	62.7678
	EDITR2	6	9	CR-016305-03	CACUL1	143384	20.184	9.16214	14.6731	-0.898556	0.356121	45.1537	69.6427
	EDITR3	6	9	CR-016305-04	CACUL1	143384	20.6864	22.5044	21.5954	-0.898556	0.356121	46.614	48.7344
	EDITR4	6	9	CR-016305-05	CACUL1	143384	5.4274	5.7172	5.5723	-0.898556	0.356121	67.9093	85.1778
	EDITR1	14	10	CR-003003-01	CBL	867	10.7549	13.1825	11.9687	-0.887622	0.360816	63.187	56.6879
	EDITR2	14	10	CR-003003-02	CBL	867	9.52533	5.84533	7.68533	-0.887622	0.360816	68.6928	76.3033
	EDITR3	14	10	CR-003003-03	CBL	867	10.3634	9.58808	9.97573	-0.887622	0.360816	62.3074	70.1468
	EDITR4	14	10	CR-003003-04	CBL	867	6.47009	9.52875	7.99942	-0.887622	0.360816	71.9056	63.0843
	EDITR1	8	3	CR-020905-01	FBXO40	51725	7.75967	7.73617	7.74792	-0.888759	0.360816	68.9357	75.0627
	EDITR2	8	3	CR-020905-02	FBXO40	51725	13.5243	1.84825	7.68625	-0.888759	0.360816	52.7106	95.4348
	EDITR3	8	3	CR-020905-03	FBXO40	51725	9.95907	7.87442	8.91675	-0.888759	0.360816	65.2337	76.6276
	EDITR4	8	3	CR-020905-04	FBXO40	51725	19.0715	4.50022	11.7858	-0.888759	0.360816	32.1577	85.4774
	EDITR5	2	13	CR-007101-02	TRIM4	89122	6.07466	16.5888	11.3317	-0.887167	0.360816	76.7767	50.7428
	EDITR6	2	13	CR-007101-04	TRIM4	89122	6.82842	2.95327	4.89085	-0.887167	0.360816	73.331	93.1913
	EDITR7	2	13	CR-007101-05	TRIM4	89122	28.7271	25.9212	27.3242	-0.887167	0.360816	27.4254	38.8564
	EDITR8	2	13	CR-007101-07	TRIM4	89122	5.80132	-3.85006	0.975627	-0.887167	0.360816	75.9108	107.769
	EDITR1	3	12	CR-007191-02	SMURF1	57154	11.8178	11.3282	11.573	-0.87675	0.367975	51.6176	59.9498
	EDITR2	3	12	CR-007191-03	SMURF1	57154	13.382	8.66118	11.0216	-0.87675	0.367975	54.2361	76.9106
	EDITR3	3	12	CR-007191-05	SMURF1	57154	10.788	11.0212	10.9046	-0.87675	0.367975	59.4588	66.3843
	EDITR4	3	12	CR-007191-06	SMURF1	57154	4.59973	8.3315	6.46562	-0.87675	0.367975	83.492	82.2213
	EDITR5	15	22	CR-020104-01	ARIH2	10425	6.38473	13.8764	10.1306	-0.874046	0.368677	77.5235	56.7029
	EDITR6	15	22	CR-020104-02	ARIH2	10425	12.3105	6.04503	9.17778	-0.874046	0.368677	65.22	75.2109
	EDITR7	15	22	CR-020104-03	ARIH2	10425	3.58565	11.6698	7.62773	-0.874046	0.368677	92.7208	69.11
	EDITR8	15	22	CR-020104-04	ARIH2	10425	9.97713	8.86719	9.42216	-0.874046	0.368677	68.0153	79.8418
	EDITR1	6	10	CR-019201-01	FBXO44	93611	11.839	3.32735	7.58318	-0.866176	0.370427	67.4684	93.9973
	EDITR2	6	10	CR-019201-02	FBXO44	93611	8.99304	10.2881	9.64058	-0.866176	0.370427	70.1244	76.8296
	EDITR3	6	10	CR-019201-04	FBXO44	93611	4.87805	11.4093	8.14368	-0.866176	0.370427	80.9012	69.4967
	EDITR4	6	10	CR-019201-05	FBXO44	93611	12.4597	12.9712	12.7154	-0.866176	0.370427	61.7943	56.9916
	EDITR1	8	13	CR-012469-01	FBXO9	26268	13.4635	12.6465	13.055	-0.861694	0.370427	54.6242	54.5262
	EDITR2	8	13	CR-012469-02	FBXO9	26268	6.9069	8.1881	7.5475	-0.861694	0.370427	72.3539	76.445
	EDITR3	8	13	CR-012469-03	FBXO9	26268	10.4168	8.997	9.70689	-0.861694	0.370427	62.8253	76.5488
	EDITR4	8	13	CR-012469-04	FBXO9	26268	11.2282	12.2743	11.7513	-0.861694	0.370427	59.3536	56.1526
	EDITR5	12	14	CR-008121-01	KDM1B	221656	9.78275	6.92283	8.35279	-0.865054	0.370427	63.4064	75.5978
	EDITR6	12	14	CR-008121-02	KDM1B	221656	4.89859	10.2407	7.56965	-0.865054	0.370427	74.5642	58.5939
	EDITR7	12	14	CR-008121-03	KDM1B	221656	12.004	5.93727	8.97066	-0.865054	0.370427	51.1713	85.7216
	EDITR8	12	14	CR-008121-04	KDM1B	221656	8.8619	6.33056	7.59623	-0.865054	0.370427	65.3246	76.0759
	EDITR5	12	10	CR-010097-01	KDM5C	8242	11.1022	8.97011	10.0362	-0.862813	0.370427	55.0229	75.6703
	EDITR6	12	10	CR-010097-03	KDM5C	8242	13.7206	14.2282	13.9744	-0.862813	0.370427	48.9268	54.9638
	EDITR7	12	10	CR-010097-04	KDM5C	8242	10.3929	4.71612	7.55453	-0.862813	0.370427	48.8401	86.3663
	EDITR8	12	10	CR-010097-06	KDM5C	8242	14.1383	9.56869	11.8535	-0.862813	0.370427	47.6677	77.5475
	EDITR5	13	8	CR-017095-01	RFWD3	55159	15.937	15.4969	15.717	-0.860901	0.370427	46.0371	60.4348
	EDITR6	13	8	CR-017095-02	RFWD3	55159	11.0767	8.31222	9.69447	-0.860901	0.370427	63.2515	73.0294
	EDITR7	13	8	CR-017095-03	RFWD3	55159	14.0244	14.8048	14.4146	-0.860901	0.370427	51.8569	63.2052
	EDITR8	13	8	CR-017095-04	RFWD3	55159	6.70887	7.65054	7.17971	-0.860901	0.370427	74.4378	76.5823
	EDITR5	14	3	CR-007146-01	RNF145	153830	22.5349	29.6035	26.0692	-0.864183	0.370427	33.7509	30.779
	EDITR6	14	3	CR-007146-02	RNF145	153830	5.61432	5.55587	5.5851	-0.864183	0.370427	72.572	80.2727
	EDITR7	14	3	CR-007146-03	RNF145	153830	9.79787	4.2125	7.00519	-0.864183	0.370427	65.0211	82.4468
	EDITR8	14	3	CR-007146-04	RNF145	153830	4.85311	2.24499	3.54905	-0.864183	0.370427	76.9125	96.3766
	EDITR5	8	11	CR-006918-01	RNF10	9921	4.45162	15.591	10.0213	-0.854993	0.372371	84.8711	61.9022
	EDITR6	8	11	CR-006918-02	RNF10	9921	11.7865	3.25897	7.52274	-0.854993	0.372371	57.8442	90.8053
	EDITR7	8	11	CR-006918-03	RNF10	9921	14.4575	14.7574	14.6074	-0.854993	0.372371	49.8457	59.8286
	EDITR8	8	11	CR-006918-04	RNF10	9921	5.48792	11.1793	8.33359	-0.854993	0.372371	77.1482	66.5032
	EDITR5	16	14	CR-006974-03	RNF115	27246	13.9454	14.7018	14.3236	-0.855693	0.372371	56.2274	61.1232
	EDITR6	16	14	CR-006974-04	RNF115	27246	12.9486	7.86794	10.4083	-0.855693	0.372371	65.1725	78.824
	EDITR7	16	14	CR-006974-05	RNF115	27246	4.15859	5.35943	4.75901	-0.855693	0.372371	82.3677	75.9481
	EDITR8	16	14	CR-006974-06	RNF115	27246	15.3098	14.475	14.8924	-0.855693	0.372371	59.1574	66.8038
	EDITR1	5	22	CR-005174-01	HERC5	51191	6.34475	12.2887	9.31674	-0.848318	0.376569	70.6434	65.6051
	EDITR2	5	22	CR-005174-02	HERC5	51191	11.02	15.4252	13.2226	-0.848318	0.376569	57.1697	60.1478
	EDITR3	5	22	CR-005174-03	HERC5	51191	9.61362	5.34222	7.47792	-0.848318	0.376569	59.2516	89.9242
	EDITR4	5	22	CR-005174-04	HERC5	51191	5.24778	12.3892	8.8185	-0.848318	0.376569	82.8752	74.5106
	EDITR1	5	8	CR-004898-01	UBE2T	29089	16.3919	9.71953	13.0557	-0.842134	0.380392	49.2123	65.5472
	EDITR2	5	8	CR-004898-02	UBE2T	29089	16.6118	8.37825	12.495	-0.842134	0.380392	44.8956	73.4285
	EDITR3	5	8	CR-004898-03	UBE2T	29089	5.36079	8.11196	6.73638	-0.842134	0.380392	80.461	74.2441
	EDITR4	5	8	CR-004898-04	UBE2T	29089	8.07834	13.3645	10.7214	-0.842134	0.380392	69.5454	68.0384
	EDITR1	10	22	CR-020368-01	THNSL2	55258	27.4508	22.2698	24.8603	-0.838287	0.382197	34.8767	34.1054
	EDITR2	10	22	CR-020368-02	THNSL2	55258	8.14143	7.88509	8.01326	-0.838287	0.382197	72.8702	85.7577
	EDITR3	10	22	CR-020368-03	THNSL2	55258	9.30611	0.249852	4.77798	-0.838287	0.382197	71.19	103.26
	EDITR4	10	22	CR-020368-04	THNSL2	55258	4.60723	12.2755	8.44136	-0.838287	0.382197	85.2622	53.7355
	EDITR5	11	13	CR-007144-01	RNF38	152006	12.4588	7.40988	9.93435	-0.832842	0.385308	49.1448	70.3261
	EDITR6	11	13	CR-007144-02	RNF38	152006	8.61801	16.3756	12.4968	-0.832842	0.385308	65.7417	44.5505
	EDITR7	11	13	CR-007144-03	RNF38	152006	9.00587	5.77799	7.39193	-0.832842	0.385308	56.7935	79.2568
	EDITR8	11	13	CR-007144-04	RNF38	152006	10.1984	5.91675	8.05756	-0.832842	0.385308	56.4667	85.6962
	EDITR5	7	3	CR-006907-01	RNF7	9616	7.59086	6.06575	6.82831	-0.828602	0.385308	78.6317	89.7101
	EDITR6	7	3	CR-006907-02	RNF7	9616	11.8682	16.4464	14.1573	-0.828602	0.385308	60.4767	63.1615
	EDITR7	7	3	CR-006907-04	RNF7	9616	13.924	15.3331	14.6286	-0.828602	0.385308	56.3136	56.1127
	EDITR8	7	3	CR-006907-06	RNF7	9616	4.40488	1.59683	3.00085	-0.828602	0.385308	81.4691	94.2405
	EDITR1	13	15	CR-006081-02	USP33	23032	10.8276	7.70333	9.26545	-0.830642	0.385308	60.7336	70.2953
	EDITR2	13	15	CR-006081-03	USP33	23032	13.7733	11.7572	12.7652	-0.830642	0.385308	53.4147	67.9421
	EDITR3	13	15	CR-006081-04	USP33	23032	8.80824	5.96222	7.38523	-0.830642	0.385308	71.3453	76.5094
	EDITR4	13	15	CR-006081-05	USP33	23032	15.488	11.2422	13.3651	-0.830642	0.385308	54.2846	67.8785
	EDITR1	14	21	CR-017223-01	WSB2	55884	10.78	21.6173	16.1987	-0.827675	0.385308	60.8539	33.6422
	EDITR2	14	21	CR-017223-02	WSB2	55884	6.76615	-1.05504	2.85556	-0.827675	0.385308	69.5846	100.536
	EDITR3	14	21	CR-017223-03	WSB2	55884	12.3492	12.8372	12.5932	-0.827675	0.385308	61.3751	72.156
	EDITR4	14	21	CR-017223-04	WSB2	55884	9.66216	11.6142	10.6382	-0.827675	0.385308	66.0587	65.4614
	EDITR5	11	19	CR-006969-02	IRF2BP1	26145	6.2384	8.42193	7.33016	-0.825294	0.385864	71.6454	66.7754
	EDITR6	11	19	CR-006969-03	IRF2BP1	26145	14.0518	17.9085	15.9802	-0.825294	0.385864	46.7212	49.885
	EDITR7	11	19	CR-006969-04	IRF2BP1	26145	11.5974	16.7076	14.1525	-0.825294	0.385864	53.6396	53.9238
	EDITR8	11	19	CR-006969-05	IRF2BP1	26145	11.9473	3.70197	7.82463	-0.825294	0.385864	58.3718	87.9747
	EDITR1	13	18	CR-005175-01	HERC6	55008	17.4724	18.0502	17.7613	-0.820529	0.386207	45.0511	46.0722
	EDITR2	13	18	CR-005175-02	HERC6	55008	11.7789	9.85296	10.8159	-0.820529	0.386207	57.7799	63.6097
	EDITR3	13	18	CR-005175-03	HERC6	55008	7.32091	-0.570252	3.37533	-0.820529	0.386207	75.178	106.569
	EDITR4	13	18	CR-005175-04	HERC6	55008	6.23137	14.9178	10.5746	-0.820529	0.386207	78.0207	55.793
	EDITR5	8	5	CR-007135-02	RNF113B	140432	9.84174	5.52226	7.682	-0.819686	0.386207	65.0687	86.5036
	EDITR6	8	5	CR-007135-03	RNF113B	140432	10.2084	7.29303	8.75073	-0.819686	0.386207	61.5202	78.2446
	EDITR7	8	5	CR-007135-04	RNF113B	140432	11.883	5.07309	8.47807	-0.819686	0.386207	58.8047	89.2169
	EDITR8	8	5	CR-007135-05	RNF113B	140432	10.069	4.62274	7.34585	-0.819686	0.386207	63.6748	93.6392
	EDITR5	13	12	CR-030777-01	RNF151	146310	14.8419	16.8968	15.8694	-0.822965	0.386207	49.3375	46.9203
	EDITR6	13	12	CR-030777-02	RNF151	146310	10.7367	5.68833	8.21254	-0.822965	0.386207	62.0183	84.7209
	EDITR7	13	12	CR-030777-03	RNF151	146310	11.8897	10.7928	11.3413	-0.822965	0.386207	58.1191	78.5781
	EDITR8	13	12	CR-030777-04	RNF151	146310	8.79313	5.92282	7.35798	-0.822965	0.386207	64.7157	84.9684
	EDITR1	10	12	CR-013339-01	ASB4	51666	5.1913	2.9253	4.0583	-0.815794	0.386603	78.9417	84.6748
	EDITR2	10	12	CR-013339-02	ASB4	51666	14.6989	15.6103	15.1546	-0.815794	0.386603	52.5229	61.9091
	EDITR3	10	12	CR-013339-03	ASB4	51666	11.6773	9.41273	10.545	-0.815794	0.386603	56.5065	71.9787
	EDITR4	10	12	CR-013339-04	ASB4	51666	14.6654	10.3117	12.4885	-0.815794	0.386603	52.5144	67.6988
	EDITR1	2	14	CR-016797-01	FBXL16	146330	17.6291	14.1849	15.907	-0.817503	0.386603	50.5833	58.7917
	EDITR2	2	14	CR-016797-02	FBXL16	146330	6.52823	8.96373	7.74598	-0.817503	0.386603	80.169	70.9586
	EDITR3	2	14	CR-016797-03	FBXL16	146330	3.84744	10.8317	7.33959	-0.817503	0.386603	83.8534	71.2105
	EDITR4	2	14	CR-016797-04	FBXL16	146330	9.20662	6.21139	7.709	-0.817503	0.386603	71.2619	91.9497
	EDITR1	1	18	CR-019137-01	VCPIP1	80124	7.90065	8.96689	8.43377	-0.812057	0.388409	71.1726	73.6537
	EDITR2	1	18	CR-019137-02	VCPIP1	80124	13.154	4.37241	8.76322	-0.812057	0.388409	63.6236	89.6042
	EDITR3	1	18	CR-019137-03	VCPIP1	80124	6.43131	12.9198	9.67556	-0.812057	0.388409	85.977	61.6567
	EDITR4	1	18	CR-019137-05	VCPIP1	80124	10.6573	3.98143	7.31935	-0.812057	0.388409	66.2465	92.6488
	EDITR5	9	21	CR-010713-01	RNF150	57484	10.3309	4.80068	7.56577	-0.802297	0.395678	66.7068	90.0181
	EDITR6	9	21	CR-010713-02	RNF150	57484	8.39585	15.7047	12.0503	-0.802297	0.395678	70.5799	57.7248
	EDITR7	9	21	CR-010713-03	RNF150	57484	6.51436	8.04213	7.27825	-0.802297	0.395678	74.6886	79.4095
	EDITR8	9	21	CR-010713-04	RNF150	57484	12.3286	11.9748	12.1517	-0.802297	0.395678	58.9021	68.8133
	EDITR5	7	7	CR-007203-02	WDSUB1	151525	7.93757	3.36698	5.65227	-0.800571	0.395703	69.8386	89.5109
	EDITR6	7	7	CR-007203-04	WDSUB1	151525	13.1634	12.5609	12.8621	-0.800571	0.395703	51.3459	63.5876
	EDITR7	7	7	CR-007203-05	WDSUB1	151525	9.71046	11.2472	10.4788	-0.800571	0.395703	66.4381	75.982
	EDITR8	7	7	CR-007203-06	WDSUB1	151525	15.787	16.8095	16.2982	-0.800571	0.395703	48.1587	60.269
	EDITR5	9	7	CR-018308-01	JADE2	23338	15.4885	12.7939	14.1412	-0.795821	0.398497	46.7839	53.0254
	EDITR6	9	7	CR-018308-02	JADE2	23338	8.87631	5.58433	7.23032	-0.795821	0.398497	63.631	80.1875
	EDITR7	9	7	CR-018308-03	JADE2	23338	5.89641	8.78458	7.3405	-0.795821	0.398497	77.0883	79.3416
	EDITR8	9	7	CR-018308-05	JADE2	23338	11.8133	11.7074	11.7603	-0.795821	0.398497	56.8005	72.6266
	EDITR5	5	16	CR-007103-01	LRSAM1	90678	6.38389	9.81224	8.09806	-0.793668	0.398926	76.9453	64.9638
	EDITR6	5	16	CR-007103-03	LRSAM1	90678	9.08656	5.35399	7.22028	-0.793668	0.398926	66.7378	82.2838
	EDITR7	5	16	CR-007103-04	LRSAM1	90678	8.41705	7.58024	7.99865	-0.793668	0.398926	67.8322	83.9908
	EDITR8	5	16	CR-007103-05	LRSAM1	90678	13.0496	9.87215	11.4609	-0.793668	0.398926	51.5762	72.9114
	EDITR5	10	13	CR-006933-01	CGRRF1	10668	17.5628	14.384	15.9734	-0.787224	0.403326	44.9048	56.2862
	EDITR6	10	13	CR-006933-02	CGRRF1	10668	12.7275	3.95189	8.33971	-0.787224	0.403326	50.5158	87.9591
	EDITR7	10	13	CR-006933-03	CGRRF1	10668	9.32126	11.1295	10.2254	-0.787224	0.403326	68.7693	74.0646
	EDITR8	10	13	CR-006933-04	CGRRF1	10668	8.91438	5.46199	7.18818	-0.787224	0.403326	70.3525	88.0696
	EDITR1	8	9	CR-013314-01	FBXO6	26270	11.8032	6.52101	9.16212	-0.769095	0.415135	66.1455	77.9386
	EDITR2	8	9	CR-013314-03	FBXO6	26270	7.40069	6.81093	7.10581	-0.769095	0.415135	69.5846	80.5142
	EDITR3	8	9	CR-013314-04	FBXO6	26270	9.13564	10.3969	9.76628	-0.769095	0.415135	65.7775	76.5094
	EDITR4	8	9	CR-013314-05	FBXO6	26270	10.2687	6.56002	8.41438	-0.769095	0.415135	66.9975	88.374
	EDITR1	3	13	CR-018630-01	MPND	84954	14.425	1.25694	7.84096	-0.771218	0.415135	57.0054	88.6894
	EDITR2	3	13	CR-018630-02	MPND	84954	8.59985	5.62499	7.11242	-0.771218	0.415135	64.6562	76.8296
	EDITR3	3	13	CR-018630-03	MPND	84954	9.6072	9.49414	9.55067	-0.771218	0.415135	70.2577	71.5651
	EDITR4	3	13	CR-018630-04	MPND	84954	7.88142	17.5359	12.7086	-0.771218	0.415135	74.8022	53.7755
	EDITR5	4	13	CR-023459-01	TRIM71	131405	6.02589	8.1767	7.1013	-0.768035	0.415135	73.404	73.0616
	EDITR6	4	13	CR-023459-02	TRIM71	131405	12.1459	7.73786	9.94188	-0.768035	0.415135	55.0219	70.507
	EDITR7	4	13	CR-023459-03	TRIM71	131405	10.1576	15.5758	12.8667	-0.768035	0.415135	57.0678	55.2473
	EDITR8	4	13	CR-023459-04	TRIM71	131405	14.6759	2.13014	8.40301	-0.768035	0.415135	53.7563	92.5791
	EDITR1	7	6	CR-031625-01	UBE2NL	389898	10.7937	2.625	6.70936	-0.769684	0.415135	58.9296	91.1407
	EDITR2	7	6	CR-031625-02	UBE2NL	389898	9.17283	7.12515	8.14899	-0.769684	0.415135	65.3368	81.0608
	EDITR3	7	6	CR-031625-03	UBE2NL	389898	27.9584	18.527	23.2427	-0.769684	0.415135	39.5183	56.141
	EDITR4	7	6	CR-031625-04	UBE2NL	389898	4.45808	8.68113	6.5696	-0.769684	0.415135	81.9364	80.5833
	EDITR1	2	7	CR-017965-01	CUL4B	8450	6.14796	15.5333	10.8406	-0.763799	0.417616	75.3097	52.3451
	EDITR2	2	7	CR-017965-02	CUL4B	8450	3.97504	10.2003	7.08767	-0.763799	0.417616	85.778	70.6549
	EDITR3	2	7	CR-017965-03	CUL4B	8450	11.1197	6.85489	8.9873	-0.763799	0.417616	66.2437	84.9404
	EDITR4	2	7	CR-017965-04	CUL4B	8450	8.48127	11.4228	9.95202	-0.763799	0.417616	71.5569	70.9948
	EDITR5	10	15	CR-007150-01	MARCH10	162333	9.9179	7.9845	8.9512	-0.760629	0.419088	68.9713	76.1594
	EDITR6	10	15	CR-007150-03	MARCH10	162333	6.64927	9.84207	8.24567	-0.760629	0.419088	77.8134	72.2454
	EDITR7	10	15	CR-007150-05	MARCH10	162333	8.86919	7.18207	8.02563	-0.760629	0.419088	70.8948	83.397
	EDITR8	10	15	CR-007150-06	MARCH10	162333	11.2525	2.90225	7.07735	-0.760629	0.419088	62.9873	95.8228
	EDITR1	6	13	CR-026308-01	FBXL15	79176	11.7816	15.6492	13.7154	-0.750667	0.424012	60.8058	54.3138
	EDITR2	6	13	CR-026308-02	FBXL15	79176	20.6457	20.9973	20.8215	-0.750667	0.424012	43.2293	46.7861
	EDITR3	6	13	CR-026308-03	FBXL15	79176	9.59035	5.59953	7.59494	-0.750667	0.424012	70.5425	86.8709
	EDITR4	6	13	CR-026308-04	FBXL15	79176	10.1891	0.641781	5.41542	-0.750667	0.424012	67.3998	93.4479
	EDITR1	3	7	CR-013823-01	OTUD5	55593	13.1519	10.5727	11.8623	-0.752203	0.424012	49.7895	58.5794
	EDITR2	3	7	CR-013823-02	OTUD5	55593	6.50912	15.7043	11.1067	-0.752203	0.424012	70.6172	54.0743
	EDITR3	3	7	CR-013823-03	OTUD5	55593	12.0539	3.03914	7.54651	-0.752203	0.424012	55.5225	94.7306
	EDITR4	3	7	CR-013823-04	OTUD5	55593	8.37538	5.72584	7.05061	-0.752203	0.424012	66.0319	86.7359
	EDITR1	15	10	CR-008845-02	UBE2E3	10477	5.30525	8.03243	6.66884	-0.750833	0.424012	77.4263	67.844
	EDITR2	15	10	CR-008845-05	UBE2E3	10477	10.8568	9.63932	10.2481	-0.750833	0.424012	63.0134	70.1286
	EDITR3	15	10	CR-008845-09	UBE2E3	10477	10.2695	13.9769	12.1232	-0.750833	0.424012	63.421	60.6323
	EDITR4	15	10	CR-008845-10	UBE2E3	10477	20.3703	8.05998	14.2151	-0.750833	0.424012	45.2997	84.5386
	EDITR1	10	18	CR-004264-03	FBXW7	55294	8.08176	7.61867	7.85021	-0.746958	0.426059	65.7847	70.1602
	EDITR2	10	18	CR-004264-04	FBXW7	55294	7.02942	12.7895	9.90948	-0.746958	0.426059	70.9927	63.144
	EDITR3	10	18	CR-004264-05	FBXW7	55294	14.3013	6.95967	10.6305	-0.746958	0.426059	54.4089	80.2324
	EDITR4	10	18	CR-004264-06	FBXW7	55294	7.10939	6.90698	7.00819	-0.746958	0.426059	76.4114	79.3048
	EDITR5	7	5	CR-020357-01	BAHD1	22893	17.1905	16.1961	16.6933	-0.733324	0.428406	43.5076	64.0942
	EDITR6	7	5	CR-020357-02	BAHD1	22893	12.2194	14.9966	13.608	-0.733324	0.428406	59.5043	69.2629
	EDITR7	7	5	CR-020357-03	BAHD1	22893	2.58554	5.93022	4.25788	-0.733324	0.428406	96.9718	88.5382
	EDITR8	7	5	CR-020357-04	BAHD1	22893	3.86118	4.48583	4.1735	-0.733324	0.428406	86.5953	90.6329
	EDITR1	12	15	CR-016001-02	FBXL13	222235	22.0312	13.9409	17.9861	-0.736515	0.428406	34.4438	51.2256
	EDITR2	12	15	CR-016001-04	FBXL13	222235	5.79431	11.5732	8.68374	-0.736515	0.428406	76.4609	71.4242
	EDITR3	12	15	CR-016001-05	FBXL13	222235	14.4304	9.89273	12.1616	-0.736515	0.428406	54.3312	71.6635
	EDITR4	12	15	CR-016001-06	FBXL13	222235	7.89854	6.04879	6.97367	-0.736515	0.428406	70.2964	71.6141
	EDITR1	3	17	CR-017674-01	JOSD1	9929	13.9763	12.9671	13.4717	-0.733401	0.428406	55.6344	64.7365
	EDITR2	3	17	CR-017674-02	JOSD1	9929	5.08858	5.7272	5.40789	-0.733401	0.428406	81.671	83.9154
	EDITR3	3	17	CR-017674-03	JOSD1	9929	15.6412	22.5927	19.117	-0.733401	0.428406	59.5106	49.8178
	EDITR4	3	17	CR-017674-04	JOSD1	9929	8.64098	11.7221	10.1816	-0.733401	0.428406	77.4574	68.7375
	EDITR1	1	19	CR-026487-01	OTUD1	220213	14.2646	-0.804786	6.72991	-0.739548	0.428406	51.0884	104.632
	EDITR2	1	19	CR-026487-02	OTUD1	220213	35.8779	9.27113	22.5745	-0.739548	0.428406	27.1767	72.2745
	EDITR3	1	19	CR-026487-03	OTUD1	220213	2.99754	7.4087	5.20312	-0.739548	0.428406	98.5109	70.0089
	EDITR4	1	19	CR-026487-04	OTUD1	220213	3.61724	0.613855	2.11555	-0.739548	0.428406	87.2201	104.135
	EDITR5	5	5	CR-006979-02	PRICKLE4	29964	10.8271	11.865	11.346	-0.73028	0.428406	60.5396	68.7862
	EDITR6	5	5	CR-006979-03	PRICKLE4	29964	8.35567	5.50112	6.9284	-0.73028	0.428406	68.2319	80.4431
	EDITR7	5	5	CR-006979-04	PRICKLE4	29964	10.2467	8.09865	9.1727	-0.73028	0.428406	64.2669	75.7105
	EDITR8	5	5	CR-006979-05	PRICKLE4	29964	15.9013	8.05415	11.9777	-0.73028	0.428406	44.5645	79.4304
	EDITR5	10	12	CR-007078-03	RNF170	81790	7.88311	6.05961	6.97136	-0.735475	0.428406	74.1508	83.2428
	EDITR6	10	12	CR-007078-04	RNF170	81790	12.0474	12.7368	12.3921	-0.735475	0.428406	59.7889	66.7916
	EDITR7	10	12	CR-007078-05	RNF170	81790	14.2995	12.6328	13.4662	-0.735475	0.428406	54.1424	66.7345
	EDITR8	10	12	CR-007078-06	RNF170	81790	9.52807	9.54042	9.53425	-0.735475	0.428406	67.1708	82.0728
	EDITR5	13	11	CR-006954-02	UBR2	23304	16.8262	15.6388	16.2325	-0.739051	0.428406	47.7475	55.2536
	EDITR6	13	11	CR-006954-03	UBR2	23304	10.6993	7.56908	9.13421	-0.739051	0.428406	57.607	80.4772
	EDITR7	13	11	CR-006954-05	UBR2	23304	16.7455	10.5753	13.6604	-0.739051	0.428406	51.9255	79.4774
	EDITR8	13	11	CR-006954-07	UBR2	23304	11.6342	1.81064	6.72243	-0.739051	0.428406	62.5945	91.3449
	EDITR1	9	5	CR-006062-01	USP10	9100	13.8507	5.83016	9.84044	-0.731317	0.428406	54.1191	71.7236
	EDITR2	9	5	CR-006062-02	USP10	9100	11.5264	2.35296	6.93966	-0.731317	0.428406	59.141	92.398
	EDITR3	9	5	CR-006062-03	USP10	9100	10.1866	5.31177	7.74917	-0.731317	0.428406	67.6421	84.9995
	EDITR4	9	5	CR-006062-04	USP10	9100	11.9863	10.5359	11.2611	-0.731317	0.428406	56.2693	61.8458
	EDITR5	7	9	CR-014822-01	WDR24	84219	6.77907	12.8791	9.82908	-0.739642	0.428406	80.6553	65.6159
	EDITR6	7	9	CR-014822-02	WDR24	84219	12.4933	13.2968	12.895	-0.739642	0.428406	62.706	71.291
	EDITR7	7	9	CR-014822-03	WDR24	84219	6.44973	7.52662	6.98817	-0.739642	0.428406	71.6032	86.1627
	EDITR8	7	9	CR-014822-04	WDR24	84219	10.1425	15.7688	12.9557	-0.739642	0.428406	68.9777	81.5032
	EDITR1	4	20	CR-016587-01	FBXL18	80028	10.132	9.19119	9.66161	-0.719936	0.435598	71.9423	68.7319
	EDITR2	4	20	CR-016587-02	FBXL18	80028	15.379	8.18241	11.7807	-0.719936	0.435598	44.4497	76.3843
	EDITR3	4	20	CR-016587-03	FBXL18	80028	10.3746	8.49361	9.43408	-0.719936	0.435598	64.172	73.8698
	EDITR4	4	20	CR-016587-04	FBXL18	80028	7.62124	6.16834	6.89479	-0.719936	0.435598	79.3349	82.1215
	EDITR5	7	10	CR-006559-01	RNF6	6049	6.40166	-0.799322	2.80117	-0.720732	0.435598	72.1272	104.855
	EDITR6	7	10	CR-006559-04	RNF6	6049	11.7109	0.27297	5.99195	-0.720732	0.435598	61.0222	98.219
	EDITR7	7	10	CR-006559-05	RNF6	6049	18.154	25.6525	21.9032	-0.720732	0.435598	43.515	37.8722
	EDITR8	7	10	CR-006559-06	RNF6	6049	11.9184	-5.64787	3.13526	-0.720732	0.435598	55.465	115.759
	EDITR1	11	8	CR-020261-01	DCUN1D2	55208	8.29422	8.14871	8.22146	-0.712732	0.439261	72.1347	70.0251
	EDITR2	11	8	CR-020261-02	DCUN1D2	55208	3.93631	9.78597	6.86114	-0.712732	0.439261	81.0843	74.5217
	EDITR3	11	8	CR-020261-03	DCUN1D2	55208	8.31499	10.6301	9.47252	-0.712732	0.439261	69.9728	76.3124
	EDITR4	11	8	CR-020261-04	DCUN1D2	55208	7.06844	10.4974	8.78294	-0.712732	0.439261	80.0322	80.7231
	EDITR1	14	9	CR-012429-01	FBXO2	26232	9.84843	17.4339	13.6412	-0.713694	0.439261	74.4919	48.1181
	EDITR2	14	9	CR-012429-02	FBXO2	26232	11.744	15.1661	13.455	-0.713694	0.439261	67.05	66.3427
	EDITR3	14	9	CR-012429-03	FBXO2	26232	5.41676	13.1096	9.2632	-0.713694	0.439261	83.3096	60.2581
	EDITR4	14	9	CR-012429-04	FBXO2	26232	5.00103	4.24372	4.62237	-0.713694	0.439261	87.6224	87.2553
	EDITR5	7	4	CR-006550-01	RAPSN	5913	25.319	18.1045	21.7118	-0.711671	0.439261	24.9097	40.3986
	EDITR6	7	4	CR-006550-02	RAPSN	5913	8.16531	1.36632	4.76582	-0.711671	0.439261	71.4337	99.1564
	EDITR7	7	4	CR-006550-03	RAPSN	5913	6.19645	2.54527	4.37086	-0.711671	0.439261	73.6144	97.5312
	EDITR8	7	4	CR-006550-04	RAPSN	5913	9.21256	9.22767	9.22011	-0.711671	0.439261	63.2034	78.8608
	EDITR1	1	15	CR-004609-03	CYLD	1540	12.7059	0.941581	6.82374	-0.704536	0.444965	67.8292	92.2602
	EDITR2	1	15	CR-004609-04	CYLD	1540	9.6673	6.97454	8.32092	-0.704536	0.444965	73.8794	78.6112
	EDITR3	1	15	CR-004609-05	CYLD	1540	17.4847	9.36298	13.4239	-0.704536	0.444965	52.6738	74.7562
	EDITR4	1	15	CR-004609-06	CYLD	1540	11.4244	5.24537	8.33489	-0.704536	0.444965	73.8903	81.7819
	EDITR1	3	6	CR-009270-01	ZRANB1	54764	19.7846	11.6097	15.6972	-0.701605	0.446406	48.8755	80.5443
	EDITR2	3	6	CR-009270-02	ZRANB1	54764	4.49354	1.0988	2.79617	-0.701605	0.446406	82.2812	94.9691
	EDITR3	3	6	CR-009270-03	ZRANB1	54764	13.1089	6.96461	10.0367	-0.701605	0.446406	60.0026	83.0296
	EDITR4	3	6	CR-009270-04	ZRANB1	54764	10.7389	15.863	13.3009	-0.701605	0.446406	74.078	53.5957
	EDITR1	7	5	CR-005783-03	STAMBPL1	57559	11.4722	2.13436	6.80329	-0.699432	0.447076	63.6681	97.6838
	EDITR2	7	5	CR-005783-04	STAMBPL1	57559	14.975	12.6547	13.8149	-0.699432	0.447076	55.6207	64.217
	EDITR3	7	5	CR-005783-05	STAMBPL1	57559	12.9017	2.08505	7.49339	-0.699432	0.447076	52.3372	99.7144
	EDITR4	7	5	CR-005783-06	STAMBPL1	57559	13.829	11.1641	12.4966	-0.699432	0.447076	50.0201	66.5601
	EDITR1	6	14	CR-012930-02	ASB7	140460	13.085	11.6796	12.3823	-0.677154	0.456443	61.359	65.7016
	EDITR2	6	14	CR-012930-03	ASB7	140460	7.52517	12.0613	9.79324	-0.677154	0.456443	71.3213	57.9816
	EDITR3	6	14	CR-012930-04	ASB7	140460	6.11911	12.5747	9.34688	-0.677154	0.456443	74.2199	61.8142
	EDITR4	6	14	CR-012930-06	ASB7	140460	8.22653	5.17958	6.70305	-0.677154	0.456443	72.8711	82.7807
	EDITR1	14	12	CR-015624-02	INTS12	57117	6.90242	6.56629	6.73436	-0.685222	0.456443	73.4576	70.3918
	EDITR2	14	12	CR-015624-03	INTS12	57117	8.55765	10.7871	9.67239	-0.685222	0.456443	65.6653	57.7386
	EDITR3	14	12	CR-015624-04	INTS12	57117	6.08393	7.7672	6.92556	-0.685222	0.456443	70.5684	60.1202
	EDITR4	14	12	CR-015624-05	INTS12	57117	15.0592	10.8863	12.9728	-0.685222	0.456443	52.6485	61.2265
	EDITR1	12	7	CR-012426-01	LRRC29	26231	9.51116	9.09665	9.3039	-0.679167	0.456443	58.184	58.6566
	EDITR2	12	7	CR-012426-04	LRRC29	26231	13.171	10.9283	12.0497	-0.679167	0.456443	55.3626	65.7354
	EDITR3	12	7	CR-012426-05	LRRC29	26231	11.4496	14.4369	12.9432	-0.679167	0.456443	55.5225	53.7181
	EDITR4	12	7	CR-012426-07	LRRC29	26231	4.94304	8.46542	6.70423	-0.679167	0.456443	77.4574	78.366
	EDITR5	12	21	CR-006968-01	LTN1	26046	8.14914	-1.6917	3.22872	-0.68299	0.456443	69.5254	105.199
	EDITR6	12	21	CR-006968-02	LTN1	26046	10.4606	8.28158	9.37108	-0.68299	0.456443	59.5755	73.66
	EDITR7	12	21	CR-006968-03	LTN1	26046	20.5391	21.4553	20.9972	-0.68299	0.456443	41.4124	48.8674
	EDITR8	12	21	CR-006968-04	LTN1	26046	8.3167	1.89495	5.10582	-0.68299	0.456443	70.6668	86.4873
	EDITR1	8	19	CR-014599-01	PAAF1	80227	11.2352	7.4927	9.36396	-0.680242	0.456443	64.558	76.6454
	EDITR2	8	19	CR-014599-02	PAAF1	80227	5.99818	7.36283	6.6805	-0.680242	0.456443	70.8988	77.1131
	EDITR3	8	19	CR-014599-03	PAAF1	80227	12.4378	13.8533	13.1456	-0.680242	0.456443	62.7217	54.9197
	EDITR4	8	19	CR-014599-04	PAAF1	80227	15.0577	26.8646	20.9612	-0.680242	0.456443	52.8094	48.0823
	EDITR5	3	16	CR-013079-01	PRICKLE3	4007	13.6577	10.5028	12.0802	-0.681029	0.456443	48.9039	60.0906
	EDITR6	3	16	CR-013079-02	PRICKLE3	4007	14.1227	8.81737	11.47	-0.681029	0.456443	56.184	72.4499
	EDITR7	3	16	CR-013079-03	PRICKLE3	4007	7.42192	12.4119	9.91689	-0.681029	0.456443	64.6326	66.9382
	EDITR8	3	16	CR-013079-04	PRICKLE3	4007	6.31055	6.25384	6.2822	-0.681029	0.456443	75.0074	76.7405
	EDITR5	8	17	CR-006554-01	RING1	6015	13.1178	14.4322	13.775	-0.680175	0.456443	54.6374	60.308
	EDITR6	8	17	CR-006554-02	RING1	6015	7.19031	16.3225	11.7564	-0.680175	0.456443	69.4178	58.8326
	EDITR7	8	17	CR-006554-03	RING1	6015	10.1369	8.36417	9.25054	-0.680175	0.456443	62.7585	77.6279
	EDITR8	8	17	CR-006554-04	RING1	6015	5.47057	7.9434	6.70699	-0.680175	0.456443	82.844	82.1519
	EDITR5	14	5	CR-004544-01	SYTL3	94120	6.44202	7.26504	6.85353	-0.683202	0.456443	79.0653	78.4601
	EDITR6	14	5	CR-004544-02	SYTL3	94120	9.07393	4.38094	6.72743	-0.683202	0.456443	58.5082	86.732
	EDITR7	14	5	CR-004544-03	SYTL3	94120	5.55277	13.6748	9.6138	-0.683202	0.456443	78.6653	67.6169
	EDITR8	14	5	CR-004544-04	SYTL3	94120	10.0935	10.5257	10.3096	-0.683202	0.456443	63.007	73.2911
	EDITR5	6	3	CR-006585-01	TRIM25	7706	16.7113	9.12681	12.9191	-0.676971	0.456443	48.2293	70.6522
	EDITR6	6	3	CR-006585-02	TRIM25	7706	9.59889	15.1845	12.3917	-0.676971	0.456443	64.7931	59.4802
	EDITR7	6	3	CR-006585-03	TRIM25	7706	9.23413	10.5636	9.89889	-0.676971	0.456443	61.0673	72.0285
	EDITR8	6	3	CR-006585-04	TRIM25	7706	9.09276	1.46349	5.27813	-0.676971	0.456443	60.5912	97.0095
	EDITR5	3	4	CR-021419-01	RNF31	55072	11.2876	10.3156	10.8016	-0.668913	0.46342	57.3597	66.8478
	EDITR6	3	4	CR-021419-02	RNF31	55072	11.3702	8.32347	9.84684	-0.668913	0.46342	66.5481	74.8189
	EDITR7	3	4	CR-021419-03	RNF31	55072	5.24935	6.0381	5.64373	-0.668913	0.46342	81.7049	83.2103
	EDITR8	3	4	CR-021419-04	RNF31	55072	5.01961	16.025	10.5223	-0.668913	0.46342	85.574	63.6392
	EDITR1	12	21	CR-008924-04	RAB40A	142684	8.09776	10.6458	9.37178	-0.661571	0.468158	70.2586	57.1125
	EDITR2	12	21	CR-008924-05	RAB40A	142684	19.7273	21.8413	20.7843	-0.661571	0.468158	36.8458	37.6759
	EDITR3	12	21	CR-008924-06	RAB40A	142684	15.1316	10.5614	12.8465	-0.661571	0.468158	51.3531	73.791
	EDITR4	12	21	CR-008924-07	RAB40A	142684	0.927314	0.802083	0.864698	-0.661571	0.468158	90.9749	104.035
	EDITR5	10	8	CR-007086-01	TRAF7	84231	11.9393	10.1827	11.061	-0.662126	0.468158	54.2279	68.7319
	EDITR6	10	8	CR-007086-02	TRAF7	84231	7.57196	5.69628	6.63412	-0.662126	0.468158	71.6234	84.7209
	EDITR7	10	8	CR-007086-03	TRAF7	84231	11.5577	8.79813	10.1779	-0.662126	0.468158	58.7133	79.7319
	EDITR8	10	8	CR-007086-04	TRAF7	84231	11.9888	5.81755	8.90318	-0.662126	0.468158	54.1884	83.1171
	EDITR5	1	16	CR-013431-01	JADE3	9767	5.00301	12.8014	8.90222	-0.657146	0.471371	77.6439	42.7536
	EDITR6	1	16	CR-013431-03	JADE3	9767	11.9112	8.12613	10.0187	-0.657146	0.471371	65.6231	72.075
	EDITR7	1	16	CR-013431-04	JADE3	9767	7.7099	6.33764	7.02377	-0.657146	0.471371	74.4601	71.5025
	EDITR8	1	16	CR-013431-05	JADE3	9767	9.48765	3.72043	6.60404	-0.657146	0.471371	66.6012	93.8766
	EDITR5	9	16	CR-003575-01	MAP3K1	4214	6.97159	18.1613	12.5664	-0.653856	0.473372	70.1518	41.087
	EDITR6	9	16	CR-003575-02	MAP3K1	4214	23.3196	17.9725	20.646	-0.653856	0.473372	32.2305	44.4653
	EDITR7	9	16	CR-003575-03	MAP3K1	4214	4.12642	12.7976	8.46199	-0.653856	0.473372	79.3966	70.9595
	EDITR8	9	16	CR-003575-04	MAP3K1	4214	9.60582	1.63149	5.61866	-0.653856	0.473372	58.6664	93.6076
	EDITR1	6	22	CR-013005-01	FBXO32	114907	6.04589	8.14701	7.09645	-0.650197	0.475791	79.2303	78.5177
	EDITR2	6	22	CR-013005-02	FBXO32	114907	7.35949	8.17273	7.76611	-0.650197	0.475791	73.4569	74.9064
	EDITR3	6	22	CR-013005-03	FBXO32	114907	7.63322	5.53661	6.58491	-0.650197	0.475791	77.3534	88.0331
	EDITR4	6	22	CR-013005-04	FBXO32	114907	8.32013	10.2128	9.26647	-0.650197	0.475791	73.4075	59.4686
	EDITR1	9	12	CR-007181-01	HERC1	8925	7.82137	4.53575	6.17856	-0.644722	0.480231	74.7805	78.6528
	EDITR2	9	12	CR-007181-02	HERC1	8925	19.9478	20.8219	20.3848	-0.644722	0.480231	41.6569	48.4462
	EDITR3	9	12	CR-007181-03	HERC1	8925	14.9173	10.8742	12.8957	-0.644722	0.480231	58.1121	71.5848
	EDITR4	9	12	CR-007181-04	HERC1	8925	8.18688	3.39101	5.78895	-0.644722	0.480231	71.2619	94.0072
	EDITR1	2	5	CR-007198-01	HECTD2	143279	2.00064	19.4819	10.7413	-0.641304	0.48178	80.2405	52.3258
	EDITR2	2	5	CR-007198-02	HECTD2	143279	13.2001	20.2395	16.7198	-0.641304	0.48178	62.5909	37.2305
	EDITR3	2	5	CR-007198-03	HECTD2	143279	5.02399	8.06878	6.54638	-0.641304	0.48178	82.0925	86.9103
	EDITR4	2	5	CR-007198-04	HECTD2	143279	8.95971	10.0704	9.51508	-0.641304	0.48178	68.8481	75.5493
	EDITR5	9	15	CR-011872-01	HR	55806	4.21569	-0.439091	1.8883	-0.638387	0.48178	80.7275	82.5906
	EDITR6	9	15	CR-011872-02	HR	55806	10.6272	9.36572	9.99647	-0.638387	0.48178	65.1014	68.7175
	EDITR7	9	15	CR-011872-03	HR	55806	6.22469	13.1434	9.68402	-0.638387	0.48178	67.398	64.5457
	EDITR8	9	15	CR-011872-04	HR	55806	15.5611	7.5143	11.5377	-0.638387	0.48178	52.2439	82.7848
	EDITR5	11	7	CR-016306-02	PHF13	148479	12.9348	9.46254	11.1987	-0.636383	0.48178	51.4816	70.6159
	EDITR6	11	7	CR-016306-03	PHF13	148479	5.75854	9.21316	7.48585	-0.636383	0.48178	76.8884	66.0929
	EDITR7	11	7	CR-016306-04	PHF13	148479	6.41443	6.64736	6.5309	-0.636383	0.48178	77.0426	82.8879
	EDITR8	11	7	CR-016306-05	PHF13	148479	7.33483	14.1434	10.7391	-0.636383	0.48178	73.0629	66.0601
	EDITR5	10	5	CR-006549-01	RAG1	5896	12.4009	5.10953	8.75523	-0.638349	0.48178	55.3361	86.0145
	EDITR6	10	5	CR-006549-02	RAG1	5896	7.87911	8.76506	8.32209	-0.638349	0.48178	67.141	75.3302
	EDITR7	10	5	CR-006549-03	RAG1	5896	6.13836	12.623	9.38068	-0.638349	0.48178	77.3626	69.0082
	EDITR8	10	5	CR-006549-04	RAG1	5896	7.33845	5.74107	6.53976	-0.638349	0.48178	66.7976	83.4652
	EDITR1	12	20	CR-007155-01	RNF133	168433	4.20695	4.06924	4.13809	-0.636192	0.48178	81.1305	76.9543
	EDITR2	12	20	CR-007155-02	RNF133	168433	5.47971	7.59041	6.53506	-0.636192	0.48178	77.4231	74.8254
	EDITR3	12	20	CR-007155-03	RNF133	168433	13.5019	19.6872	16.5945	-0.636192	0.48178	48.4268	52.7529
	EDITR4	12	20	CR-007155-05	RNF133	168433	7.54344	18.1451	12.8443	-0.636192	0.48178	65.1468	57.6708
	EDITR1	8	7	CR-017375-01	SOCS6	9306	10.0466	7.45831	8.75246	-0.634418	0.482182	66.2898	82.1656
	EDITR2	8	7	CR-017375-02	SOCS6	9306	10.3218	6.40552	8.36365	-0.634418	0.482182	63.8817	78.8136
	EDITR3	8	7	CR-017375-03	SOCS6	9306	13.9239	-0.882329	6.52076	-0.634418	0.482182	59.1739	110.214
	EDITR4	8	7	CR-017375-04	SOCS6	9306	8.33086	8.1619	8.24638	-0.634418	0.482182	73.8098	80.863
	EDITR5	1	12	CR-006935-01	RFPL2	10739	3.79125	-2.83791	0.476668	-0.626917	0.488995	89.2556	108.007
	EDITR6	1	12	CR-006935-02	RFPL2	10739	20.438	20.1082	20.2731	-0.626917	0.488995	44.0175	45.1129
	EDITR7	1	12	CR-006935-03	RFPL2	10739	6.55091	7.74703	7.14897	-0.626917	0.488995	79.4195	78.629
	EDITR8	1	12	CR-006935-04	RFPL2	10739	10.2816	7.23183	8.75669	-0.626917	0.488995	65.5995	76.0601
	EDITR5	9	9	CR-028950-01	ANKIB1	54467	10.7244	9.71089	10.2177	-0.622677	0.490073	56.6129	74.4746
	EDITR6	9	9	CR-028950-02	ANKIB1	54467	4.31196	14.8877	9.5998	-0.622677	0.490073	82.7701	60.0085
	EDITR7	9	9	CR-028950-04	ANKIB1	54467	11.5488	16.8947	14.2217	-0.622677	0.490073	51.7427	57.1816
	EDITR8	9	9	CR-028950-05	ANKIB1	54467	4.41358	8.45226	6.43292	-0.622677	0.490073	82.0583	74.0665
	EDITR1	2	18	CR-018558-01	FBXO27	126433	12.9028	12.7028	12.8028	-0.618332	0.490073	54.6723	50.9554
	EDITR2	2	18	CR-018558-02	FBXO27	126433	2.06499	4.28734	3.17616	-0.618332	0.490073	92.8421	80.575
	EDITR3	2	18	CR-018558-03	FBXO27	126433	6.79285	2.54867	4.67076	-0.618332	0.490073	74.5047	89.1559
	EDITR4	2	18	CR-018558-04	FBXO27	126433	14.3861	11.1392	12.7627	-0.618332	0.490073	56.913	72.3132
	EDITR5	3	12	CR-007119-01	RNF166	115992	8.04934	4.75903	6.40419	-0.618781	0.490073	63.1655	84.8913
	EDITR6	3	12	CR-007119-02	RNF166	115992	12.6681	10.9777	11.8229	-0.618781	0.490073	53.6938	70.0298
	EDITR7	3	12	CR-007119-03	RNF166	115992	5.56449	10.978	8.27126	-0.618781	0.490073	76.6084	73.9119
	EDITR8	3	12	CR-007119-04	RNF166	115992	10.3573	5.97525	8.16626	-0.618781	0.490073	68.5456	80.0158
	EDITR5	2	11	CR-007137-01	TRIM69	140691	13.4808	8.14795	10.8144	-0.62021	0.490073	56.372	81.2681
	EDITR6	2	11	CR-007137-02	TRIM69	140691	18.4427	14.0484	16.2456	-0.62021	0.490073	49.5435	65.0021
	EDITR7	2	11	CR-007137-03	TRIM69	140691	11.1915	8.02535	9.60844	-0.62021	0.490073	64.2898	78.7308
	EDITR8	2	11	CR-007137-04	TRIM69	140691	5.0854	-3.17485	0.955275	-0.62021	0.490073	82.6279	109.051
	EDITR1	11	3	CR-006073-01	USP24	23358	9.40213	1.38278	5.39246	-0.621157	0.490073	67.1557	95.3291
	EDITR2	11	3	CR-006073-02	USP24	23358	10.0793	9.14062	9.60996	-0.621157	0.490073	66.1816	72.7806
	EDITR3	11	3	CR-006073-03	USP24	23358	15.0431	7.13723	11.0902	-0.621157	0.490073	57.1022	79.6021
	EDITR4	11	3	CR-006073-04	USP24	23358	14.6415	13.8858	14.2637	-0.621157	0.490073	52.0048	61.3064
	EDITR1	1	6	CR-006099-01	USP9X	8239	17.8818	22.447	20.1644	-0.617608	0.490073	43.2231	51.0326
	EDITR2	1	6	CR-006099-02	USP9X	8239	12.7221	-0.477605	6.12224	-0.617608	0.490073	52.1004	89.4018
	EDITR3	1	6	CR-006099-03	USP9X	8239	13.6519	7.35103	10.5014	-0.617608	0.490073	56.5583	70.1271
	EDITR4	1	6	CR-006099-04	USP9X	8239	11.3548	2.22624	6.7905	-0.617608	0.490073	60.3728	67.7187
	EDITR1	14	19	CR-013180-01	ASB12	142689	5.38029	13.7669	9.5736	-0.612674	0.491778	80.3608	48.7358
	EDITR2	14	19	CR-013180-02	ASB12	142689	9.3108	12.6026	10.9567	-0.612674	0.491778	65.9939	62.9416
	EDITR3	14	19	CR-013180-03	ASB12	142689	12.3015	10.8699	11.5857	-0.612674	0.491778	57.8273	72.0575
	EDITR4	14	19	CR-013180-04	ASB12	142689	5.57328	6.85576	6.21452	-0.612674	0.491778	73.7562	82.1414
	EDITR5	4	14	CR-007032-01	TRIM54	57159	4.19136	10.3894	7.29038	-0.612953	0.491778	85.4252	72.971
	EDITR6	4	14	CR-007032-02	TRIM54	57159	8.26957	6.65817	7.46387	-0.612953	0.491778	71.4099	80.6476
	EDITR7	4	14	CR-007032-05	TRIM54	57159	5.76516	6.96688	6.36602	-0.612953	0.491778	79.9451	83.7024
	EDITR8	4	14	CR-007032-06	TRIM54	57159	14.2799	6.54715	10.4135	-0.612953	0.491778	56.9184	79.3829
	EDITR1	16	12	CR-007010-02	TRIM62	55223	3.34963	13.8397	8.59466	-0.611984	0.491778	90.2946	53.233
	EDITR2	16	12	CR-007010-03	TRIM62	55223	10.8054	4.79378	7.79959	-0.611984	0.491778	68.6928	89.6649
	EDITR3	16	12	CR-007010-04	TRIM62	55223	6.33097	6.39826	6.36461	-0.611984	0.491778	70.18	84.1722
	EDITR4	16	12	CR-007010-05	TRIM62	55223	10.1116	5.30271	7.70717	-0.611984	0.491778	70.0282	83.9592
	EDITR1	6	18	CR-015269-02	NEURL2	140825	10.902	9.48391	10.1929	-0.610046	0.492428	54.4318	62.0151
	EDITR2	6	18	CR-015269-03	NEURL2	140825	7.16736	6.17088	6.66912	-0.610046	0.492428	70.758	74.8051
	EDITR3	6	18	CR-015269-04	NEURL2	140825	13.7691	4.1446	8.95684	-0.610046	0.492428	52.5443	76.7261
	EDITR4	6	18	CR-015269-05	NEURL2	140825	9.55616	3.15627	6.35622	-0.610046	0.492428	69.7331	84.1191
	EDITR1	16	13	CR-014080-01	FBXO28	23219	3.97586	1.34891	2.66238	-0.60788	0.493344	77.739	79.3476
	EDITR2	16	13	CR-014080-02	FBXO28	23219	9.80395	15.7724	12.7882	-0.60788	0.493344	74.4661	61.5042
	EDITR3	16	13	CR-014080-03	FBXO28	23219	10.7789	14.6072	12.6931	-0.60788	0.493344	63.2915	62.5825
	EDITR4	16	13	CR-014080-04	FBXO28	23219	2.69799	7.02751	4.86275	-0.60788	0.493344	86.2009	81.702
	EDITR1	7	11	CR-005077-02	UCK2	7371	10.6797	1.60669	6.14317	-0.60631	0.493589	65.1594	88.535
	EDITR2	7	11	CR-005077-03	UCK2	7371	7.6688	9.98217	8.82549	-0.60631	0.493589	63.2011	68.7317
	EDITR3	7	11	CR-005077-04	UCK2	7371	22.5254	16.827	19.6762	-0.60631	0.493589	41.6418	54.9394
	EDITR4	7	11	CR-005077-05	UCK2	7371	15.7916	2.07488	8.93325	-0.60631	0.493589	56.4034	92.2293
	EDITR1	3	11	CR-008553-01	OTUD6B	51633	14.2723	7.58392	10.9281	-0.60335	0.493887	59.0499	87.2032
	EDITR2	3	11	CR-008553-02	OTUD6B	51633	8.69109	1.15231	4.9217	-0.60335	0.493887	60.291	96.2243
	EDITR3	3	11	CR-008553-03	OTUD6B	51633	9.35465	11.4818	10.4182	-0.60335	0.493887	70.6979	69.2406
	EDITR4	3	11	CR-008553-04	OTUD6B	51633	11.8194	7.24114	9.53026	-0.60335	0.493887	63.2426	81.5222
	EDITR1	15	20	CR-009435-01	UBE2D4	51619	13.065	12.2578	12.6614	-0.604093	0.493887	61.6476	60.4903
	EDITR2	15	20	CR-009435-02	UBE2D4	51619	19.9784	19.3646	19.6715	-0.604093	0.493887	45.5292	55.451
	EDITR3	15	20	CR-009435-03	UBE2D4	51619	4.97332	0.0813255	2.52732	-0.604093	0.493887	74.0386	93.5684
	EDITR4	15	20	CR-009435-04	UBE2D4	51619	9.12967	1.86553	5.4976	-0.604093	0.493887	71.8519	99.0012
	EDITR1	1	20	CR-021192-02	PAN2	9924	14.5287	4.96034	9.74451	-0.598727	0.494578	53.1088	76.3945
	EDITR2	1	20	CR-021192-03	PAN2	9924	4.14934	1.84888	2.99911	-0.598727	0.494578	78.9486	92.2765
	EDITR3	1	20	CR-021192-04	PAN2	9924	12.8137	8.80532	10.8095	-0.598727	0.494578	53.0364	82.6554
	EDITR4	1	20	CR-021192-05	PAN2	9924	11.2288	7.77738	9.5031	-0.598727	0.494578	69.0626	76.8877
	EDITR5	11	20	CR-006934-01	RFPL3	10738	3.89697	6.44825	5.17261	-0.599702	0.494578	81.643	74.4565
	EDITR6	11	20	CR-006934-02	RFPL3	10738	18.094	20.9486	19.5213	-0.599702	0.494578	45.5117	44.4994
	EDITR7	11	20	CR-006934-03	RFPL3	10738	13.22	9.25404	11.237	-0.599702	0.494578	57.9362	69.9584
	EDITR8	11	20	CR-006934-04	RFPL3	10738	12.6865	2.80818	7.74734	-0.599702	0.494578	51.0459	94.8576
	EDITR5	4	21	CR-006570-01	TTC3	7267	11.925	11.0096	11.4673	-0.59943	0.494578	53.6979	52.5725
	EDITR6	4	21	CR-006570-02	TTC3	7267	9.60787	2.90555	6.25671	-0.59943	0.494578	58.1762	81.0567
	EDITR7	4	21	CR-006570-03	TTC3	7267	11.1278	7.484	9.30588	-0.59943	0.494578	56.7021	76.6947
	EDITR8	4	21	CR-006570-04	TTC3	7267	5.72193	9.19825	7.46009	-0.59943	0.494578	81.037	70.9177
	EDITR5	5	19	CR-022620-01	MGRN1	23295	15.6344	8.46833	12.0514	-0.596546	0.494718	39.8217	67.808
	EDITR6	5	19	CR-022620-02	MGRN1	23295	5.89583	7.2887	6.59226	-0.596546	0.494718	72.8804	75.8415
	EDITR7	5	19	CR-022620-03	MGRN1	23295	6.46116	11.2663	8.86375	-0.596546	0.494718	70.2091	63.6464
	EDITR8	5	19	CR-022620-04	MGRN1	23295	11.3096	1.19789	6.25372	-0.596546	0.494718	66.3262	94.019
	EDITR1	6	5	CR-010383-01	UBE2D2	7322	4.03621	9.16981	6.60301	-0.594626	0.494718	79.2544	70.083
	EDITR2	6	5	CR-010383-02	UBE2D2	7322	4.63004	7.83927	6.23465	-0.594626	0.494718	76.2262	73.3678
	EDITR3	6	5	CR-010383-03	UBE2D2	7322	5.68277	8.34028	7.01152	-0.594626	0.494718	79.1143	78.6172
	EDITR4	6	5	CR-010383-04	UBE2D2	7322	8.669	5.91383	7.29141	-0.594626	0.494718	71.7983	85.7771
	EDITR1	9	19	CR-006072-01	USP22	23326	20.1277	6.41519	13.2714	-0.595365	0.494718	36.5604	62.4011
	EDITR2	9	19	CR-006072-02	USP22	23326	6.48707	1.42496	3.95601	-0.595365	0.494718	71.0866	100.03
	EDITR3	9	19	CR-006072-03	USP22	23326	4.21187	6.78945	5.50066	-0.595365	0.494718	83.5427	79.6021
	EDITR4	9	19	CR-006072-04	USP22	23326	12.3849	12.828	12.6065	-0.595365	0.494718	45.1388	59.0891
	EDITR5	10	16	CR-006977-01	UHRF1	29128	6.81884	12.0706	9.44474	-0.591385	0.496913	63.8641	59.7101
	EDITR6	10	16	CR-006977-02	UHRF1	29128	11.451	9.52666	10.4888	-0.591385	0.496913	60.8799	72.876
	EDITR7	10	16	CR-006977-03	UHRF1	29128	8.81111	14.7733	11.7922	-0.591385	0.496913	60.336	64.3251
	EDITR8	10	16	CR-006977-04	UHRF1	29128	7.29774	1.14057	4.21916	-0.591385	0.496913	74.0253	97.3259
	EDITR5	10	7	CR-007048-01	NSD1	64324	9.94937	8.87535	9.41236	-0.58683	0.500635	65.165	67.0109
	EDITR6	10	7	CR-007048-02	NSD1	64324	9.32856	12.801	11.0648	-0.58683	0.500635	63.9867	73.3703
	EDITR7	10	7	CR-007048-03	NSD1	64324	12.2369	17.6509	14.9439	-0.58683	0.500635	53.5025	52.1592
	EDITR8	10	7	CR-007048-04	NSD1	64324	2.34762	2.0484	2.19801	-0.58683	0.500635	93.9409	98.9241
	EDITR5	12	7	CR-006992-03	ANAPC11	51529	10.4962	14.6054	12.5508	-0.585332	0.500756	60.901	52.9891
	EDITR6	12	7	CR-006992-04	ANAPC11	51529	18.1663	20.4525	19.3094	-0.585332	0.500756	40.1992	46.0332
	EDITR7	12	7	CR-006992-05	ANAPC11	51529	5.06819	1.37473	3.22146	-0.585332	0.500756	81.8421	98.668
	EDITR8	12	7	CR-006992-06	ANAPC11	51529	7.57911	-0.251888	3.66361	-0.585332	0.500756	68.9188	97.8323
	EDITR1	16	7	CR-013205-01	ASB14	142686	8.18416	14.8433	11.5137	-0.58411	0.500756	63.644	51.3607
	EDITR2	16	7	CR-013205-02	ASB14	142686	10.9334	7.84104	9.38722	-0.58411	0.500756	57.1227	79.3603
	EDITR3	16	7	CR-013205-03	ASB14	142686	12.0888	11.9728	12.0308	-0.58411	0.500756	61.9707	68.8073
	EDITR4	16	7	CR-013205-04	ASB14	142686	8.37445	1.35237	4.86341	-0.58411	0.500756	70.3768	95.006
	EDITR5	5	20	CR-006942-01	RNF139	11236	7.72109	11.8122	9.76666	-0.575541	0.507684	71.549	53.2065
	EDITR6	5	20	CR-006942-02	RNF139	11236	9.99804	22.5519	16.275	-0.575541	0.507684	60.3344	52.663
	EDITR7	5	20	CR-006942-03	RNF139	11236	2.18036	10.0871	6.13372	-0.575541	0.507684	90.5039	68.601
	EDITR8	5	20	CR-006942-04	RNF139	11236	5.93278	7.28141	6.6071	-0.575541	0.507684	77.2464	81.9937
	EDITR5	15	12	CR-016653-01	UBR3	130507	5.98488	12.4855	9.2352	-0.576491	0.507684	78.4148	64.3841
	EDITR6	15	12	CR-016653-02	UBR3	130507	7.71556	4.56618	6.14087	-0.576491	0.507684	68.1608	90.703
	EDITR7	15	12	CR-016653-03	UBR3	130507	6.22903	9.99531	8.11217	-0.576491	0.507684	75.6942	67.2436
	EDITR8	15	12	CR-016653-04	UBR3	130507	4.40292	9.92687	7.1649	-0.576491	0.507684	80.7621	72.3418
	EDITR5	6	22	CR-007069-01	CBLL1	79872	9.27796	16.33	12.804	-0.571749	0.510612	64.3218	52.1739
	EDITR6	6	22	CR-007069-02	CBLL1	79872	7.93148	4.30212	6.1168	-0.571749	0.510612	68.896	89.6804
	EDITR7	6	22	CR-007069-03	CBLL1	79872	12.8055	11.8861	12.3458	-0.571749	0.510612	59.6046	74.8282
	EDITR8	6	22	CR-007069-04	CBLL1	79872	6.10099	9.98531	8.04315	-0.571749	0.510612	75.3413	78.3544
	EDITR5	8	21	CR-014752-02	FSD1L	83856	11.8109	14.0482	12.9295	-0.567966	0.511634	48.8075	51.2138
	EDITR6	8	21	CR-014752-03	FSD1L	83856	4.29	9.60147	6.94574	-0.567966	0.511634	86.9441	67.9676
	EDITR7	8	21	CR-014752-04	FSD1L	83856	2.88135	9.31836	6.09986	-0.567966	0.511634	87.9899	78.4933
	EDITR8	8	21	CR-014752-05	FSD1L	83856	14.7912	6.04579	10.4185	-0.567966	0.511634	52.676	84.2247
	EDITR5	14	11	CR-014075-01	PHF3	23469	12.7808	11.1357	11.9582	-0.56709	0.511634	50.2289	62.5725
	EDITR6	14	11	CR-014075-02	PHF3	23469	7.10509	4.07703	5.59106	-0.56709	0.511634	68.2319	91.0609
	EDITR7	14	11	CR-014075-03	PHF3	23469	7.30078	11.2903	9.29552	-0.56709	0.511634	74.4372	67.566
	EDITR8	14	11	CR-014075-04	PHF3	23469	15.6907	7.56062	11.6257	-0.56709	0.511634	46.8035	76.5032
	EDITR5	8	14	CR-007080-01	RNF146	81847	6.66762	13.0332	9.85042	-0.567021	0.511634	77.933	62.0109
	EDITR6	8	14	CR-007080-02	RNF146	81847	13.2882	11.7331	12.5106	-0.567021	0.511634	50.0415	72.7226
	EDITR7	8	14	CR-007080-03	RNF146	81847	9.84677	7.37239	8.60958	-0.567021	0.511634	62.3243	80.5294
	EDITR8	8	14	CR-007080-04	RNF146	81847	7.16348	4.9985	6.08099	-0.567021	0.511634	72.4737	82.9114
	EDITR1	7	3	CR-006059-02	UCHL3	7347	17.0162	6.57921	11.7977	-0.56419	0.513465	51.5454	78.286
	EDITR2	7	3	CR-006059-03	UCHL3	7347	11.1486	3.65064	7.39964	-0.56419	0.513465	59.3523	95.0096
	EDITR3	7	3	CR-006059-04	UCHL3	7347	12.2477	5.76431	9.00601	-0.56419	0.513465	63.6799	83.6206
	EDITR4	7	3	CR-006059-05	UCHL3	7347	7.6837	4.42517	6.05443	-0.56419	0.513465	68.6871	92.509
	EDITR1	3	16	CR-007189-01	UBR5	51366	6.24327	10.8638	8.55356	-0.562306	0.514186	76.368	73.1133
	EDITR2	3	16	CR-007189-02	UBR5	51366	7.9284	7.44849	7.68845	-0.562306	0.514186	68.8571	86.0006
	EDITR3	3	16	CR-007189-03	UBR5	51366	7.60948	11.185	9.39724	-0.562306	0.514186	64.5345	70.5604
	EDITR4	3	16	CR-007189-04	UBR5	51366	6.67988	5.4016	6.04074	-0.562306	0.514186	73.2466	95.2657
	EDITR5	11	6	CR-026727-01	PHRF1	57661	8.51621	12.4564	10.4863	-0.560563	0.514744	72.0067	62.1015
	EDITR6	11	6	CR-026727-02	PHRF1	57661	6.76377	2.29545	4.52961	-0.560563	0.514744	74.7539	97.6736
	EDITR7	11	6	CR-026727-04	PHRF1	57661	22.2579	15.7182	18.988	-0.560563	0.514744	33.6876	63.7312
	EDITR8	11	6	CR-026727-05	PHRF1	57661	9.42803	-5.83291	1.79756	-0.560563	0.514744	64.3032	102.025
	EDITR1	10	8	CR-009575-01	ASB2	51676	7.41667	4.61448	6.01558	-0.557603	0.515251	71.6055	90.6968
	EDITR2	10	8	CR-009575-02	ASB2	51676	12.2073	12.233	12.2201	-0.557603	0.515251	61.2532	79.0768
	EDITR3	10	8	CR-009575-03	ASB2	51676	7.83274	6.81812	7.32543	-0.557603	0.515251	66.658	82.3796
	EDITR4	10	8	CR-009575-04	ASB2	51676	14.0428	5.56862	9.80572	-0.557603	0.515251	52.0585	92.0895
	EDITR1	14	17	CR-012458-01	KDM2A	22992	14.7633	17.9446	16.354	-0.558542	0.515251	56.0433	37.1164
	EDITR2	14	17	CR-012458-02	KDM2A	22992	7.68647	4.3454	6.01593	-0.558542	0.515251	69.1152	91.3048
	EDITR3	14	17	CR-012458-03	KDM2A	22992	8.98837	9.90751	9.44794	-0.558542	0.515251	63.4727	72.9834
	EDITR4	14	17	CR-012458-04	KDM2A	22992	6.02887	6.41504	6.22196	-0.558542	0.515251	77.9134	79.165
	EDITR5	4	3	CR-005338-01	LMTK3	114783	4.78373	14.1091	9.44642	-0.551296	0.520072	80.583	58.8406
	EDITR6	4	3	CR-005338-02	LMTK3	114783	8.36404	10.0134	9.18873	-0.551296	0.520072	71.4099	69.314
	EDITR7	4	3	CR-005338-03	LMTK3	114783	5.76755	5.03962	5.40358	-0.551296	0.520072	65.5696	92.0675
	EDITR8	4	3	CR-005338-04	LMTK3	114783	9.57764	11.1467	10.3622	-0.551296	0.520072	66.2869	70.6646
	EDITR1	9	14	CR-006405-01	UBA5	79876	9.80123	8.30604	9.05364	-0.55104	0.520072	59.7474	60.2393
	EDITR2	9	14	CR-006405-02	UBA5	79876	16.8437	3.58161	10.2127	-0.55104	0.520072	39.9906	83.0044
	EDITR3	9	14	CR-006405-03	UBA5	79876	5.38216	6.54198	5.96207	-0.55104	0.520072	81.2379	67.5071
	EDITR4	9	14	CR-006405-04	UBA5	79876	9.11882	8.54426	8.83154	-0.55104	0.520072	66.3806	65.9409
	EDITR1	8	10	CR-016871-01	FBXO39	162517	11.9725	6.3996	9.18604	-0.54956	0.520343	49.4047	77.2631
	EDITR2	8	10	CR-016871-03	FBXO39	162517	12.0708	10.2688	11.1698	-0.54956	0.520343	61.4175	71.8899
	EDITR3	8	10	CR-016871-04	FBXO39	162517	19.7489	7.96284	13.8559	-0.54956	0.520343	42.0044	85.7284
	EDITR4	8	10	CR-016871-05	FBXO39	162517	2.29402	-7.68152	-2.69375	-0.54956	0.520343	87.6224	124.73
	EDITR5	3	9	CR-014862-01	PHF6	84295	5.12415	11.5966	8.36039	-0.548235	0.520434	74.4399	57.5181
	EDITR6	3	9	CR-014862-02	PHF6	84295	3.60177	8.27861	5.94019	-0.548235	0.520434	86.4224	74.0861
	EDITR7	3	9	CR-014862-03	PHF6	84295	7.43218	5.70225	6.56721	-0.548235	0.520434	63.467	85.1616
	EDITR8	3	9	CR-014862-04	PHF6	84295	7.71522	8.90699	8.31111	-0.548235	0.520434	69.8419	73.9715
	EDITR1	7	20	CR-007186-02	HECW1	23072	7.05133	4.79966	5.92549	-0.544503	0.522077	76.825	84.308
	EDITR2	7	20	CR-007186-03	HECW1	23072	14.3332	13.4587	13.8959	-0.544503	0.522077	53.9545	69.1163
	EDITR3	7	20	CR-007186-04	HECW1	23072	12.5908	8.87216	10.7315	-0.544503	0.522077	55.6778	69.8119
	EDITR4	7	20	CR-007186-05	HECW1	23072	8.5052	8.10477	8.30499	-0.544503	0.522077	70.0818	80.1638
	EDITR1	6	11	CR-018267-01	NLRC5	84166	9.334	8.96371	9.14886	-0.544377	0.522077	62.3452	72.2833
	EDITR2	6	11	CR-018267-02	NLRC5	84166	13.4384	6.84274	10.1406	-0.544377	0.522077	52.2413	72.3353
	EDITR3	6	11	CR-018267-03	NLRC5	84166	6.03127	1.79807	3.91467	-0.544377	0.522077	77.7936	96.7399
	EDITR4	6	11	CR-018267-04	NLRC5	84166	17.4624	16.7948	17.1286	-0.544377	0.522077	42.4836	51.8178
	EDITR5	5	8	CR-025088-01	BRPF3	27154	10.827	16.3525	13.5898	-0.541708	0.522311	61.8887	47.1015
	EDITR6	5	8	CR-025088-02	BRPF3	27154	11.9465	5.10658	8.52653	-0.541708	0.522311	56.3026	81.4998
	EDITR7	5	8	CR-025088-03	BRPF3	27154	8.70857	3.41864	6.0636	-0.541708	0.522311	66.7581	92.7802
	EDITR8	5	8	CR-025088-04	BRPF3	27154	6.50529	5.31674	5.91101	-0.541708	0.522311	72.7094	81.3133
	EDITR1	7	8	CR-007179-01	HERC3	8916	13.8032	11.3109	12.5571	-0.541833	0.522311	57.6789	66.9176
	EDITR2	7	8	CR-007179-02	HERC3	8916	6.27577	7.29532	6.78555	-0.541833	0.522311	72.5886	84.2191
	EDITR3	7	8	CR-007179-03	HERC3	8916	0.963191	4.22056	2.59187	-0.541833	0.522311	94.6264	94.2382
	EDITR4	7	8	CR-007179-04	HERC3	8916	13.7512	10.7727	12.2619	-0.541833	0.522311	61.1238	76.2085
	EDITR5	10	21	CR-005046-01	TRIM28	10155	11.6674	11.7579	11.7126	-0.539229	0.523813	56.7815	60.5435
	EDITR6	10	21	CR-005046-02	TRIM28	10155	8.85459	9.47508	9.16484	-0.539229	0.523813	61.4728	74.3417
	EDITR7	10	21	CR-005046-03	TRIM28	10155	4.44549	13.8022	9.12383	-0.539229	0.523813	80.3794	64.1385
	EDITR8	10	21	CR-005046-04	TRIM28	10155	8.8666	-2.38257	3.24202	-0.539229	0.523813	62.9677	106.709
	EDITR5	1	21	CR-007041-01	RNF123	63891	9.71706	7.01064	8.36385	-0.537989	0.523826	70.489	77.5
	EDITR6	1	21	CR-007041-02	RNF123	63891	6.68919	5.07978	5.88449	-0.537989	0.523826	82.3906	70.9161
	EDITR7	1	21	CR-007041-03	RNF123	63891	14.2838	9.81799	12.0509	-0.537989	0.523826	51.6969	67.3793
	EDITR8	1	21	CR-007041-04	RNF123	63891	15.793	12.8504	14.3217	-0.537989	0.523826	54.6794	62.6582
	EDITR1	6	4	CR-015284-01	ASB17	127247	9.74423	11.1387	10.4415	-0.535815	0.524972	58.4486	57.3441
	EDITR2	6	4	CR-015284-02	ASB17	127247	7.93907	10.2473	9.09321	-0.535815	0.524972	69.4907	72.3555
	EDITR3	6	4	CR-015284-03	ASB17	127247	14.1735	8.35139	11.2624	-0.535815	0.524972	61.0126	79.2475
	EDITR4	6	4	CR-015284-04	ASB17	127247	3.00683	5.91858	4.46271	-0.535815	0.524972	91.86	80.843
	EDITR5	11	11	CR-007143-02	DTX3L	151636	7.41694	4.29531	5.85612	-0.534278	0.525353	64.5628	76.6667
	EDITR6	11	11	CR-007143-03	DTX3L	151636	10.757	7.79514	9.27606	-0.534278	0.525353	58.3422	69.8424
	EDITR7	11	11	CR-007143-04	DTX3L	151636	7.75613	11.2221	9.48909	-0.534278	0.525353	69.1121	60.7279
	EDITR8	11	11	CR-007143-05	DTX3L	151636	8.2722	5.45263	6.86242	-0.534278	0.525353	66.6994	84.9842
	EDITR1	2	10	CR-005204-01	FBXL12	54850	10.5225	25.1048	17.8136	-0.532426	0.525771	62.1768	33.4298
	EDITR2	2	10	CR-005204-02	FBXL12	54850	8.02721	5.36798	6.69759	-0.532426	0.525771	72.7998	75.2505
	EDITR3	2	10	CR-005204-03	FBXL12	54850	5.03316	8.27572	6.65444	-0.532426	0.525771	81.3932	73.2197
	EDITR4	2	10	CR-005204-04	FBXL12	54850	6.78664	4.88595	5.8363	-0.532426	0.525771	82.3119	92.0495
	EDITR5	14	18	CR-007106-01	TRIM47	91107	9.95178	7.29305	8.62242	-0.5315	0.525771	65.5987	75.4891
	EDITR6	14	18	CR-007106-03	TRIM47	91107	4.2378	10.1145	7.17617	-0.5315	0.525771	86.9679	80
	EDITR7	14	18	CR-007106-04	TRIM47	91107	5.62456	6.04488	5.83472	-0.5315	0.525771	75.9228	87.1299
	EDITR8	14	18	CR-007106-05	TRIM47	91107	7.09982	5.84786	6.47384	-0.5315	0.525771	74.4378	85.8703
	EDITR1	12	5	CR-017504-02	FBXL8	55336	5.38773	6.27295	5.83034	-0.528727	0.527665	77.5707	75.1399
	EDITR2	12	5	CR-017504-03	FBXL8	55336	6.67151	10.012	8.34174	-0.528727	0.527665	73.3631	67.5979
	EDITR3	12	5	CR-017504-04	FBXL8	55336	11.0768	14.9785	13.0277	-0.528727	0.527665	54.8492	53.2257
	EDITR4	12	5	CR-017504-05	FBXL8	55336	13.3306	3.56488	8.44773	-0.528727	0.527665	56.8861	91.3903
	EDITR5	2	3	CR-020442-01	PDZRN4	29951	6.29962	14.9774	10.6385	-0.523193	0.531925	72.0067	50.3623
	EDITR6	2	3	CR-020442-02	PDZRN4	29951	13.6297	0.862048	7.24588	-0.523193	0.531925	49.0217	87.516
	EDITR7	2	3	CR-020442-04	PDZRN4	29951	7.34285	16.0897	11.7163	-0.523193	0.531925	73.1345	58.1658
	EDITR8	2	3	CR-020442-05	PDZRN4	29951	8.71782	2.89453	5.80618	-0.523193	0.531925	69.1545	92.1835
	EDITR1	2	11	CR-008569-01	UBE2L6	9246	10.8516	13.4319	12.1417	-0.522823	0.531925	61.6236	59.1585
	EDITR2	2	11	CR-008569-02	UBE2L6	9246	14.6136	21.3257	17.9697	-0.522823	0.531925	53.6259	51.6044
	EDITR3	2	11	CR-008569-03	UBE2L6	9246	2.65118	-1.7207	0.465239	-0.522823	0.531925	94.6523	106.668
	EDITR4	2	11	CR-008569-04	UBE2L6	9246	6.97103	8.38675	7.67889	-0.522823	0.531925	77.0283	69.177
	EDITR1	11	4	CR-009081-01	UBE2F	140739	4.02866	7.60202	5.81534	-0.521352	0.532254	87.8894	82.7446
	EDITR2	11	4	CR-009081-02	UBE2F	140739	5.06742	6.5231	5.79526	-0.521352	0.532254	79.9108	90.7784
	EDITR3	11	4	CR-009081-03	UBE2F	140739	9.9393	12.0382	10.9887	-0.521352	0.532254	64.1202	78.4005
	EDITR4	11	4	CR-009081-04	UBE2F	140739	5.31091	11.1252	8.21803	-0.521352	0.532254	87.7833	79.5845
	EDITR1	10	13	CR-034947-03	FBXO48	554251	0.556061	8.38285	4.46946	-0.517933	0.533513	96.7168	61.822
	EDITR2	10	13	CR-034947-04	FBXO48	554251	14.8936	2.57635	8.735	-0.517933	0.533513	48.4393	89.4827
	EDITR3	10	13	CR-034947-05	FBXO48	554251	11.987	14.0554	13.0212	-0.517933	0.533513	61.1161	67.6253
	EDITR4	10	13	CR-034947-07	FBXO48	554251	14.702	9.50986	12.1059	-0.517933	0.533513	51.7634	78.7455
	EDITR5	1	3	CR-015234-01	PHF20	51230	7.23028	-1.93543	2.64743	-0.518908	0.533513	74.2713	108.442
	EDITR6	1	3	CR-015234-02	PHF20	51230	12.7426	11.4768	12.1097	-0.518908	0.533513	63.2515	61.4572
	EDITR7	1	3	CR-015234-03	PHF20	51230	15.4939	12.0207	13.7573	-0.518908	0.533513	53.411	64.6475
	EDITR8	1	3	CR-015234-04	PHF20	51230	6.37002	5.24905	5.80953	-0.518908	0.533513	83.4135	86.519
	EDITR1	4	8	CR-010368-01	RAB40C	57799	8.13285	14.7682	11.4505	-0.512339	0.53443	70.0661	54.6613
	EDITR2	4	8	CR-010368-02	RAB40C	57799	12.7717	7.43315	10.1024	-0.512339	0.53443	57.2166	75.5542
	EDITR3	4	8	CR-010368-03	RAB40C	57799	8.14096	-4.74655	1.69721	-0.512339	0.53443	73.184	118.152
	EDITR4	4	8	CR-010368-05	RAB40C	57799	9.96074	8.00032	8.98053	-0.512339	0.53443	67.5339	76.7879
	EDITR5	14	14	CR-007002-01	RNF111	54778	5.69488	5.75797	5.72642	-0.514009	0.53443	68.2004	77.1377
	EDITR6	14	14	CR-007002-02	RNF111	54778	10.1826	3.39239	6.78749	-0.514009	0.53443	61.7337	87.8057
	EDITR7	14	14	CR-007002-03	RNF111	54778	3.11692	11.6457	7.38129	-0.514009	0.53443	84.1732	62.2211
	EDITR8	14	14	CR-007002-04	RNF111	54778	13.9022	9.20421	11.5532	-0.514009	0.53443	53.8741	79.9367
	EDITR5	6	15	CR-007021-01	RNF130	55819	7.43067	9.10516	8.26791	-0.512178	0.53443	67.0923	76.2138
	EDITR6	6	15	CR-007021-02	RNF130	55819	2.56296	8.86128	5.71212	-0.512178	0.53443	92.8732	70.7115
	EDITR7	6	15	CR-007021-04	RNF130	55819	6.27843	10.5209	8.39967	-0.512178	0.53443	76.9055	72.0115
	EDITR8	6	15	CR-007021-05	RNF130	55819	5.66521	7.45285	6.55903	-0.512178	0.53443	77.7963	84.9525
	EDITR5	7	15	CR-006931-01	TRIM3	10612	5.73618	7.39946	6.56782	-0.515842	0.53443	71.6695	73.1341
	EDITR6	7	15	CR-006931-02	TRIM3	10612	5.44418	13.0018	9.223	-0.515842	0.53443	72.074	62.7524
	EDITR7	7	15	CR-006931-03	TRIM3	10612	7.82987	7.66019	7.74503	-0.515842	0.53443	66.9866	75.2015
	EDITR8	7	15	CR-006931-04	TRIM3	10612	4.72734	6.79424	5.76079	-0.515842	0.53443	82.0191	82.6424
	EDITR1	1	22	CR-027369-01	YOD1	55432	6.74722	9.39152	8.06937	-0.511263	0.53443	74.9489	72.9589
	EDITR2	1	22	CR-027369-02	YOD1	55432	6.56381	4.8497	5.70675	-0.511263	0.53443	80.3098	77.0523
	EDITR3	1	22	CR-027369-03	YOD1	55432	10.7522	9.62315	10.1877	-0.511263	0.53443	61.66	77.5534
	EDITR4	1	22	CR-027369-04	YOD1	55432	4.91236	8.05985	6.4861	-0.511263	0.53443	83.4652	71.4343
	EDITR1	14	14	CR-009878-01	CHD5	26038	7.17244	8.17934	7.67589	-0.506696	0.536224	80.1203	75.3522
	EDITR2	14	14	CR-009878-02	CHD5	26038	11.1081	13.5149	12.3115	-0.506696	0.536224	63.9521	61.8281
	EDITR3	14	14	CR-009878-03	CHD5	26038	6.63716	16.2472	11.4422	-0.506696	0.536224	79.943	62.1491
	EDITR4	14	14	CR-009878-04	CHD5	26038	7.72604	3.665	5.69552	-0.506696	0.536224	70.0818	90.1518
	EDITR1	14	13	CR-012457-01	FBXL7	23194	6.00175	10.2276	8.11467	-0.503962	0.536224	84.1371	78.093
	EDITR2	14	13	CR-012457-02	FBXL7	23194	6.95935	10.2343	8.59684	-0.503962	0.536224	74.6773	75.8376
	EDITR3	14	13	CR-012457-03	FBXL7	23194	5.8946	5.46603	5.68032	-0.503962	0.536224	80.694	85.4329
	EDITR4	14	13	CR-012457-04	FBXL7	23194	7.82478	11.6278	9.72628	-0.503962	0.536224	68.6871	64.1031
	EDITR1	6	12	CR-018163-02	FBXO38	81545	8.1423	4.20902	6.17566	-0.508522	0.536224	68.9357	78.4019
	EDITR2	6	12	CR-018163-03	FBXO38	81545	6.82457	4.57547	5.70002	-0.508522	0.536224	72.8702	87.9644
	EDITR3	6	12	CR-018163-04	FBXO38	81545	14.3407	7.33325	10.837	-0.508522	0.536224	56.0404	83.7388
	EDITR4	6	12	CR-018163-05	FBXO38	81545	10.8782	6.91662	8.8974	-0.508522	0.536224	59.4609	66.9397
	EDITR1	16	17	CR-023753-01	FBXO46	23403	7.11502	13.7633	10.4392	-0.505784	0.536224	72.1828	57.0353
	EDITR2	16	17	CR-023753-02	FBXO46	23403	5.47434	5.90188	5.68811	-0.505784	0.536224	79.1129	85.1503
	EDITR3	16	17	CR-023753-03	FBXO46	23403	4.26947	7.59134	5.93041	-0.505784	0.536224	86.7539	74.5592
	EDITR4	16	17	CR-023753-04	FBXO46	23403	9.46361	8.21595	8.83978	-0.505784	0.536224	71.8788	68.9972
	EDITR5	3	13	CR-007093-02	TRIM63	84676	3.39432	11.3069	7.35064	-0.504873	0.536224	91.0865	69.6014
	EDITR6	3	13	CR-007093-03	TRIM63	84676	8.03476	3.33251	5.68363	-0.504873	0.536224	71.1965	85.9821
	EDITR7	3	13	CR-007093-04	TRIM63	84676	9.98202	11.1663	10.5742	-0.504873	0.536224	60.5188	70.4505
	EDITR8	3	13	CR-007093-05	TRIM63	84676	7.69031	5.96037	6.82534	-0.504873	0.536224	68.5456	78.3544
	EDITR5	5	22	CR-004391-01	BIRC7	79444	12.6337	9.68244	11.1581	-0.50087	0.538616	45.1217	70.6703
	EDITR6	5	22	CR-004391-02	BIRC7	79444	9.02676	8.77728	8.90202	-0.50087	0.538616	66.1212	76.455
	EDITR7	5	22	CR-004391-03	BIRC7	79444	2.41557	0.399615	1.4076	-0.50087	0.538616	92.5837	95.8853
	EDITR8	5	22	CR-004391-05	BIRC7	79444	9.78683	13.5146	11.6507	-0.50087	0.538616	63.6158	83.6392
	EDITR5	15	6	CR-007079-01	TRIM56	81844	10.1163	4.52075	7.31853	-0.499414	0.538986	62.2982	88.2246
	EDITR6	15	6	CR-007079-02	TRIM56	81844	9.96621	9.3272	9.6467	-0.499414	0.538986	69.0857	71.8193
	EDITR7	15	6	CR-007079-03	TRIM56	81844	7.05809	4.24551	5.6518	-0.499414	0.538986	73.5002	90.9816
	EDITR8	15	6	CR-007079-04	TRIM56	81844	6.71139	4.95155	5.83147	-0.499414	0.538986	73.2986	89.8101
	EDITR5	10	22	CR-006547-02	PML	5371	7.05116	12.8633	9.95721	-0.494879	0.5432	76.7044	61.0145
	EDITR6	10	22	CR-006547-03	PML	5371	13.8891	11.4677	12.6784	-0.494879	0.5432	53.1009	66.5871
	EDITR7	10	22	CR-006547-04	PML	5371	9.03441	5.74564	7.39003	-0.494879	0.5432	64.6098	89.2509
	EDITR8	10	22	CR-006547-05	PML	5371	7.98577	3.27833	5.63205	-0.494879	0.5432	75.1841	90.3797
	EDITR1	5	20	CR-019139-02	DCUN1D1	54165	6.64643	5.11046	5.87845	-0.482853	0.550182	85.2676	86.1224
	EDITR2	5	20	CR-019139-03	DCUN1D1	54165	4.39536	-1.95527	1.22004	-0.482853	0.550182	79.418	104.545
	EDITR3	5	20	CR-019139-04	DCUN1D1	54165	16.5131	18.8575	17.6853	-0.482853	0.550182	48.2196	57.1654
	EDITR4	5	20	CR-019139-05	DCUN1D1	54165	12.2938	8.0669	10.1803	-0.482853	0.550182	59.8096	71.3743
	EDITR1	9	16	CR-007193-02	HACE1	57531	3.89431	7.1763	5.53531	-0.482241	0.550182	93.9747	76.6261
	EDITR2	9	16	CR-007193-04	HACE1	57531	10.9302	2.64246	6.78632	-0.482241	0.550182	58.3431	96.0016
	EDITR3	9	16	CR-007193-05	HACE1	57531	12.5935	16.6719	14.6327	-0.482241	0.550182	54.2276	59.4307
	EDITR4	9	16	CR-007193-06	HACE1	57531	7.30006	9.97869	8.63938	-0.482241	0.550182	79.0666	76.9277
	EDITR1	5	18	CR-010384-01	UBE2L3	7332	10.7749	0.36775	5.57132	-0.484942	0.550182	61.383	93.2252
	EDITR2	5	18	CR-010384-02	UBE2L3	7332	8.16378	6.24168	7.20273	-0.484942	0.550182	66.9092	89.1183
	EDITR3	5	18	CR-010384-03	UBE2L3	7332	15.5389	9.98648	12.7627	-0.484942	0.550182	51.5085	77.6716
	EDITR4	5	18	CR-010384-04	UBE2L3	7332	8.38878	10.4961	9.44245	-0.484942	0.550182	68.714	66.3204
	EDITR1	11	12	CR-010064-01	UBE2V1	7335	6.31675	7.2795	6.79813	-0.481342	0.550182	71.0523	73.3256
	EDITR2	11	12	CR-010064-02	UBE2V1	7335	7.82441	3.22803	5.52622	-0.481342	0.550182	65.7592	89.9281
	EDITR3	11	12	CR-010064-03	UBE2V1	7335	12.5592	8.06036	10.3098	-0.481342	0.550182	52.9328	76.8443
	EDITR4	11	12	CR-010064-04	UBE2V1	7335	7.46475	7.61288	7.53882	-0.481342	0.550182	73.8367	80.9828
	EDITR1	3	14	CR-009643-01	UBE2W	55284	8.29002	9.29308	8.79155	-0.482405	0.550182	73.8906	72.8817
	EDITR2	3	14	CR-009643-02	UBE2W	55284	15.2492	9.40793	12.3286	-0.482405	0.550182	54.6116	70.8979
	EDITR3	3	14	CR-009643-03	UBE2W	55284	13.6391	10.0234	11.8313	-0.482405	0.550182	54.2276	74.7168
	EDITR4	3	14	CR-009643-04	UBE2W	55284	4.29081	5.31549	4.80315	-0.482405	0.550182	80.3272	89.8522
	EDITR1	13	8	CR-007183-01	UBE3C	9690	8.90266	2.24353	5.57309	-0.486744	0.550182	68.5749	93.0515
	EDITR2	13	8	CR-007183-02	UBE3C	9690	9.36583	13.1911	11.2785	-0.486744	0.550182	62.1216	68.0838
	EDITR3	13	8	CR-007183-03	UBE3C	9690	5.79624	9.71799	7.75711	-0.486744	0.550182	78.1303	68.1966
	EDITR4	13	8	CR-007183-04	UBE3C	9690	8.07888	4.69275	6.38582	-0.486744	0.550182	75.8482	86.9157
	EDITR2	11	19	CR-006086-02	USP38	84640	15.4803	6.96707	11.2237	-0.481603	0.550182	47.7822	74.8254
	EDITR3	11	19	CR-006086-03	USP38	84640	9.03042	4.0873	6.55886	-0.481603	0.550182	72.7955	81.6901
	EDITR4	11	19	CR-006086-04	USP38	84640	9.6803	7.76367	8.72198	-0.481603	0.550182	61.1506	79.8242
	EDITR5	7	22	CR-007092-01	TRIM55	84675	7.53071	10.7866	9.15866	-0.480031	0.550412	68.61	66.9746
	EDITR6	7	22	CR-007092-02	TRIM55	84675	9.08591	8.44278	8.76434	-0.480031	0.550412	70.4376	70.3707
	EDITR7	7	22	CR-007092-03	TRIM55	84675	7.4971	12.2698	9.88346	-0.480031	0.550412	70.4148	65.8861
	EDITR8	7	22	CR-007092-04	TRIM55	84675	5.4144	3.41339	4.4139	-0.480031	0.550412	79.8193	96.4715
	EDITR1	8	11	CR-013061-01	ASB16	92591	9.84493	4.5765	7.21072	-0.47775	0.551877	62.8262	87.8595
	EDITR2	8	11	CR-013061-02	ASB16	92591	7.78627	8.01876	7.90251	-0.47775	0.551877	77.6109	80.2915
	EDITR3	8	11	CR-013061-03	ASB16	92591	14.4642	13.9377	14.201	-0.47775	0.551877	59.2516	68.8269
	EDITR4	8	11	CR-013061-04	ASB16	92591	7.76027	3.21549	5.48788	-0.47775	0.551877	72.737	96.0048
	EDITR5	11	5	CR-006926-02	PCGF3	10336	0.0620167	7.867	3.96451	-0.473771	0.554086	108.673	83.6594
	EDITR6	11	5	CR-006926-03	PCGF3	10336	3.68108	0.276749	1.97892	-0.473771	0.554086	82.9124	96.5999
	EDITR7	11	5	CR-006926-04	PCGF3	10336	3.04079	7.71684	5.37881	-0.473771	0.554086	93.8864	81.8359
	EDITR8	11	5	CR-006926-06	PCGF3	10336	15.7247	19.1391	17.4319	-0.473771	0.554086	51.5172	67.4525
	EDITR5	7	8	CR-007045-01	PJA1	64219	9.31365	4.63509	6.97437	-0.474166	0.554086	61.9851	86.4312
	EDITR6	7	8	CR-007045-02	PJA1	64219	6.99097	3.91106	5.45101	-0.474166	0.554086	67.141	93.1231
	EDITR7	7	8	CR-007045-03	PJA1	64219	4.90232	9.83693	7.36963	-0.474166	0.554086	85.316	83.397
	EDITR8	7	8	CR-007045-04	PJA1	64219	5.74046	9.9666	7.85353	-0.474166	0.554086	74.6146	75.7753
	EDITR5	4	10	CR-006999-01	RNF186	54546	7.21275	10.7729	8.99281	-0.469053	0.557266	66.9477	65.0906
	EDITR6	4	10	CR-006999-02	RNF186	54546	7.43171	9.94422	8.68797	-0.469053	0.557266	78.6434	73.3873
	EDITR7	4	10	CR-006999-03	RNF186	54546	16.7157	11.4636	14.0897	-0.469053	0.557266	49.5029	65.8522
	EDITR8	4	10	CR-006999-05	RNF186	54546	5.91978	-4.77794	0.570919	-0.469053	0.557266	76.1858	115.823
	EDITR5	14	12	CR-022950-01	UNK	85451	9.19407	8.21263	8.70335	-0.469832	0.557266	65.695	73.4964
	EDITR6	14	12	CR-022950-02	UNK	85451	10.9646	14.9055	12.9351	-0.469832	0.557266	62.6349	54.4014
	EDITR7	14	12	CR-022950-03	UNK	85451	6.30273	1.8434	4.07306	-0.469832	0.557266	68.3122	95.2236
	EDITR8	14	12	CR-022950-04	UNK	85451	10.7549	10.12	10.4374	-0.469832	0.557266	65.462	81.8196
	EDITR1	6	15	CR-017404-01	FBXO18	84893	8.32531	13.0062	10.6658	-0.462567	0.562765	72.5436	55.1245
	EDITR2	6	15	CR-017404-02	FBXO18	84893	3.24972	7.50902	5.37937	-0.462567	0.562765	88.8759	77.518
	EDITR3	6	15	CR-017404-03	FBXO18	84893	7.22921	6.11091	6.67006	-0.462567	0.562765	79.3474	82.5766
	EDITR4	6	15	CR-017404-04	FBXO18	84893	10.6391	4.90299	7.77104	-0.462567	0.562765	63.9667	89.5925
	EDITR5	4	20	CR-006906-01	RNF14	9604	3.53806	5.89413	4.71609	-0.463556	0.562765	76.4394	78.75
	EDITR6	4	20	CR-006906-02	RNF14	9604	12.0435	11.4424	11.743	-0.463556	0.562765	55.8283	60.6732
	EDITR7	4	20	CR-006906-04	RNF14	9604	11.1866	13.248	12.2173	-0.463556	0.562765	56.9078	63.2731
	EDITR8	4	20	CR-006906-05	RNF14	9604	5.66042	4.87903	5.26973	-0.463556	0.562765	77.4232	85.5696
	EDITR1	2	16	CR-015029-01	FBXL20	84961	7.99813	8.70641	8.35227	-0.457239	0.566539	71.5815	68.0564
	EDITR2	2	16	CR-015029-02	FBXL20	84961	14.4069	19.4773	16.9421	-0.457239	0.566539	58.6951	54.6816
	EDITR3	2	16	CR-015029-03	FBXL20	84961	8.12573	12.3889	10.2573	-0.457239	0.566539	78.1821	67.0344
	EDITR4	2	16	CR-015029-04	FBXL20	84961	8.81197	1.84155	5.32676	-0.457239	0.566539	70.35	102.917
	EDITR1	12	11	CR-012433-01	FBXO4	26272	5.26109	6.8344	6.04775	-0.456353	0.566539	82.742	69.1951
	EDITR2	12	11	CR-012433-02	FBXO4	26272	9.64396	1.45234	5.54815	-0.456353	0.566539	67.3551	88.3693
	EDITR3	12	11	CR-012433-03	FBXO4	26272	5.85912	4.79126	5.32519	-0.456353	0.566539	81.4709	76.5291
	EDITR4	12	11	CR-012433-04	FBXO4	26272	15.2426	6.29399	10.7683	-0.456353	0.566539	50.5297	78.8254
	EDITR5	4	7	CR-023495-01	PRICKLE2	166336	5.3553	8.88277	7.11904	-0.458126	0.566539	76.8008	66.2319
	EDITR6	4	7	CR-023495-02	PRICKLE2	166336	7.83922	3.26956	5.55439	-0.458126	0.566539	65.5046	87.2433
	EDITR7	4	7	CR-023495-03	PRICKLE2	166336	10.5106	7.43106	8.97085	-0.458126	0.566539	59.8789	74.9639
	EDITR8	4	7	CR-023495-04	PRICKLE2	166336	8.74908	1.90684	5.32796	-0.458126	0.566539	68.9973	95.8386
	EDITR1	8	22	CR-007725-01	ASB10	136371	4.99098	9.47737	7.23417	-0.449279	0.573172	79.0619	76.935
	EDITR2	8	22	CR-007725-02	ASB10	136371	9.34274	3.88336	6.61305	-0.449279	0.573172	56.2075	88.7539
	EDITR3	8	22	CR-007725-03	ASB10	136371	8.04941	2.48174	5.26558	-0.449279	0.573172	73.9609	96.7596
	EDITR4	8	22	CR-007725-04	ASB10	136371	3.01464	12.6443	7.82945	-0.449279	0.573172	99.5575	69.3967
	EDITR1	14	8	CR-007136-01	RNF32	140545	9.10823	12.6182	10.8632	-0.449104	0.573172	68.5268	57.7109
	EDITR2	14	8	CR-007136-02	RNF32	140545	12.9024	7.29961	10.101	-0.449104	0.573172	54.7524	72.3353
	EDITR3	14	8	CR-007136-03	RNF32	140545	8.67756	8.50112	8.58934	-0.449104	0.573172	66.4768	78.3808
	EDITR4	14	8	CR-007136-04	RNF32	140545	1.639	4.19389	2.91645	-0.449104	0.573172	87.4078	95.0459
	EDITR5	15	21	CR-020453-01	RC3H2	54542	5.84611	8.32058	7.08335	-0.443112	0.573951	76.9212	79.2572
	EDITR6	15	21	CR-020453-02	RC3H2	54542	12.2623	12.0396	12.151	-0.443112	0.573951	59.7889	70.7627
	EDITR7	15	21	CR-020453-03	RC3H2	54542	7.3215	5.82835	6.57492	-0.443112	0.573951	75.1	86.9432
	EDITR8	15	21	CR-020453-04	RC3H2	54542	10.2442	0.221165	5.23268	-0.443112	0.573951	66.8565	101.377
	EDITR5	3	17	CR-032292-01	RFPL4B	442247	10.4167	17.3388	13.8778	-0.443079	0.573951	64.9723	55.1993
	EDITR6	3	17	CR-032292-02	RFPL4B	442247	11.0783	6.96457	9.02143	-0.443079	0.573951	61.7811	80.0682
	EDITR7	3	17	CR-032292-03	RFPL4B	442247	4.54774	4.70376	4.62575	-0.443079	0.573951	83.3505	86.6718
	EDITR8	3	17	CR-032292-06	RFPL4B	442247	9.12248	7.96371	8.5431	-0.443079	0.573951	66.719	78.2753
	EDITR5	6	12	CR-006965-03	RNF19A	25897	7.34234	4.3505	5.84642	-0.444872	0.573951	73.0185	89.6196
	EDITR6	6	12	CR-006965-04	RNF19A	25897	1.34336	14.0309	7.68714	-0.444872	0.573951	93.6084	64.8999
	EDITR7	6	12	CR-006965-05	RNF19A	25897	9.07125	16.2274	12.6493	-0.444872	0.573951	63.5813	60.694
	EDITR8	6	12	CR-006965-06	RNF19A	25897	7.36816	3.09986	5.23401	-0.444872	0.573951	70.6079	91.1551
	EDITR5	4	4	CR-006561-03	SIAH2	6478	5.63562	6.56794	6.10178	-0.445752	0.573951	79.8844	72.5181
	EDITR6	4	4	CR-006561-04	SIAH2	6478	11.0409	10.1098	10.5754	-0.445752	0.573951	65.6706	67.1155
	EDITR7	4	4	CR-006561-05	SIAH2	6478	12.0487	12.8579	12.4533	-0.445752	0.573951	55.9022	65.428
	EDITR8	4	4	CR-006561-06	SIAH2	6478	9.16059	1.34134	5.25096	-0.445752	0.573951	68.526	94.2089
	EDITR1	5	15	CR-016592-01	UBTD2	92181	9.44654	7.67785	8.56219	-0.446085	0.573951	60.7096	70.9709
	EDITR2	5	15	CR-016592-02	UBTD2	92181	7.77114	-4.5282	1.62147	-0.446085	0.573951	68.5755	112.643
	EDITR3	5	15	CR-016592-03	UBTD2	92181	7.34765	12.6552	10.0014	-0.446085	0.573951	72.3294	63.922
	EDITR4	5	15	CR-016592-04	UBTD2	92181	12.4644	9.26796	10.8662	-0.446085	0.573951	60.1314	70.8949
	EDITR1	15	22	CR-007182-01	TRIP12	9320	8.50754	25.2836	16.8956	-0.441213	0.574993	67.1557	61.243
	EDITR2	15	22	CR-007182-02	TRIP12	9320	4.58919	10.8367	7.71294	-0.441213	0.574993	75.9446	75.9389
	EDITR3	15	22	CR-007182-03	TRIP12	9320	5.13765	11.6495	8.39358	-0.441213	0.574993	72.3553	73.7713
	EDITR4	15	22	CR-007182-04	TRIP12	9320	-0.820381	-4.37509	-2.59773	-0.441213	0.574993	100.898	126.348
	EDITR5	15	8	CR-006597-01	BRAP	8315	13.727	15.491	14.609	-0.431718	0.578718	61.6719	54.2029
	EDITR6	15	8	CR-006597-02	BRAP	8315	7.85613	5.2809	6.56852	-0.431718	0.578718	74.2085	82.5053
	EDITR7	15	8	CR-006597-03	BRAP	8315	0.918846	9.40412	5.16148	-0.431718	0.578718	99.3258	80.4446
	EDITR8	15	8	CR-006597-04	BRAP	8315	10.2336	0.978254	5.60592	-0.431718	0.578718	63.3605	99.1456
	EDITR1	8	17	CR-012423-02	FBXL21	26223	16.0038	3.44066	9.72221	-0.430844	0.578718	47.9375	76.7612
	EDITR2	8	17	CR-012423-04	FBXL21	26223	10.4842	5.38092	7.93258	-0.430844	0.578718	58.7186	82.4172
	EDITR3	8	17	CR-012423-05	FBXL21	26223	6.35676	3.94417	5.15046	-0.430844	0.578718	69.9987	86.5557
	EDITR4	8	17	CR-012423-06	FBXL21	26223	12.0733	9.16934	10.6213	-0.430844	0.578718	59.3804	60.4874
	EDITR1	10	14	CR-018460-02	FBXO36	130888	17.027	5.9509	11.489	-0.430684	0.578718	49.1161	80.8724
	EDITR2	10	14	CR-018460-03	FBXO36	130888	7.27913	1.93334	4.60624	-0.430684	0.578718	75.5926	104.626
	EDITR3	10	14	CR-018460-04	FBXO36	130888	11.7885	12.5723	12.1804	-0.430684	0.578718	56.8432	60.4944
	EDITR4	10	14	CR-018460-05	FBXO36	130888	4.59846	9.41326	7.00586	-0.430684	0.578718	88.0515	85.1778
	EDITR1	3	5	CR-013606-01	FBXO7	25793	8.7377	1.6403	5.189	-0.436091	0.578718	70.7877	96.3714
	EDITR2	3	5	CR-013606-02	FBXO7	25793	6.93582	5.8375	6.38666	-0.436091	0.578718	68.951	82.0326
	EDITR3	3	5	CR-013606-03	FBXO7	25793	11.2328	9.21667	10.2247	-0.436091	0.578718	62.0484	80.0552
	EDITR4	3	5	CR-013606-04	FBXO7	25793	12.9793	11.6653	12.3223	-0.436091	0.578718	61.7675	71.3743
	EDITR1	12	18	CR-011697-01	HRC	3270	7.90117	1.25975	4.58046	-0.431184	0.578718	68.8154	90.5038
	EDITR2	12	18	CR-011697-02	HRC	3270	8.80824	8.14038	8.47431	-0.431184	0.578718	65.9939	72.1126
	EDITR3	12	18	CR-011697-03	HRC	3270	8.92074	7.93358	8.42716	-0.431184	0.578718	63.7835	69.9301
	EDITR4	12	18	CR-011697-05	HRC	3270	7.80958	17.6818	12.7457	-0.431184	0.578718	65.6564	57.3712
	EDITR1	1	9	CR-005905-01	MYSM1	114803	11.1866	2.98321	7.08491	-0.435216	0.578718	58.7132	84.7713
	EDITR2	1	9	CR-005905-02	MYSM1	114803	12.8471	3.74597	8.29656	-0.435216	0.578718	54.7524	80.4332
	EDITR3	1	9	CR-005905-03	MYSM1	114803	9.21824	1.15278	5.18551	-0.435216	0.578718	77.2498	99.4977
	EDITR4	1	9	CR-005905-04	MYSM1	114803	11.4898	9.1135	10.3017	-0.435216	0.578718	68.7944	79.5845
	EDITR5	9	10	CR-011533-01	SCEL	8796	5.71051	7.00504	6.35777	-0.429971	0.578718	75.1144	77.9891
	EDITR6	9	10	CR-011533-02	SCEL	8796	8.47116	9.2302	8.85068	-0.429971	0.578718	66.3346	75.2961
	EDITR7	9	10	CR-011533-03	SCEL	8796	5.20258	6.06371	5.63315	-0.429971	0.578718	84.3561	80.5294
	EDITR8	9	10	CR-011533-04	SCEL	8796	6.22442	4.06588	5.14515	-0.429971	0.578718	75.6162	88.7658
	EDITR1	9	4	CR-019759-01	UBA7	7318	15.0778	10.1882	12.633	-0.429871	0.578718	49.549	65.0454
	EDITR2	9	4	CR-019759-02	UBA7	7318	5.14842	1.05521	3.10182	-0.429871	0.578718	68.8101	87.8227
	EDITR3	9	4	CR-019759-03	UBA7	7318	11.0092	11.9631	11.4861	-0.429871	0.578718	67.8493	54.5258
	EDITR4	9	4	CR-019759-04	UBA7	7318	7.55347	9.27871	8.41609	-0.429871	0.578718	68.3385	71.8538
	EDITR1	13	9	CR-022513-01	USP31	57478	7.6835	6.65982	7.17166	-0.426484	0.581834	64.7745	75.3715
	EDITR2	13	9	CR-022513-02	USP31	57478	8.21933	5.77735	6.99834	-0.426484	0.581834	70.758	85.8184
	EDITR3	13	9	CR-022513-03	USP31	57478	10.7288	3.55642	7.14262	-0.426484	0.581834	57.8273	92.7017
	EDITR4	13	9	CR-022513-04	USP31	57478	6.08471	4.14383	5.11427	-0.426484	0.581834	73.7294	90.0919
	EDITR5	4	5	CR-029945-01	TRIM77	390231	7.8951	7.08504	7.49007	-0.422135	0.586267	74.994	78.8949
	EDITR6	4	5	CR-029945-02	TRIM77	390231	9.57103	4.71762	7.14432	-0.422135	0.586267	61.5914	91.9472
	EDITR7	4	5	CR-029945-03	TRIM77	390231	11.647	8.44729	10.0471	-0.422135	0.586267	56.9306	77.2037
	EDITR8	4	5	CR-029945-04	TRIM77	390231	9.96785	0.191956	5.0799	-0.422135	0.586267	64.4211	93.5443
	EDITR5	11	4	CR-033939-01	MARCH11	441061	11.9004	5.8611	8.88075	-0.418663	0.589299	54.8783	74.0761
	EDITR6	11	4	CR-033939-02	MARCH11	441061	8.03892	7.1662	7.60256	-0.418663	0.589299	66.3109	81.2101
	EDITR7	11	4	CR-033939-03	MARCH11	441061	17.3476	12.0902	14.7189	-0.418663	0.589299	40.2925	61.9496
	EDITR8	11	4	CR-033939-04	MARCH11	441061	4.30523	5.81493	5.06008	-0.418663	0.589299	85.9864	86.0918
	EDITR5	9	12	CR-020678-02	PHF14	9678	3.91228	8.97558	6.44393	-0.417796	0.589299	81.908	75.8152
	EDITR6	9	12	CR-020678-03	PHF14	9678	5.15671	7.3543	6.2555	-0.417796	0.589299	82.6752	74.2906
	EDITR7	9	12	CR-020678-04	PHF14	9678	5.97729	11.2243	8.60081	-0.417796	0.589299	70.3005	70.8068
	EDITR8	9	12	CR-020678-05	PHF14	9678	4.45716	5.63205	5.04461	-0.417796	0.589299	79.1908	86.4715
	EDITR5	15	4	CR-013539-01	PATZ1	23598	10.7577	10.2555	10.5066	-0.413724	0.591998	63.6473	67.7899
	EDITR6	15	4	CR-013539-02	PATZ1	23598	2.67885	3.75429	3.21657	-0.413724	0.591998	90.383	89.2203
	EDITR7	15	4	CR-013539-03	PATZ1	23598	8.69859	7.97197	8.33528	-0.413724	0.591998	72.8602	82.3789
	EDITR8	15	4	CR-013539-04	PATZ1	23598	8.29863	9.21456	8.75659	-0.413724	0.591998	71.8845	79.0823
	EDITR5	12	17	CR-017305-01	RNF216	54476	8.35375	14.4544	11.4041	-0.413901	0.591998	66.49	58.6775
	EDITR6	12	17	CR-017305-02	RNF216	54476	12.7092	11.0717	11.8904	-0.413901	0.591998	56.2552	65.0873
	EDITR7	12	17	CR-017305-04	RNF216	54476	8.99644	1.03228	5.01436	-0.413901	0.591998	65.7068	100.518
	EDITR8	12	17	CR-017305-05	RNF216	54476	8.36543	7.65587	8.01065	-0.413901	0.591998	64.205	78.4019
	EDITR5	9	6	CR-006522-01	AMFR	267	8.07783	14.617	11.3474	-0.406123	0.594151	72.1272	49.8551
	EDITR6	9	6	CR-006522-02	AMFR	267	1.8012	-1.09447	0.353367	-0.406123	0.594151	93.2527	104.627
	EDITR7	9	6	CR-006522-03	AMFR	267	11.5769	11.9377	11.7573	-0.406123	0.594151	55.925	65.8522
	EDITR8	9	6	CR-006522-04	AMFR	267	4.92997	10.584	7.75698	-0.406123	0.594151	82.7261	72.8797
	EDITR1	15	16	CR-007184-01	AREL1	9870	4.64012	3.67247	4.1563	-0.399236	0.594151	77.4263	78.4212
	EDITR2	15	16	CR-007184-02	AREL1	9870	16.7443	5.85903	11.3016	-0.399236	0.594151	51.8188	84.3405
	EDITR3	15	16	CR-007184-03	AREL1	9870	8.94117	7.19447	8.06782	-0.399236	0.594151	58.0862	85.1965
	EDITR4	15	16	CR-007184-05	AREL1	9870	10.8861	14.3854	12.6358	-0.399236	0.594151	63.9399	66.0407
	EDITR5	7	6	CR-003004-01	CBLB	868	15.5568	7.32005	11.4384	-0.400549	0.594151	48.4943	68.3696
	EDITR6	7	6	CR-003004-02	CBLB	868	10.3259	9.83413	10.08	-0.400549	0.594151	64.6271	66.7064
	EDITR7	7	6	CR-003004-03	CBLB	868	9.10161	6.23118	7.66639	-0.400549	0.594151	62.3472	81.3948
	EDITR8	7	6	CR-003004-04	CBLB	868	11.8239	-2.00493	4.9095	-0.400549	0.594151	59.4913	107.041
	EDITR5	12	11	CR-006960-01	MKRN2	23609	7.51135	4.48564	5.9985	-0.398834	0.594151	71.4286	86.9928
	EDITR6	12	11	CR-006960-02	MKRN2	23609	6.68425	3.1158	4.90002	-0.398834	0.594151	78.596	92.271
	EDITR7	12	11	CR-006960-03	MKRN2	23609	11.2914	17.2372	14.2643	-0.398834	0.594151	61.8901	46.9161
	EDITR8	12	11	CR-006960-04	MKRN2	23609	7.8566	4.74728	6.30194	-0.398834	0.594151	66.9351	82.6899
	EDITR5	10	17	CR-020828-01	MSL2	55167	7.47678	2.37351	4.92515	-0.403125	0.594151	66.3695	87.1377
	EDITR6	10	17	CR-020828-02	MSL2	55167	9.73005	5.81102	7.77054	-0.403125	0.594151	57.4647	71.7171
	EDITR7	10	17	CR-020828-03	MSL2	55167	9.05328	13.2936	11.1734	-0.403125	0.594151	59.5589	57.2834
	EDITR8	10	17	CR-020828-04	MSL2	55167	12.2814	7.00273	9.64204	-0.403125	0.594151	54.6597	72.5158
	EDITR5	10	14	CR-007162-01	RNF182	221687	8.52039	8.02094	8.27067	-0.404455	0.594151	65.5505	76.0507
	EDITR6	10	14	CR-007162-04	RNF182	221687	7.90022	11.1861	9.54317	-0.404455	0.594151	69.1569	71.4785
	EDITR7	10	14	CR-007162-07	RNF182	221687	7.45833	9.85064	8.65448	-0.404455	0.594151	66.5524	68.9064
	EDITR8	10	14	CR-007162-08	RNF182	221687	4.28009	-1.39982	1.44013	-0.404455	0.594151	82.1958	102.832
	EDITR5	9	22	CR-007167-01	SHPRH	257218	8.45291	6.26882	7.36086	-0.401407	0.594151	69.694	78.9674
	EDITR6	9	22	CR-007167-02	SHPRH	257218	5.07571	8.12661	6.60116	-0.401407	0.594151	75.9872	73.1487
	EDITR7	9	22	CR-007167-03	SHPRH	257218	5.77785	8.35668	7.06726	-0.401407	0.594151	76.0827	77.6958
	EDITR8	9	22	CR-007167-04	SHPRH	257218	4.02484	5.814	4.91942	-0.401407	0.594151	88.5594	87.8956
	EDITR1	4	11	CR-015262-01	SPSB1	80176	14.1193	13.9876	14.0535	-0.398815	0.594151	56.5965	62.459
	EDITR2	4	11	CR-015262-02	SPSB1	80176	5.54974	2.44192	3.99583	-0.398815	0.594151	81.7414	96.3053
	EDITR3	4	11	CR-015262-03	SPSB1	80176	3.1422	16.0264	9.58428	-0.398815	0.594151	92.7878	66.1479
	EDITR4	4	11	CR-015262-04	SPSB1	80176	7.60408	8.85539	8.22974	-0.398815	0.594151	75.3118	65.2018
	EDITR5	6	18	CR-006929-01	TRIM38	10475	7.86522	8.21809	8.04166	-0.410774	0.594151	68.61	71.7391
	EDITR6	6	18	CR-006929-03	TRIM38	10475	14.6605	8.26358	11.4621	-0.410774	0.594151	55.0457	75.3473
	EDITR7	6	18	CR-006929-04	TRIM38	10475	15.258	7.47593	11.3669	-0.410774	0.594151	54.9651	79.4774
	EDITR8	6	18	CR-006929-05	TRIM38	10475	5.51	2.63847	4.07424	-0.410774	0.594151	78.4248	90.981
	EDITR1	13	4	CR-008850-01	UBE2E1	7324	3.85422	6.8378	5.34601	-0.403985	0.594151	89.9339	76.9736
	EDITR2	13	4	CR-008850-02	UBE2E1	7324	7.10066	2.77667	4.93866	-0.403985	0.594151	72.1192	80.5952
	EDITR3	13	4	CR-008850-03	UBE2E1	7324	11.3922	10.926	11.1591	-0.403985	0.594151	64.0166	68.236
	EDITR4	13	4	CR-008850-04	UBE2E1	7324	8.33111	11.1552	9.74318	-0.403985	0.594151	70.6719	73.5717
	EDITR1	11	11	CR-006075-01	USP26	83844	7.00249	2.9192	4.96085	-0.408289	0.594151	73.2171	89.8861
	EDITR2	11	11	CR-006075-02	USP26	83844	4.15359	7.85772	6.00566	-0.408289	0.594151	77.8925	75.6149
	EDITR3	11	11	CR-006075-03	USP26	83844	17.0091	15.5173	16.2632	-0.408289	0.594151	43.7654	48.7935
	EDITR4	11	11	CR-006075-04	USP26	83844	7.98067	5.03578	6.50823	-0.408289	0.594151	69.9745	79.2649
	EDITR1	15	7	CR-006084-03	USP36	57602	16.0558	2.08962	9.07268	-0.404793	0.594151	43.8485	82.1077
	EDITR2	15	7	CR-006084-04	USP36	57602	11.8316	-0.0313353	5.90015	-0.404793	0.594151	55.081	80.2105
	EDITR4	15	7	CR-006084-06	USP36	57602	9.78013	8.43056	9.10535	-0.404793	0.594151	62.5989	62.3652
	EDITR5	8	22	CR-007098-01	ZNRF1	84937	7.8078	11.5907	9.69923	-0.406886	0.594151	67.0441	63.4601
	EDITR6	8	22	CR-007098-03	ZNRF1	84937	9.2988	3.91031	6.60456	-0.406886	0.594151	65.9789	87.0047
	EDITR7	8	22	CR-007098-04	ZNRF1	84937	5.4959	6.33304	5.91447	-0.406886	0.594151	76.0599	80.3088
	EDITR5	9	17	CR-007145-01	SH3RF2	153769	6.48766	7.64408	7.06587	-0.395408	0.597232	70.1036	71.9565
	EDITR6	9	17	CR-007145-02	SH3RF2	153769	8.96673	5.02661	6.99667	-0.395408	0.597232	66.0975	82.386
	EDITR7	9	17	CR-007145-03	SH3RF2	153769	6.40926	6.05181	6.23053	-0.395408	0.597232	74.2315	85.2465
	EDITR8	9	17	CR-007145-04	SH3RF2	153769	8.6227	1.15212	4.88741	-0.395408	0.597232	66.2673	97.0095
	EDITR1	9	17	CR-006064-01	USP13	8975	13.9275	5.15495	9.54123	-0.394553	0.597232	52.0265	80.3899
	EDITR2	9	17	CR-006064-02	USP13	8975	7.14883	6.46445	6.80664	-0.394553	0.597232	72.3304	89.503
	EDITR3	9	17	CR-006064-03	USP13	8975	4.95121	4.81783	4.88452	-0.394553	0.597232	81.1861	84.3101
	EDITR4	9	17	CR-006064-04	USP13	8975	13.0014	10.3523	11.6768	-0.394553	0.597232	54.1505	65.8809
	EDITR1	13	5	CR-021294-01	USP30	84749	14.5533	8.1494	11.3513	-0.391136	0.60056	53.2772	69.5812
	EDITR2	13	5	CR-021294-02	USP30	84749	17.3659	3.93541	10.6506	-0.391136	0.60056	50.7627	88.7134
	EDITR3	13	5	CR-021294-03	USP30	84749	5.37743	4.32182	4.84962	-0.391136	0.60056	81.4968	81.1386
	EDITR4	13	5	CR-021294-04	USP30	84749	9.45284	4.24482	6.84883	-0.391136	0.60056	67.3729	93.9273
	EDITR5	1	10	CR-006588-01	RNF112	7732	12.72	19.5791	16.1496	-0.387287	0.60231	53.5774	42.5543
	EDITR6	1	10	CR-006588-02	RNF112	7732	3.54707	0.781155	2.16411	-0.387287	0.60231	84.2168	87.0047
	EDITR7	1	10	CR-006588-03	RNF112	7732	7.56225	10.8332	9.19773	-0.387287	0.60231	73.683	61.0842
	EDITR8	1	10	CR-006588-04	RNF112	7732	7.35466	3.92378	5.63922	-0.387287	0.60231	72.5327	91.4399
	EDITR5	11	3	CR-007047-02	RNF25	64320	7.61356	10.0672	8.84038	-0.387725	0.60231	64.8037	63.1159
	EDITR6	11	3	CR-007047-03	RNF25	64320	7.98287	3.40831	5.69559	-0.387725	0.60231	67.2121	81.8066
	EDITR7	11	3	CR-007047-04	RNF25	64320	0.153568	9.50808	4.83082	-0.387725	0.60231	107.279	72.3679
	EDITR8	11	3	CR-007047-05	RNF25	64320	8.40146	8.78246	8.59196	-0.387725	0.60231	69.5276	75.4114
	EDITR5	13	21	CR-006972-01	VPS41	27072	3.28789	6.34467	4.81628	-0.386874	0.60231	91.0865	85.0725
	EDITR6	13	21	CR-006972-02	VPS41	27072	7.40311	11.3281	9.36559	-0.386874	0.60231	75.1571	68.0187
	EDITR7	13	21	CR-006972-03	VPS41	27072	10.3781	9.39975	9.88893	-0.386874	0.60231	55.6508	70.3148
	EDITR8	13	21	CR-006972-04	VPS41	27072	10.9059	4.45462	7.68026	-0.386874	0.60231	59.5699	87.6899
	EDITR1	12	9	CR-012431-01	FBXW8	26259	4.59116	0.605285	2.59822	-0.385615	0.602523	82.718	95.8309
	EDITR2	12	9	CR-012431-02	FBXW8	26259	13.6121	11.0771	12.3446	-0.385615	0.602523	53.2739	64.2575
	EDITR3	12	9	CR-012431-03	FBXW8	26259	11.1088	5.12956	8.11917	-0.385615	0.602523	57.5942	77.5928
	EDITR4	12	9	CR-012431-04	FBXW8	26259	9.24224	9.78728	9.51476	-0.385615	0.602523	58.8977	64.3628
	EDITR5	4	8	CR-007147-01	RNF217	154214	9.53179	8.6199	9.07584	-0.384732	0.602523	65.7673	79.0217
	EDITR6	4	8	CR-007147-02	RNF217	154214	1.74103	13.8916	7.81631	-0.384732	0.602523	94.6994	57.435
	EDITR7	4	8	CR-007147-03	RNF217	154214	2.36689	9.06919	5.71804	-0.384732	0.602523	88.8127	77.7806
	EDITR5	10	4	CR-007075-01	TRIM11	81559	2.61761	6.87508	4.74634	-0.377534	0.610011	91.8333	81.7754
	EDITR6	10	4	CR-007075-02	TRIM11	81559	9.25192	0.284152	4.76803	-0.377534	0.610011	65.8603	94.7593
	EDITR7	10	4	CR-007075-04	TRIM11	81559	14.1719	8.89896	11.5354	-0.377534	0.610011	44.8177	77.3394
	EDITR8	10	4	CR-007075-05	TRIM11	81559	7.93537	2.4558	5.19558	-0.377534	0.610011	67.6618	95.443
	EDITR1	14	22	CR-006936-01	ZMYND11	10771	6.03252	25.7853	15.9089	-0.37739	0.610011	72.255	59.3515
	EDITR2	14	22	CR-006936-02	ZMYND11	10771	2.09616	12.7602	7.42819	-0.37739	0.610011	89.8146	75.453
	EDITR3	14	22	CR-006936-03	ZMYND11	10771	3.05279	-0.15209	1.45035	-0.37739	0.610011	87.2977	101.29
	EDITR4	14	22	CR-006936-04	ZMYND11	10771	3.32827	0.54466	1.93647	-0.37739	0.610011	92.906	108.27
	EDITR5	5	13	CR-006932-01	RBCK1	10616	7.51676	3.88633	5.70154	-0.374996	0.611992	72.5849	85.779
	EDITR6	5	13	CR-006932-02	RBCK1	10616	14.7393	8.04156	11.3904	-0.374996	0.611992	56.6346	84.8743
	EDITR7	5	13	CR-006932-03	RBCK1	10616	10.9351	11.1579	11.0465	-0.374996	0.611992	60.9759	74.8452
	EDITR8	5	13	CR-006932-04	RBCK1	10616	6.94557	2.5079	4.72674	-0.374996	0.611992	73.2397	97.7215
	EDITR5	8	12	CR-006943-01	RNF24	11237	8.18957	2.6193	5.40444	-0.372461	0.614182	62.1537	88.1522
	EDITR6	8	12	CR-006943-02	RNF24	11237	10.5609	11.9743	11.2676	-0.372461	0.614182	66.3346	74.5974
	EDITR7	8	12	CR-006943-04	RNF24	11237	6.02425	3.36788	4.69606	-0.372461	0.614182	77.6826	96.7507
	EDITR8	8	12	CR-006943-08	RNF24	11237	10.0649	7.72	8.89245	-0.372461	0.614182	67.1904	90.3006
	EDITR5	6	13	CR-004449-01	TNFRSF25	8718	9.66694	6.20895	7.93795	-0.369087	0.616184	60.8287	80.3623
	EDITR6	6	13	CR-004449-03	TNFRSF25	8718	11.9816	10.8236	11.4026	-0.369087	0.616184	58.5794	72.1943
	EDITR7	6	13	CR-004449-04	TNFRSF25	8718	7.33951	10.6419	8.99071	-0.369087	0.616184	70.5062	70.688
	EDITR8	6	13	CR-004449-06	TNFRSF25	8718	9.09628	0.262681	4.67948	-0.369087	0.616184	62.1624	100.127
	EDITR5	12	4	CR-006949-01	UBOX5	22888	5.19221	8.44593	6.81907	-0.36993	0.616184	81.0166	77.8442
	EDITR6	12	4	CR-006949-02	UBOX5	22888	9.34006	12.6192	10.9796	-0.36993	0.616184	65.6706	65.3259
	EDITR7	12	4	CR-006949-03	UBOX5	22888	8.12386	7.30327	7.71356	-0.36993	0.616184	68.335	80.4785
	EDITR8	12	4	CR-006949-04	UBOX5	22888	6.07489	3.29219	4.68354	-0.36993	0.616184	73.77	94.9684
	EDITR1	10	7	CR-015718-01	FBXL14	144699	13.7254	13.669	13.6972	-0.352522	0.634728	52.5316	59.1199
	EDITR2	10	7	CR-015718-02	FBXL14	144699	3.93641	-1.5363	1.20005	-0.352522	0.634728	83.3372	110.902
	EDITR3	10	7	CR-015718-03	FBXL14	144699	6.40608	8.09056	7.24832	-0.352522	0.634728	80.4869	82.6554
	EDITR4	10	7	CR-015718-04	FBXL14	144699	10.0064	11.8735	10.94	-0.352522	0.634728	60.1046	70.835
	EDITR5	7	14	CR-006912-01	RNF144A	9781	4.2922	4.85472	4.57346	-0.352314	0.634728	78.4148	80.1812
	EDITR6	7	14	CR-006912-02	RNF144A	9781	2.62594	7.83864	5.23229	-0.352314	0.634728	86.8493	74.8189
	EDITR7	7	14	CR-006912-03	RNF144A	9781	3.10291	8.69933	5.90112	-0.352314	0.634728	86.7558	82.1074
	EDITR8	7	14	CR-006912-04	RNF144A	9781	6.92983	2.76505	4.84744	-0.352314	0.634728	71.6292	90.9652
	EDITR5	10	18	CR-026520-01	RNF214	257160	6.27293	2.88029	4.57661	-0.353149	0.634728	67.6223	90.1993
	EDITR6	10	18	CR-026520-02	RNF214	257160	7.25483	4.70056	5.9777	-0.353149	0.634728	71.1491	83.153
	EDITR7	10	18	CR-026520-03	RNF214	257160	15.012	8.95695	11.9845	-0.353149	0.634728	45.412	70.0093
	EDITR8	10	18	CR-026520-04	RNF214	257160	8.29807	4.12015	6.20911	-0.353149	0.634728	63.6944	83.8449
	EDITR1	11	22	CR-031782-01	UBE2E2	7325	3.35783	5.83491	4.59637	-0.35482	0.634728	81.9242	74.1363
	EDITR2	11	22	CR-031782-02	UBE2E2	7325	6.92395	6.91306	6.91851	-0.35482	0.634728	69.303	87.2558
	EDITR3	11	22	CR-031782-03	UBE2E2	7325	15.1614	2.16864	8.665	-0.35482	0.634728	50.5762	90.8697
	EDITR4	11	22	CR-031782-04	UBE2E2	7325	9.86112	8.66766	9.26439	-0.35482	0.634728	64.8518	78.306
	EDITR1	10	16	CR-011511-01	SOCS1	8651	8.3321	6.08201	7.20705	-0.348147	0.638	72.9765	79.9653
	EDITR2	10	16	CR-011511-02	SOCS1	8651	11.2676	4.13957	7.70361	-0.348147	0.638	56.0667	92.56
	EDITR3	10	16	CR-011511-03	SOCS1	8651	10.5793	-1.49521	4.54202	-0.348147	0.638	63.6799	105.624
	EDITR4	10	16	CR-011511-05	SOCS1	8651	7.31703	6.80748	7.06225	-0.348147	0.638	78.6643	81.4622
	EDITR5	13	13	CR-014202-01	ZNF330	27309	6.32007	6.8798	6.59994	-0.348979	0.638	70.5131	77.192
	EDITR6	13	13	CR-014202-02	ZNF330	27309	6.90706	3.86753	5.38729	-0.348979	0.638	72.8092	82.0963
	EDITR7	13	13	CR-014202-04	ZNF330	27309	4.93575	4.16805	4.5519	-0.348979	0.638	79.8309	86.2985
	EDITR8	13	13	CR-014202-05	ZNF330	27309	3.61208	5.87229	4.74218	-0.348979	0.638	81.6262	78.0538
	EDITR5	13	15	CR-006955-01	TRIM2	23321	8.6244	3.90623	6.26531	-0.344819	0.638649	67.7427	91.4312
	EDITR6	13	15	CR-006955-02	TRIM2	23321	13.2237	2.11018	7.66692	-0.344819	0.638649	52.2234	96.9067
	EDITR7	13	15	CR-006955-03	TRIM2	23321	7.31397	1.71271	4.51334	-0.344819	0.638649	62.8042	93.1195
	EDITR8	13	15	CR-006955-04	TRIM2	23321	7.56297	2.64837	5.10567	-0.344819	0.638649	69.3902	92.5158
	EDITR1	11	18	CR-009424-01	UBE2A	7319	6.67091	2.67066	4.67078	-0.346448	0.638649	71.0523	89.0176
	EDITR2	11	18	CR-009424-02	UBE2A	7319	4.17454	0.277179	2.22586	-0.346448	0.638649	84.0648	102.116
	EDITR3	11	18	CR-009424-03	UBE2A	7319	11.7278	10.0588	10.8933	-0.346448	0.638649	60.2875	69.7725
	EDITR4	11	18	CR-009424-04	UBE2A	7319	15.7019	7.16243	11.4322	-0.346448	0.638649	43.315	76.0487
	EDITR1	15	19	CR-006079-01	USP48	84196	13.4446	9.77976	11.6122	-0.345032	0.638649	56.7889	70.0444
	EDITR2	15	19	CR-006079-03	USP48	84196	8.03013	-2.73319	2.64847	-0.345032	0.638649	73.9028	116.004
	EDITR3	15	19	CR-006079-04	USP48	84196	10.6519	10.0773	10.3646	-0.345032	0.638649	68.8593	69.7331
	EDITR4	15	19	CR-006079-06	USP48	84196	7.58345	8.03324	7.80834	-0.345032	0.638649	68.258	82.6608
	EDITR5	10	3	CR-007061-01	RNF128	79589	10.4078	5.16932	7.78857	-0.339907	0.644491	54.5893	87.8442
	EDITR6	10	3	CR-007061-02	RNF128	79589	7.90304	9.53796	8.7205	-0.339907	0.644491	64.0579	71.2569
	EDITR7	10	3	CR-007061-04	RNF128	79589	9.20142	7.54423	8.37282	-0.339907	0.644491	57.9362	77.1698
	EDITR8	10	3	CR-007061-05	RNF128	79589	9.89196	-2.65103	3.62047	-0.339907	0.644491	54.5812	103.908
	EDITR1	8	8	CR-015283-01	SPSB4	92369	7.18368	4.724	5.95384	-0.337357	0.646674	69.8497	84.5397
	EDITR2	8	8	CR-015283-02	SPSB4	92369	7.31099	1.59169	4.45134	-0.337357	0.646674	73.6682	91.5882
	EDITR3	8	8	CR-015283-03	SPSB4	92369	13.2455	4.89671	9.07112	-0.337357	0.646674	49.7734	86.0435
	EDITR4	8	8	CR-015283-04	SPSB4	92369	7.47759	4.94993	6.21376	-0.337357	0.646674	73.783	81.0427
	EDITR1	7	9	CR-009919-01	TNFAIP3	7128	9.24939	-0.353424	4.44798	-0.336529	0.646674	70.4269	103.513
	EDITR2	7	9	CR-009919-03	TNFAIP3	7128	6.1762	7.4348	6.8055	-0.336529	0.646674	77.1415	72.6794
	EDITR3	7	9	CR-009919-04	TNFAIP3	7128	10.1993	11.8575	11.0284	-0.336529	0.646674	60.2357	71.0332
	EDITR4	7	9	CR-009919-05	TNFAIP3	7128	6.15794	4.61135	5.38464	-0.336529	0.646674	78.8789	86.9557
	EDITR5	7	17	CR-006587-01	TRIM26	7726	7.09993	1.76992	4.43493	-0.334876	0.647721	72.8981	99.3116
	EDITR6	7	17	CR-006587-02	TRIM26	7726	1.74807	8.88703	5.31755	-0.334876	0.647721	94.5571	74.069
	EDITR7	7	17	CR-006587-04	TRIM26	7726	10.248	17.3654	13.8067	-0.334876	0.647721	59.2847	54.1614
	EDITR8	7	17	CR-006587-05	TRIM26	7726	5.66974	3.23633	4.45304	-0.334876	0.647721	76.2447	93.1329
	EDITR1	13	20	CR-007194-02	SMURF2	64750	8.97159	4.65223	6.81191	-0.332399	0.648587	68.3584	84.4239
	EDITR2	13	20	CR-007194-03	SMURF2	64750	4.04296	5.15388	4.59842	-0.332399	0.648587	88.3126	85.7982
	EDITR3	13	20	CR-007194-04	SMURF2	64750	3.89903	4.95548	4.42725	-0.332399	0.648587	85.9511	86.3587
	EDITR4	13	20	CR-007194-05	SMURF2	64750	8.50889	5.64369	7.07629	-0.332399	0.648587	78.3157	88.4139
	EDITR1	13	16	CR-009095-01	UBE2G2	7327	12.5294	11.9346	12.232	-0.333224	0.648587	59.8437	55.0859
	EDITR2	13	16	CR-009095-02	UBE2G2	7327	5.75331	3.11297	4.43314	-0.333224	0.648587	77.2354	93.0459
	EDITR3	13	16	CR-009095-03	UBE2G2	7327	0.446016	8.86803	4.65703	-0.333224	0.648587	95.7918	71.9984
	EDITR4	13	16	CR-009095-04	UBE2G2	7327	6.35467	9.70788	8.03128	-0.333224	0.648587	81.0514	73.5517
	EDITR5	13	6	CR-007072-03	RNF34	80196	12.759	7.67294	10.216	-0.329791	0.651076	52.5656	82.2826
	EDITR6	13	6	CR-007072-04	RNF34	80196	6.3918	1.75751	4.07465	-0.329791	0.651076	80.9676	94.9467
	EDITR7	13	6	CR-007072-06	RNF34	80196	7.43305	7.99165	7.71235	-0.329791	0.651076	75.8313	79.3926
	EDITR8	13	6	CR-007072-07	RNF34	80196	14.2604	10.1204	12.1904	-0.329791	0.651076	57.0952	77.8481
	EDITR5	4	12	CR-007055-01	MARCH7	64844	1.73054	2.38246	2.0565	-0.328121	0.652165	84.3893	84.5109
	EDITR6	4	12	CR-007055-02	MARCH7	64844	10.402	11.0203	10.7112	-0.328121	0.652165	58.8877	63.8602
	EDITR7	4	12	CR-007055-03	MARCH7	64844	13.2813	16.5785	14.9299	-0.328121	0.652165	49.4115	55.2812
	EDITR8	4	12	CR-007055-04	MARCH7	64844	9.13592	4.98776	7.06184	-0.328121	0.652165	62.0839	88.8449
	EDITR1	11	17	CR-006076-01	USP28	57646	3.43749	6.33993	4.88871	-0.325811	0.654225	76.7048	83.9413
	EDITR2	11	17	CR-006076-02	USP28	57646	3.14247	5.61475	4.37861	-0.325811	0.654225	77.4231	92.479
	EDITR3	11	17	CR-006076-03	USP28	57646	10.2049	3.61263	6.90876	-0.325811	0.654225	60.909	85.3147
	EDITR4	11	17	CR-006076-04	USP28	57646	5.45687	5.00878	5.23282	-0.325811	0.654225	73.488	88.7535
	EDITR5	8	20	CR-006976-01	MYLIP	29116	4.7019	4.40288	4.55239	-0.320067	0.658658	79.258	82.9891
	EDITR6	8	20	CR-006976-02	MYLIP	29116	5.6669	10.1987	7.93281	-0.320067	0.658658	78.43	69.1947
	EDITR7	8	20	CR-006976-03	MYLIP	29116	6.49416	7.64873	7.07145	-0.320067	0.658658	72.9974	74.3531
	EDITR8	8	20	CR-006976-04	MYLIP	29116	4.88145	3.80305	4.34225	-0.320067	0.658658	83.3153	90.9968
	EDITR5	7	20	CR-007200-01	UBE4A	9354	9.97765	2.53058	6.25412	-0.321706	0.658658	64.7314	89.4746
	EDITR6	7	20	CR-007200-02	UBE4A	9354	6.38872	5.5265	5.95761	-0.321706	0.658658	70.2004	83.8347
	EDITR7	7	20	CR-007200-03	UBE4A	9354	1.98706	6.71064	4.34885	-0.321706	0.658658	96.1947	74.5058
	EDITR8	7	20	CR-007200-04	UBE4A	9354	7.44534	3.17098	5.30816	-0.321706	0.658658	72.4934	97.0095
	EDITR5	9	20	CR-018212-01	ZNF547	284306	2.2844	6.4124	4.3484	-0.320886	0.658658	93.2546	84.4203
	EDITR6	9	20	CR-018212-02	ZNF547	284306	5.89381	9.80501	7.84941	-0.320886	0.658658	75.2757	73.6259
	EDITR7	9	20	CR-018212-03	ZNF547	284306	6.77795	7.81495	7.29645	-0.320886	0.658658	68.9978	80.0713
	EDITR8	9	20	CR-018212-06	ZNF547	284306	10.5221	7.25219	8.88716	-0.320886	0.658658	59.6877	86.4241
	EDITR1	8	12	CR-012424-01	FBXL5	26234	5.38797	10.9518	8.16989	-0.317611	0.660339	80.1203	61.6483
	EDITR2	8	12	CR-012424-02	FBXL5	26234	7.48791	8.49204	7.98997	-0.317611	0.660339	73.8324	75.6959
	EDITR3	8	12	CR-012424-03	FBXL5	26234	8.54714	0.661836	4.60449	-0.317611	0.660339	69.3772	100.483
	EDITR4	8	12	CR-012424-04	FBXL5	26234	8.78561	-0.108902	4.33836	-0.317611	0.660339	72.0397	104.874
	EDITR1	8	15	CR-014947-01	SPSB2	84727	6.64739	6.35718	6.50228	-0.316793	0.660339	77.3542	71.4534
	EDITR2	8	15	CR-014947-02	SPSB2	84727	6.94127	8.4078	7.67454	-0.316793	0.660339	70.7346	83.8344
	EDITR3	8	15	CR-014947-03	SPSB2	84727	10.6758	13.02	11.8479	-0.316793	0.660339	60.7795	64.0402
	EDITR4	8	15	CR-014947-04	SPSB2	84727	5.13878	3.5166	4.32769	-0.316793	0.660339	81.8023	83.3999
	EDITR5	9	13	CR-009477-01	ZFAND6	54469	10.5154	11.6256	11.0705	-0.316167	0.660339	61.6719	69.0399
	EDITR6	9	13	CR-009477-02	ZFAND6	54469	10.8891	7.28869	9.08892	-0.316167	0.660339	59.528	74.5121
	EDITR7	9	13	CR-009477-03	ZFAND6	54469	5.07111	10.1944	7.63276	-0.316167	0.660339	83.8076	68.1259
	EDITR8	9	13	CR-009477-04	ZFAND6	54469	2.52967	4.80287	3.66627	-0.316167	0.660339	90.7591	91.1867
	EDITR5	13	17	CR-010758-01	RNF148	378925	13.2659	11.936	12.6009	-0.314305	0.660355	56.2033	61.7754
	EDITR6	13	17	CR-010758-02	RNF148	378925	10.2698	10.7778	10.5238	-0.314305	0.660355	52.342	64.7124
	EDITR7	13	17	CR-010758-03	RNF148	378925	4.13048	0.932556	2.53152	-0.314305	0.660355	78.7339	98.668
	EDITR8	13	17	CR-010758-04	RNF148	378925	3.87204	1.474	2.67302	-0.314305	0.660355	87.4202	100.316
	EDITR5	3	7	CR-007153-01	TRIM60	166655	2.55142	6.07382	4.31262	-0.315159	0.660355	86.8706	79.7464
	EDITR6	3	7	CR-007153-02	TRIM60	166655	6.43917	3.27499	4.85708	-0.315159	0.660355	73.4021	84.0051
	EDITR7	3	7	CR-007153-03	TRIM60	166655	10.7145	5.94967	8.33209	-0.315159	0.660355	56.4507	74.2174
	EDITR8	3	7	CR-007153-04	TRIM60	166655	5.80907	8.1848	6.99693	-0.315159	0.660355	82.785	78.6867
	EDITR5	8	10	CR-007026-01	RNF17	56163	10.7207	10.3098	10.5153	-0.311234	0.663629	57.4801	62.8623
	EDITR6	8	10	CR-007026-02	RNF17	56163	3.41953	3.15907	3.2893	-0.311234	0.663629	84.5488	86.9706
	EDITR7	8	10	CR-007026-03	RNF17	56163	7.57509	4.95276	6.26393	-0.311234	0.663629	69.0664	92.9668
	EDITR8	8	10	CR-007026-04	RNF17	56163	15.2427	9.65739	12.4501	-0.311234	0.663629	49.9656	73.1962
	EDITR1	15	18	CR-005137-02	UBE3A	7337	6.28867	7.84087	7.06477	-0.310264	0.663703	67.1557	61.822
	EDITR2	15	18	CR-005137-03	UBE3A	7337	10.0173	3.7727	6.89502	-0.310264	0.663703	61.6287	80.6964
	EDITR3	15	18	CR-005137-04	UBE3A	7337	5.14692	3.34193	4.24443	-0.310264	0.663703	80.6163	93.7063
	EDITR4	15	18	CR-005137-05	UBE3A	7337	9.21478	14.2054	11.7101	-0.310264	0.663703	69.009	47.9025
	EDITR5	13	20	CR-007022-01	VPS11	55823	2.83601	5.57436	4.20519	-0.307009	0.667283	86.702	84.0217
	EDITR6	13	20	CR-007022-02	VPS11	55823	19.6984	9.16373	14.431	-0.307009	0.667283	49.5909	77.8185
	EDITR7	13	20	CR-007022-03	VPS11	55823	7.09157	12.6837	9.88764	-0.307009	0.667283	69.3406	65.5638
	EDITR8	13	20	CR-007022-04	VPS11	55823	10.6501	0.277526	5.46383	-0.307009	0.667283	62.1428	100.253
	EDITR5	13	18	CR-007114-01	DTX2	113878	8.10351	6.92576	7.51464	-0.304665	0.669104	66.1527	79.9819
	EDITR6	13	18	CR-007114-02	DTX2	113878	3.21651	5.09109	4.1538	-0.304665	0.669104	85.0943	88.8965
	EDITR7	13	18	CR-007114-03	DTX2	113878	11.9831	8.57481	10.279	-0.304665	0.669104	52.5654	74.0137
	EDITR8	13	18	CR-007114-04	DTX2	113878	16.2461	4.53278	10.3894	-0.304665	0.669104	44.4073	91.1392
	EDITR1	6	17	CR-014733-01	FBXW10	10517	6.48031	10.7345	8.60741	-0.303993	0.669104	77.1137	64.6593
	EDITR2	6	17	CR-014733-02	FBXW10	10517	4.02554	6.50392	5.26473	-0.303993	0.669104	81.5067	81.5062
	EDITR3	6	17	CR-014733-03	FBXW10	10517	11.6714	18.0749	14.8732	-0.303993	0.669104	59.8213	56.2986
	EDITR4	6	17	CR-014733-04	FBXW10	10517	3.45963	2.67969	3.06966	-0.303993	0.669104	90.063	94.3068
	EDITR1	14	4	CR-025357-01	KDM7A	80853	1.97458	4.93271	3.45364	-0.299197	0.673626	87.745	79.0002
	EDITR2	14	4	CR-025357-02	KDM7A	80853	7.72033	13.0922	10.4062	-0.299197	0.673626	72.9641	64.7029
	EDITR3	14	4	CR-025357-03	KDM7A	80853	4.28916	1.53431	2.91173	-0.299197	0.673626	87.5049	97.9021
	EDITR4	14	4	CR-025357-04	KDM7A	80853	11.0937	11.0439	11.0688	-0.299197	0.673626	66.5415	82.1215
	EDITR1	12	14	CR-007028-01	TRIM39	56658	7.31293	3.37096	5.34194	-0.299706	0.673626	68.9597	84.3467
	EDITR2	12	14	CR-007028-02	TRIM39	56658	10.6623	12.7411	11.7017	-0.299706	0.673626	60.8777	61.9901
	EDITR3	12	14	CR-007028-03	TRIM39	56658	7.67099	12.9969	10.334	-0.299706	0.673626	74.5824	66.2464
	EDITR4	12	14	CR-007028-04	TRIM39	56658	3.81112	4.5183	4.16471	-0.299706	0.673626	85.2353	86.1167
	EDITR1	7	15	CR-008494-01	UEVLD	55293	9.72382	-0.660566	4.53163	-0.297426	0.673626	58.0156	96.0239
	EDITR2	7	15	CR-008494-02	UEVLD	55293	9.68401	11.1119	10.398	-0.297426	0.673626	62.9899	69.4402
	EDITR3	7	15	CR-008494-03	UEVLD	55293	16.7139	7.20381	11.9589	-0.297426	0.673626	50.1619	72.9637
	EDITR4	7	15	CR-008494-04	UEVLD	55293	0.744793	-3.86073	-1.55797	-0.297426	0.673626	97.8141	106.053
	EDITR5	13	10	CR-019519-01	ZNF185	7739	14.2615	6.12808	10.1948	-0.298087	0.673626	43.9894	68.7681
	EDITR6	13	10	CR-019519-02	ZNF185	7739	6.72387	16.2779	11.5009	-0.298087	0.673626	63.4887	50.1065
	EDITR7	13	10	CR-019519-03	ZNF185	7739	2.93756	5.38328	4.16042	-0.298087	0.673626	83.8761	86.57
	EDITR8	13	10	CR-019519-04	ZNF185	7739	8.14444	4.99871	6.57157	-0.298087	0.673626	69.4687	86.5348
	EDITR1	12	16	CR-007105-02	TRIM41	90933	4.1363	6.78404	5.46017	-0.294855	0.676214	85.0752	81.8375
	EDITR2	12	16	CR-007105-03	TRIM41	90933	4.84543	3.46134	4.15339	-0.294855	0.676214	81.1781	87.3368
	EDITR3	12	16	CR-007105-04	TRIM41	90933	4.03015	6.18856	5.10936	-0.294855	0.676214	81.445	74.6774
	EDITR4	12	16	CR-007105-05	TRIM41	90933	7.01279	1.94496	4.47888	-0.294855	0.676214	77.3501	100.819
	EDITR5	5	17	CR-017133-01	JADE1	79960	13.7463	6.93564	10.341	-0.291582	0.679913	49.0243	68.4601
	EDITR6	5	17	CR-017133-02	JADE1	79960	10.9909	2.41561	6.70326	-0.291582	0.679913	61.5202	88.1807
	EDITR7	5	17	CR-017133-03	JADE1	79960	13.6483	15.5612	14.6047	-0.291582	0.679913	54.0053	57.1477
	EDITR8	5	17	CR-017133-04	JADE1	79960	2.54774	2.08075	2.31425	-0.291582	0.679913	89.9931	94.4146
	EDITR1	8	21	CR-012432-01	FBXO3	26273	5.32788	2.85867	4.09327	-0.285996	0.681629	74.8767	79.2318
	EDITR2	8	21	CR-012432-02	FBXO3	26273	5.21728	9.83387	7.52557	-0.285996	0.681629	76.4375	70.7764
	EDITR3	8	21	CR-012432-03	FBXO3	26273	16.2857	10.6095	13.4476	-0.285996	0.681629	45.9148	63.9811
	EDITR4	8	21	CR-012432-04	FBXO3	26273	4.79472	7.57936	6.18704	-0.285996	0.681629	82.5801	73.372
	EDITR5	14	7	CR-010820-01	KDM5D	8284	9.68661	2.06969	5.87815	-0.286799	0.681629	59.5037	96.7029
	EDITR6	14	7	CR-010820-02	KDM5D	8284	10.1888	5.38025	7.78453	-0.286799	0.681629	52.84	81.4487
	EDITR7	14	7	CR-010820-03	KDM5D	8284	6.13804	2.05271	4.09537	-0.286799	0.681629	72.1746	92.8481
	EDITR8	14	7	CR-010820-04	KDM5D	8284	10.2902	3.52337	6.90678	-0.286799	0.681629	56.5649	90.3481
	EDITR5	4	18	CR-022292-01	MEX3B	84206	6.9864	9.11873	8.05256	-0.287603	0.681629	71.4286	79.4022
	EDITR6	4	18	CR-022292-02	MEX3B	84206	4.70562	3.97625	4.34094	-0.287603	0.681629	78.6197	88.709
	EDITR7	4	18	CR-022292-03	MEX3B	84206	13.1342	6.49831	9.81626	-0.287603	0.681629	54.5538	81.9547
	EDITR8	4	18	CR-022292-04	MEX3B	84206	8.05477	0.140444	4.09761	-0.287603	0.681629	70.9614	99.4146
	EDITR1	2	20	CR-017604-01	SOCS2	8835	3.4754	1.96096	2.71818	-0.288884	0.681629	85.3638	91.1021
	EDITR2	2	20	CR-017604-02	SOCS2	8835	14.4122	14.8304	14.6213	-0.288884	0.681629	54.8697	55.3295
	EDITR3	2	20	CR-017604-03	SOCS2	8835	7.92319	2.24472	5.08396	-0.288884	0.681629	77.949	89.8257
	EDITR4	2	20	CR-017604-04	SOCS2	8835	7.5238	2.82169	5.17275	-0.288884	0.681629	81.4268	85.7771
	EDITR1	13	22	CR-004251-01	WWP1	11059	13.6331	12.5095	13.0713	-0.286974	0.681629	53.638	63.1538
	EDITR2	13	22	CR-004251-02	WWP1	11059	2.06322	4.31242	3.18782	-0.286974	0.681629	88.7116	92.317
	EDITR3	13	22	CR-004251-03	WWP1	11059	11.6446	8.95671	10.3007	-0.286974	0.681629	59.4588	71.6242
	EDITR4	13	22	CR-004251-04	WWP1	11059	2.60961	7.34172	4.97566	-0.286974	0.681629	85.2085	79.5445
	EDITR5	9	5	CR-023172-01	MARCH4	57574	8.4062	6.25252	7.32936	-0.283524	0.68271	67.3814	76.1594
	EDITR6	9	5	CR-023172-02	MARCH4	57574	13.8139	7.7156	10.7647	-0.283524	0.68271	51.0139	80.801
	EDITR7	9	5	CR-023172-03	MARCH4	57574	8.37068	7.23953	7.80511	-0.283524	0.68271	68.3122	88.114
	EDITR8	9	5	CR-023172-04	MARCH4	57574	5.37304	0.0587697	2.7159	-0.283524	0.68271	72.3559	99.2722
	EDITR1	8	5	CR-012929-01	ASB13	79754	7.42361	9.40423	8.41392	-0.28439	0.68271	69.0319	76.7226
	EDITR2	8	5	CR-012929-02	ASB13	79754	9.77638	6.03972	7.90805	-0.28439	0.68271	58.6951	78.5707
	EDITR3	8	5	CR-012929-03	ASB13	79754	5.55238	5.8042	5.67829	-0.28439	0.68271	77.0426	82.3008
	EDITR4	8	5	CR-012929-04	ASB13	79754	5.83901	2.33881	4.08891	-0.28439	0.68271	77.0283	96.3244
	EDITR5	13	14	CR-006448-01	HLTF	6596	2.46883	5.65707	4.06295	-0.279581	0.687528	82.438	83.587
	EDITR6	13	14	CR-006448-02	HLTF	6596	2.58974	11.0037	6.79672	-0.279581	0.687528	85.5449	69.0413
	EDITR7	13	14	CR-006448-03	HLTF	6596	10.1113	11.7773	10.9443	-0.279581	0.687528	64.1984	62.4417
	EDITR8	13	14	CR-006448-04	HLTF	6596	8.38578	6.17104	7.27841	-0.279581	0.687528	68.2706	87.1519
	EDITR5	14	8	CR-011081-01	MEFV	4210	4.5155	4.16513	4.34032	-0.27319	0.692059	82.5102	82.4457
	EDITR6	14	8	CR-011081-03	MEFV	4210	8.58199	-0.377167	4.10241	-0.27319	0.692059	67.639	101.082
	EDITR7	14	8	CR-011081-04	MEFV	4210	6.27259	16.0956	11.1841	-0.27319	0.692059	71.7404	55.1285
	EDITR8	14	8	CR-011081-05	MEFV	4210	9.4746	-1.45284	4.01088	-0.27319	0.692059	59.7466	104.304
	EDITR5	3	15	CR-007068-02	RNF122	79845	9.45572	15.3364	12.3961	-0.273987	0.692059	67.2368	55.3261
	EDITR6	3	15	CR-007068-03	RNF122	79845	4.70407	3.32672	4.0154	-0.273987	0.692059	78.8094	87.2433
	EDITR7	3	15	CR-007068-04	RNF122	79845	3.51908	8.32776	5.92342	-0.273987	0.692059	83.2591	79.9355
	EDITR8	3	15	CR-007068-05	RNF122	79845	8.40436	1.40596	4.90516	-0.273987	0.692059	63.3605	92.1677
	EDITR1	15	14	CR-009387-01	UBE2D1	7321	2.11408	12.3495	7.2318	-0.274398	0.692059	90.4871	60.857
	EDITR2	15	14	CR-009387-02	UBE2D1	7321	12.4712	7.71195	10.0916	-0.274398	0.692059	66.4398	81.6075
	EDITR3	15	14	CR-009387-03	UBE2D1	7321	12.8715	9.00436	10.9379	-0.274398	0.692059	61.5564	73.8304
	EDITR4	15	14	CR-009387-04	UBE2D1	7321	2.94658	2.1972	2.57189	-0.274398	0.692059	87.5687	98.8414
	EDITR1	13	11	CR-006088-01	USP40	55230	10.0909	10.166	10.1284	-0.275584	0.692059	65.1112	62.4011
	EDITR2	13	11	CR-006088-02	USP40	55230	6.605	5.5391	6.07205	-0.275584	0.692059	79.5823	85.3123
	EDITR3	13	11	CR-006088-03	USP40	55230	9.86236	-1.77451	4.04393	-0.275584	0.692059	66.8652	105.565
	EDITR4	13	11	CR-006088-04	USP40	55230	8.47608	0.390835	4.43346	-0.275584	0.692059	77.672	102.417
	EDITR5	2	14	CR-003281-01	MNAT1	4331	2.82178	7.56809	5.19494	-0.270799	0.692136	90.3879	84.2754
	EDITR6	2	14	CR-003281-02	MNAT1	4331	9.22172	10.712	9.96687	-0.270799	0.692136	71.2202	67.9335
	EDITR7	2	14	CR-003281-03	MNAT1	4331	4.08882	5.82855	4.95868	-0.270799	0.692136	88.6756	84.3132
	EDITR8	2	14	CR-003281-05	MNAT1	4331	6.02992	1.96991	3.99992	-0.270799	0.692136	70.7846	92.1835
	EDITR5	5	3	CR-006982-01	RLIM	51132	11.2089	8.29912	9.75401	-0.27158	0.692136	57.3838	73.2609
	EDITR6	5	3	CR-006982-02	RLIM	51132	7.41899	10.1713	8.79517	-0.27158	0.692136	69.987	69.5015
	EDITR7	5	3	CR-006982-03	RLIM	51132	8.68736	5.73068	7.20902	-0.27158	0.692136	66.0267	81.4966
	EDITR8	5	3	CR-006982-05	RLIM	51132	3.21379	-0.437518	1.38814	-0.27158	0.692136	88.6183	95.3797
	EDITR5	5	21	CR-007173-01	TRIM42	287015	9.88122	9.38737	9.6343	-0.269632	0.692136	60.6601	65.5797
	EDITR6	5	21	CR-007173-02	TRIM42	287015	13.0542	-0.998374	6.02793	-0.269632	0.692136	49.4723	92.5778
	EDITR7	5	21	CR-007173-03	TRIM42	287015	5.6936	-2.12365	1.78498	-0.269632	0.692136	74.8714	100.585
	EDITR8	5	21	CR-007173-04	TRIM42	287015	11.6502	16.8317	14.241	-0.269632	0.692136	56.1524	67.3418
	EDITR1	3	4	CR-027186-01	USP53	54532	6.04537	11.2731	8.65923	-0.269896	0.692136	82.718	78.2281
	EDITR2	3	4	CR-027186-02	USP53	54532	6.73217	-0.840419	2.94587	-0.269896	0.692136	76.2028	105.314
	EDITR3	3	4	CR-027186-03	USP53	54532	3.62413	12.3441	7.98414	-0.269896	0.692136	85.3813	77.4549
	EDITR4	3	4	CR-027186-04	USP53	54532	8.81661	5.57369	7.19515	-0.269896	0.692136	70.6182	82.0415
	EDITR1	10	5	CR-010812-01	FBXO22	26263	3.98839	1.91893	2.95366	-0.264326	0.699237	88.9958	92.7427
	EDITR2	10	5	CR-010812-03	FBXO22	26263	11.6642	2.63167	7.14793	-0.264326	0.699237	64.046	96.4875
	EDITR3	10	5	CR-010812-04	FBXO22	26263	11.4889	13.6887	12.5888	-0.264326	0.699237	62.9548	65.3994
	EDITR4	10	5	CR-010812-06	FBXO22	26263	8.82065	7.6927	8.25668	-0.264326	0.699237	65.2273	74.97
	EDITR5	7	21	CR-007113-02	PHF21B	112885	9.82684	5.80294	7.81489	-0.260478	0.70392	64.1291	84.7283
	EDITR6	7	21	CR-007113-03	PHF21B	112885	4.57884	12.0632	8.32104	-0.260478	0.70392	83.7187	67.9165
	EDITR7	7	21	CR-007113-04	PHF21B	112885	5.65693	8.1906	6.92376	-0.260478	0.70392	80.8593	73.9289
	EDITR8	7	21	CR-007113-05	PHF21B	112885	3.76528	3.89468	3.82998	-0.260478	0.70392	87.047	89.9209
	EDITR1	2	15	CR-007266-01	UBE2J1	51465	3.02277	4.60232	3.81254	-0.259686	0.70392	87.1918	73.1133
	EDITR2	2	15	CR-007266-02	UBE2J1	51465	10.7996	7.93341	9.36651	-0.259686	0.70392	68.7867	78.7529
	EDITR3	2	15	CR-007266-03	UBE2J1	51465	8.80552	9.30743	9.05647	-0.259686	0.70392	73.5207	78.3217
	EDITR4	2	15	CR-007266-04	UBE2J1	51465	4.8279	3.46541	4.14665	-0.259686	0.70392	84.4844	93.7076
	EDITR5	1	13	CR-010524-01	MLLT6	4302	4.70447	2.91024	3.80735	-0.258105	0.705079	86.3888	89.9275
	EDITR6	1	13	CR-010524-02	MLLT6	4302	6.47888	10.6237	8.55131	-0.258105	0.705079	78.6197	59.0541
	EDITR7	1	13	CR-010524-03	MLLT6	4302	3.12735	4.88045	4.0039	-0.258105	0.705079	90.344	93.1535
	EDITR8	1	13	CR-010524-04	MLLT6	4302	9.52301	4.80972	7.16637	-0.258105	0.705079	66.4637	90.0791
	EDITR5	2	21	CR-006939-01	TRIM31	11074	10.0486	7.90621	8.97742	-0.256524	0.706239	65.0928	72.4819
	EDITR6	2	21	CR-006939-02	TRIM31	11074	12.408	4.8046	8.60632	-0.256524	0.706239	59.9075	82.5053
[truncated: 552 more rows]
