# Supplementary material for: Validation of Synthetic CRISPR Reagents as a Tool for Arrayed Functional Genomic Screening
Source: PLoS One. 2016 Dec 28;11(12):e0168968. doi: 10.1371/journal.pone.0168968 (PMC5193459; doi:10.1371/journal.pone.0168968)
Supplement: S3 Table — (XLSX) [file pone.0168968.s009.xlsx]

## Sheet: Dharmacon OTP siRNA Area
Supplemental Table 3. Dharmacon OTP siRNA Screen Data	Plate ID	Row	Column	Catalog #	Symbol	Gene ID	Screen-1 Nuclear Area	Screen-2 Nuclear Area	Average	RSA LogP	FDR	Intersect with cRNA Library
	Dharm1	14	5	J-012434-06	FBXO5	26271	14.4675	48.6952	31.5814	-7.31663	3.08712e-05	Yes
	Dharm2	14	5	J-012434-07	FBXO5	26271	149.46	151.812	150.636	-7.31663	3.08712e-05	Yes
	Dharm3	14	5	J-012434-08	FBXO5	26271	60.9618	66.1746	63.5682	-7.31663	3.08712e-05	Yes
	Dharm4	14	5	J-012434-09	FBXO5	26271	198.527	169.197	183.862	-7.31663	3.08712e-05	Yes
	Dharm1	3	7	J-006024-05	PSMD14	10213	53.1521	35.2293	44.1907	-6.09651	0.000256237	Yes
	Dharm2	3	7	J-006024-06	PSMD14	10213	127.486	37.559	82.5224	-6.09651	0.000256237	Yes
	Dharm3	3	7	J-006024-07	PSMD14	10213	36.9545	32.0646	34.5095	-6.09651	0.000256237	Yes
	Dharm4	3	7	J-006024-08	PSMD14	10213	37.5367	38.4676	38.0022	-6.09651	0.000256237	Yes
	Dharm5	3	8	J-004087-07	RBX1	9978	54.4355	44.9561	49.6958	-5.73861	0.000389449	Yes
	Dharm6	3	8	J-004087-08	RBX1	9978	60.175	1.48626	30.8306	-5.73861	0.000389449	Yes
	Dharm7	3	8	J-004087-09	RBX1	9978	69.712	57.7946	63.7533	-5.73861	0.000389449	Yes
	Dharm8	3	8	J-004087-10	RBX1	9978	67.1282	42.3631	54.7457	-5.73861	0.000389449	Yes
	Dharm5	5	20	J-014987-09	PHF5A	84844	25.5137	29.0012	27.2574	-4.67646	0.00337022	Yes
	Dharm6	5	20	J-014987-10	PHF5A	84844	41.4743	13.937	27.7056	-4.67646	0.00337022	Yes
	Dharm7	5	20	J-014987-11	PHF5A	84844	41.9296	37.8557	39.8926	-4.67646	0.00337022	Yes
	Dharm8	5	20	J-014987-12	PHF5A	84844	30.9425	16.5044	23.7235	-4.67646	0.00337022	Yes
	Dharm1	9	3	J-004086-06	CUL1	8454	19.2877	32.0096	25.6486	-4.43646	0.00468543	Yes
	Dharm2	9	3	J-004086-07	CUL1	8454	31.0185	35.2701	33.1443	-4.43646	0.00468543	Yes
	Dharm3	9	3	J-004086-08	CUL1	8454	25.9134	18.192	22.0527	-4.43646	0.00468543	Yes
	Dharm4	9	3	J-004086-09	CUL1	8454	31.9449	25.9407	28.9428	-4.43646	0.00468543	Yes
	Dharm1	3	5	J-012252-06	PRPF8	10594	45.1705	27.584	36.3772	-4.09342	0.00860214	Yes
	Dharm2	3	5	J-012252-07	PRPF8	10594	47.8723	35.2142	41.5433	-4.09342	0.00860214	Yes
	Dharm3	3	5	J-012252-08	PRPF8	10594	2.37662	6.23154	4.30408	-4.09342	0.00860214	Yes
	Dharm4	3	5	J-012252-09	PRPF8	10594	41.5981	29.5106	35.5543	-4.09342	0.00860214	Yes
	Dharm1	7	19	J-007277-05	CUL2	8453	17.8323	18.1928	18.0126	-3.77132	0.0154798	Yes
	Dharm2	7	19	J-007277-06	CUL2	8453	23.8588	16.8769	20.3678	-3.77132	0.0154798	Yes
	Dharm3	7	19	J-007277-07	CUL2	8453	18.934	19.6792	19.3066	-3.77132	0.0154798	Yes
	Dharm4	7	19	J-007277-08	CUL2	8453	19.4785	12.9253	16.2019	-3.77132	0.0154798	Yes
	Dharm5	7	18	J-009736-05	PHF12	57649	2.90121	6.37244	4.63682	-3.51873	0.0242302	Yes
	Dharm6	7	18	J-009736-06	PHF12	57649	5.62812	23.8235	14.7258	-3.51873	0.0242302	Yes
	Dharm7	7	18	J-009736-07	PHF12	57649	60.5868	43.6197	52.1033	-3.51873	0.0242302	Yes
	Dharm8	7	18	J-009736-08	PHF12	57649	81.1323	40.875	61.0037	-3.51873	0.0242302	Yes
	Dharm9	5	12	J-016715-05	NEURL1	9148	66.7923	39.5465	53.1694	-3.31194	0.0312059	Yes
	Dharm10	5	12	J-016715-06	NEURL1	9148	25.4914	22.8831	24.1872	-3.31194	0.0312059	Yes
	Dharm11	5	12	J-016715-07	NEURL1	9148	-0.394966	-3.56181	-1.97839	-3.31194	0.0312059	Yes
	Dharm12	5	12	J-016715-08	NEURL1	9148	45.5648	51.9049	48.7348	-3.31194	0.0312059	Yes
	Dharm5	4	5	J-032369-09	TRIM6-TRIM34	445372	16.0965	9.73039	12.9135	-3.32302	0.0312059	Yes
	Dharm6	4	5	J-032369-10	TRIM6-TRIM34	445372	9.15043	17.1366	13.1435	-3.32302	0.0312059	Yes
	Dharm7	4	5	J-032369-11	TRIM6-TRIM34	445372	21.8632	23.1327	22.4979	-3.32302	0.0312059	Yes
	Dharm8	4	5	J-032369-12	TRIM6-TRIM34	445372	38.6352	21.3425	29.9889	-3.32302	0.0312059	Yes
	Dharm9	3	22	J-007018-07	CHFR	55743		25.7366	25.7366	-3.22587	0.0345876	Yes
	Dharm10	3	22	J-007018-08	CHFR	55743	15.2536	17.1391	16.1964	-3.22587	0.0345876	Yes
	Dharm11	3	22	J-007018-09	CHFR	55743	11.6938	15.0614	13.3776	-3.22587	0.0345876	Yes
	Dharm12	3	22	J-007018-10	CHFR	55743	7.10411	16.7977	11.9509	-3.22587	0.0345876	Yes
	Dharm5	6	22	J-003461-09	BRCA1	672	6.95398	16.1608	11.5574	-2.9856	0.0551318	Yes
	Dharm6	6	22	J-003461-10	BRCA1	672	19.5779	0.753446	10.1657	-2.9856	0.0551318	Yes
	Dharm7	6	22	J-003461-11	BRCA1	672	64.911	32.6999	48.8054	-2.9856	0.0551318	Yes
	Dharm8	6	22	J-003461-12	BRCA1	672	5.33801	24.2692	14.8036	-2.9856	0.0551318	Yes
	Dharm1	3	4	J-014320-05	UBL5	59286	1.54826	0.541249	1.04476	-2.91703	0.0595945	Yes
	Dharm2	3	4	J-014320-06	UBL5	59286	30.305	19.1843	24.7447	-2.91703	0.0595945	Yes
	Dharm3	3	4	J-014320-07	UBL5	59286	37.1237	24.4695	30.7966	-2.91703	0.0595945	Yes
	Dharm4	3	4	J-014320-08	UBL5	59286	20.1344	27.1592	23.6468	-2.91703	0.0595945	Yes
	Dharm5	10	11	J-004391-17	BIRC7	79444	28.489	17.9918	23.2404	-2.8605	0.0630313	Yes
	Dharm6	10	11	J-004391-18	BIRC7	79444	52.0904	-0.534787	25.7778	-2.8605	0.0630313	Yes
	Dharm7	10	11	J-004391-19	BIRC7	79444	35.7042	24.0201	29.8622	-2.8605	0.0630313	Yes
	Dharm8	10	11	J-004391-20	BIRC7	79444	-1.24625	3.30093	1.02734	-2.8605	0.0630313	Yes
	Dharm9	6	17	J-006590-05	RNF113A	7737	16.656	16.208	16.432	-2.80126	0.0674267	Yes
	Dharm10	6	17	J-006590-06	RNF113A	7737	7.63374	10.2621	8.94789	-2.80126	0.0674267	Yes
	Dharm11	6	17	J-006590-07	RNF113A	7737	23.7054	31.6838	27.6946	-2.80126	0.0674267	Yes
	Dharm12	6	17	J-006590-08	RNF113A	7737	26.4507	31.464	28.9573	-2.80126	0.0674267	Yes
	Dharm5	10	22	J-007156-05	DTX3	196403	10.5116	6.13818	8.32489	-2.70955	0.0780753	Yes
	Dharm6	10	22	J-007156-06	DTX3	196403	-2.09817	33.4755	15.6886	-2.70955	0.0780753	Yes
	Dharm7	10	22	J-007156-07	DTX3	196403	44.5092	20.5308	32.52	-2.70955	0.0780753	Yes
	Dharm8	10	22	J-007156-08	DTX3	196403	49.8108	46.2696	48.0402	-2.70955	0.0780753	Yes
	Dharm5	9	22	J-006962-05	CBLC	23624	35.0131	25.6972	30.3551	-2.61648	0.091045	Yes
	Dharm6	9	22	J-006962-06	CBLC	23624	37.5003	4.20312	20.8517	-2.61648	0.091045	Yes
	Dharm7	9	22	J-006962-07	CBLC	23624	40.4684	17.1739	28.8212	-2.61648	0.091045	Yes
	Dharm8	9	22	J-006962-08	CBLC	23624	0.221557	6.11865	3.1701	-2.61648	0.091045	Yes
	Dharm1	12	4	J-013061-05	ASB16	92591	21.5869	22.5434	22.0652	-2.53083	0.102549	Yes
	Dharm2	12	4	J-013061-06	ASB16	92591	11.4605	5.83457	8.64755	-2.53083	0.102549	Yes
	Dharm3	12	4	J-013061-07	ASB16	92591	22.4605	15.7452	19.1028	-2.53083	0.102549	Yes
	Dharm4	12	4	J-013061-08	ASB16	92591	10.3129	4.11986	7.21639	-2.53083	0.102549	Yes
	Dharm5	9	12	J-003873-09	BARD1	580	2.38549	11.73	7.05776	-2.51649	0.102549	Yes
	Dharm6	9	12	J-003873-10	BARD1	580	2.49766	38.7578	20.6277	-2.51649	0.102549	Yes
	Dharm7	9	12	J-003873-11	BARD1	580	8.69995	12.7253	10.7126	-2.51649	0.102549	Yes
	Dharm8	9	12	J-003873-12	BARD1	580	7.8162	11.8361	9.82615	-2.51649	0.102549	Yes
	Dharm5	13	21	J-006939-05	TRIM31	11074	48.3945	37.8711	43.1328	-2.45739	0.110379	Yes
	Dharm6	13	21	J-006939-06	TRIM31	11074	-1.38661	4.07299	1.34319	-2.45739	0.110379	Yes
	Dharm7	13	21	J-006939-07	TRIM31	11074	41.7719	30.2768	36.0244	-2.45739	0.110379	Yes
	Dharm8	13	21	J-006939-08	TRIM31	11074	-4.27345	0.865705	-1.70387	-2.45739	0.110379	Yes
	Dharm1	8	11	J-004509-05	UBA1	7317	22.3249	17.0079	19.6664	-2.44107	0.110379	Yes
	Dharm2	8	11	J-004509-06	UBA1	7317	29.6473	31.0481	30.3477	-2.44107	0.110379	Yes
	Dharm3	8	11	J-004509-07	UBA1	7317	11.237	10.201	10.719	-2.44107	0.110379	Yes
	Dharm4	8	11	J-004509-08	UBA1	7317	10.573	2.38886	6.48094	-2.44107	0.110379	Yes
	Dharm5	6	19	J-023172-07	MARCH4	57574	46.4183	17.3865	31.9024	-2.37001	0.124023	Yes
	Dharm6	6	19	J-023172-08	MARCH4	57574	32.6388	2.93863	17.7887	-2.37001	0.124023	Yes
	Dharm7	6	19	J-023172-09	MARCH4	57574	27.8163	21.0798	24.448	-2.37001	0.124023	Yes
	Dharm8	6	19	J-023172-10	MARCH4	57574	-5.40115	0.894333	-2.25341	-2.37001	0.124023	Yes
	Dharm1	7	5	J-007189-06	UBR5	51366	5.17562	4.31616	4.74589	-2.33496	0.124023	Yes
	Dharm2	7	5	J-007189-07	UBR5	51366	-2.36576	-0.622099	-1.49393	-2.33496	0.124023	Yes
	Dharm3	7	5	J-007189-08	UBR5	51366	1.66269	-3.7228	-1.03005	-2.33496	0.124023	Yes
	Dharm4	7	5	J-007189-09	UBR5	51366	31.1617	154.248	92.705	-2.33496	0.124023	Yes
	Dharm1	5	17	J-006083-06	USP35	57558	2.56982	12.0897	7.32976	-2.33247	0.124023	Yes
	Dharm2	5	17	J-006083-07	USP35	57558	10.0268	5.06816	7.54746	-2.33247	0.124023	Yes
	Dharm3	5	17	J-006083-08	USP35	57558	4.5655	10.656	7.61075	-2.33247	0.124023	Yes
	Dharm4	5	17	J-006083-09	USP35	57558	0.133994	11.4684	5.80121	-2.33247	0.124023	Yes
	Dharm1	9	17	J-005175-07	HERC6	55008	23.9367	25.0789	24.5078	-2.23753	0.142455	Yes
	Dharm2	9	17	J-005175-08	HERC6	55008	1.02598	15.8543	8.44012	-2.23753	0.142455	Yes
	Dharm3	9	17	J-005175-09	HERC6	55008	1.93055	8.75434	5.34244	-2.23753	0.142455	Yes
	Dharm4	9	17	J-005175-10	HERC6	55008	17.7168	22.6247	20.1707	-2.23753	0.142455	Yes
	Dharm9	4	8	J-006561-06	SIAH2	6478	17.9959	14.3224	16.1592	-2.2504	0.142455	Yes
	Dharm10	4	8	J-006561-07	SIAH2	6478	25.8757	13.6639	19.7698	-2.2504	0.142455	Yes
	Dharm11	4	8	J-006561-08	SIAH2	6478	17.732	24.9292	21.3306	-2.2504	0.142455	Yes
	Dharm12	4	8	J-006561-09	SIAH2	6478	-0.182915	-3.51341	-1.84816	-2.2504	0.142455	Yes
	Dharm5	14	15	J-004390-12	BIRC2	329	-4.62091	-1.47616	-3.04854	-2.11361	0.178548	Yes
	Dharm6	14	15	J-004390-13	BIRC2	329	-1.76719	8.62114	3.42697	-2.11361	0.178548	Yes
	Dharm7	14	15	J-004390-14	BIRC2	329	66.2358	63.4712	64.8535	-2.11361	0.178548	Yes
	Dharm8	14	15	J-004390-15	BIRC2	329	-5.55487	-1.46563	-3.51025	-2.11361	0.178548	Yes
	Dharm5	3	6	J-004668-05	PRPF19	27339	16.1075	13.0666	14.587	-2.10727	0.178548	Yes
	Dharm6	3	6	J-004668-06	PRPF19	27339	39.7303	6.91574	23.323	-2.10727	0.178548	Yes
	Dharm7	3	6	J-004668-07	PRPF19	27339	58.7904		58.7904	-2.10727	0.178548	Yes
	Dharm8	3	6	J-004668-08	PRPF19	27339	-0.317263	5.0955	2.38912	-2.10727	0.178548	Yes
	Dharm5	14	13	J-006585-05	TRIM25	7706	19.6753	31.0552	25.3652	-2.07398	0.186123	Yes
	Dharm6	14	13	J-006585-06	TRIM25	7706	-7.09157	35.5344	14.2214	-2.07398	0.186123	Yes
	Dharm7	14	13	J-006585-07	TRIM25	7706	-3.47931	2.77465	-0.352327	-2.07398	0.186123	Yes
	Dharm8	14	13	J-006585-08	TRIM25	7706	54.5768	26.9254	40.7511	-2.07398	0.186123	Yes
	Dharm1	15	16	J-019201-05	FBXO44	93611	-3.81652	-1.54816	-2.68234	-2.02599	0.19446	Yes
	Dharm2	15	16	J-019201-06	FBXO44	93611	31.6353	30.5104	31.0728	-2.02599	0.19446	Yes
	Dharm3	15	16	J-019201-07	FBXO44	93611	1.4846	1.42335	1.45397	-2.02599	0.19446	Yes
	Dharm4	15	16	J-019201-08	FBXO44	93611	65.6409	57.751	61.6959	-2.02599	0.19446	Yes
	Dharm1	5	6	J-006087-05	USP39	10713	-3.41868	3.07204	-0.173319	-2.03403	0.19446	Yes
	Dharm2	5	6	J-006087-06	USP39	10713	65.6839	25.502	45.593	-2.03403	0.19446	Yes
	Dharm3	5	6	J-006087-07	USP39	10713	7.37303	5.9575	6.66526	-2.03403	0.19446	Yes
	Dharm4	5	6	J-006087-08	USP39	10713	30.9569	31.5156	31.2363	-2.03403	0.19446	Yes
	Dharm5	2	12	J-007725-05	ASB10	136371	38.1209	23.3997	30.7603	-1.97932	0.206856	Yes
	Dharm6	2	12	J-007725-06	ASB10	136371	27.4581	-10.074	8.69202	-1.97932	0.206856	Yes
	Dharm7	2	12	J-007725-07	ASB10	136371	61.037	27.5826	44.3098	-1.97932	0.206856	Yes
	Dharm8	2	12	J-007725-08	ASB10	136371	-1.71631	2.31997	0.301834	-1.97932	0.206856	Yes
	Dharm1	7	21	J-007179-06	HERC3	8916	2.02197	7.34944	4.68571	-1.972	0.206856	Yes
	Dharm2	7	21	J-007179-07	HERC3	8916	2.18071	6.03229	4.1065	-1.972	0.206856	Yes
	Dharm3	7	21	J-007179-08	HERC3	8916	15.916	18.9951	17.4556	-1.972	0.206856	Yes
	Dharm4	7	21	J-007179-09	HERC3	8916	3.75915	4.68731	4.22323	-1.972	0.206856	Yes
	Dharm1	11	20	J-020905-05	FBXO40	51725	3.03819	13.3925	8.21536	-1.9105	0.224836	Yes
	Dharm2	11	20	J-020905-06	FBXO40	51725	5.48665	5.24438	5.36551	-1.9105	0.224836	Yes
	Dharm3	11	20	J-020905-07	FBXO40	51725	2.2679	5.41901	3.84346	-1.9105	0.224836	Yes
	Dharm4	11	20	J-020905-08	FBXO40	51725	10.3495	7.70266	9.02609	-1.9105	0.224836	Yes
	Dharm9	3	17	J-023668-07	VPS8	23355	0.567002	-2.56348	-0.998238	-1.91025	0.224836	Yes
	Dharm10	3	17	J-023668-08	VPS8	23355	-3.36725	-3.0564	-3.21182	-1.91025	0.224836	Yes
	Dharm11	3	17	J-023668-09	VPS8	23355	-5.20501	-0.179578	-2.69229	-1.91025	0.224836	Yes
	Dharm12	3	17	J-023668-10	VPS8	23355	71.0614	55.2423	63.1519	-1.91025	0.224836	Yes
	Dharm9	6	19	J-006536-06	MDM4	4194	5.65968	5.22275	5.44122	-1.84333	0.238553	Yes
	Dharm10	6	19	J-006536-07	MDM4	4194	11.2316	15.4193	13.3254	-1.84333	0.238553	Yes
	Dharm11	6	19	J-006536-08	MDM4	4194	9.80877	13.1198	11.4643	-1.84333	0.238553	Yes
	Dharm12	6	19	J-006536-09	MDM4	4194	-0.422889	7.43257	3.50484	-1.84333	0.238553	Yes
	Dharm9	3	12	J-007011-05	RNF121	55298	17.5078	0.676762	9.09226	-1.83753	0.238553	Yes
	Dharm10	3	12	J-007011-06	RNF121	55298	9.11229	9.34179	9.22704	-1.83753	0.238553	Yes
	Dharm11	3	12	J-007011-07	RNF121	55298	27.6225	6.00191	16.8122	-1.83753	0.238553	Yes
	Dharm12	3	12	J-007011-08	RNF121	55298	2.20135	4.77428	3.48781	-1.83753	0.238553	Yes
	Dharm9	3	13	J-007060-05	RNF26	79102	12.6485	10.8023	11.7254	-1.84856	0.238553	Yes
	Dharm10	3	13	J-007060-06	RNF26	79102	28.6239	22.589	25.6065	-1.84856	0.238553	Yes
	Dharm11	3	13	J-007060-07	RNF26	79102	57.5002	40.4585	48.9794	-1.84856	0.238553	Yes
	Dharm12	3	13	J-007060-08	RNF26	79102	-2.13503	-2.75725	-2.44614	-1.84856	0.238553	Yes
	Dharm1	4	5	J-006062-09	USP10	9100	-2.68888	1.55615	-0.566362	-1.85934	0.238553	Yes
	Dharm2	4	5	J-006062-10	USP10	9100	-2.09232	1.77271	-0.159806	-1.85934	0.238553	Yes
	Dharm3	4	5	J-006062-11	USP10	9100	7.00697	-0.391615	3.30768	-1.85934	0.238553	Yes
	Dharm4	4	5	J-006062-12	USP10	9100	57.2745	66.3519	61.8132	-1.85934	0.238553	Yes
	Dharm5	10	18	J-031779-05	DPF1	8193	-0.323362	1.11803	0.397333	-1.77925	0.253326	Yes
	Dharm6	10	18	J-031779-06	DPF1	8193	36.9046	18.4181	27.6614	-1.77925	0.253326	Yes
	Dharm7	10	18	J-031779-07	DPF1	8193	-1.44723	0.481287	-0.482969	-1.77925	0.253326	Yes
	Dharm8	10	18	J-031779-08	DPF1	8193	30.452	25.8151	28.1335	-1.77925	0.253326	Yes
	Dharm9	5	5	J-007015-05	RNF126	55658	30.3664	12.5048	21.4356	-1.79832	0.253326	Yes
	Dharm10	5	5	J-007015-06	RNF126	55658	-5.95758	-8.27888	-7.11823	-1.79832	0.253326	Yes
	Dharm11	5	5	J-007015-07	RNF126	55658	11.1011	11.4766	11.2889	-1.79832	0.253326	Yes
	Dharm12	5	5	J-007015-08	RNF126	55658	17.4965	13.7583	15.6274	-1.79832	0.253326	Yes
	Dharm1	9	13	J-004910-05	UBE2I	7329	0.618912	1.45373	1.03632	-1.78967	0.253326	Yes
	Dharm2	9	13	J-004910-06	UBE2I	7329	17.844	18.3655	18.1048	-1.78967	0.253326	Yes
	Dharm3	9	13	J-004910-07	UBE2I	7329	8.70045	13.6347	11.1676	-1.78967	0.253326	Yes
	Dharm4	9	13	J-004910-08	UBE2I	7329	20.6067	26.4112	23.5089	-1.78967	0.253326	Yes
	Dharm5	3	19	J-015624-09	INTS12	57117	-3.97608	1.19609	-1.39	-1.73516	0.260216	Yes
	Dharm6	3	19	J-015624-10	INTS12	57117	-3.6893	4.93475	0.622728	-1.73516	0.260216	Yes
	Dharm7	3	19	J-015624-11	INTS12	57117	75.1114	44.8619	59.9867	-1.73516	0.260216	Yes
	Dharm8	3	19	J-015624-12	INTS12	57117	-8.87804	-0.0426511	-4.46035	-1.73516	0.260216	Yes
	Dharm5	7	19	J-004828-06	KMT2D	8085	7.8803	14.0348	10.9575	-1.7308	0.260216	Yes
	Dharm6	7	19	J-004828-07	KMT2D	8085	66.3235	0.686057	33.5048	-1.7308	0.260216	Yes
	Dharm7	7	19	J-004828-08	KMT2D	8085	4.73529	1.19424	2.96476	-1.7308	0.260216	Yes
	Dharm8	7	19	J-004828-09	KMT2D	8085	5.2832	5.22057	5.25189	-1.7308	0.260216	Yes
	Dharm5	4	21	J-010524-05	MLLT6	4302	3.60837	13.2358	8.42209	-1.75273	0.260216	Yes
	Dharm6	4	21	J-010524-06	MLLT6	4302	3.21185	7.82188	5.51687	-1.75273	0.260216	Yes
	Dharm7	4	21	J-010524-07	MLLT6	4302	0.787052	5.40316	3.09511	-1.75273	0.260216	Yes
	Dharm8	4	21	J-010524-08	MLLT6	4302	19.7769	13.8857	16.8313	-1.75273	0.260216	Yes
	Dharm5	5	14	J-032292-10	RFPL4B	442247	-1.33441	4.82372	1.74466	-1.71677	0.260216	Yes
	Dharm6	5	14	J-032292-11	RFPL4B	442247	-2.68721	55.3114	26.3121	-1.71677	0.260216	Yes
	Dharm7	5	14	J-032292-12	RFPL4B	442247	45.9258	20.2317	33.0787	-1.71677	0.260216	Yes
	Dharm8	5	14	J-032292-13	RFPL4B	442247	-3.8748	-0.855586	-2.36519	-1.71677	0.260216	Yes
	Dharm5	11	21	J-006913-05	RNF40	9810	3.57777	2.08846	2.83311	-1.70198	0.260216	Yes
	Dharm6	11	21	J-006913-06	RNF40	9810	3.3655	4.87446	4.11998	-1.70198	0.260216	Yes
	Dharm7	11	21	J-006913-07	RNF40	9810	43.5544	48.6763	46.1153	-1.70198	0.260216	Yes
	Dharm8	11	21	J-006913-08	RNF40	9810	10.1676	11.3265	10.7471	-1.70198	0.260216	Yes
	Dharm1	10	14	J-008569-05	UBE2L6	9246	3.09533	10.247	6.67116	-1.70734	0.260216	Yes
	Dharm2	10	14	J-008569-06	UBE2L6	9246	3.17039	2.55135	2.86087	-1.70734	0.260216	Yes
	Dharm3	10	14	J-008569-07	UBE2L6	9246	8.40666	16.2223	12.3145	-1.70734	0.260216	Yes
	Dharm4	10	14	J-008569-08	UBE2L6	9246	10.8837	18.6791	14.7814	-1.70734	0.260216	Yes
	Dharm5	12	18	J-007022-05	VPS11	55823	-4.24422	-3.78196	-4.01309	-1.70065	0.260216	Yes
	Dharm6	12	18	J-007022-06	VPS11	55823	-2.41652	11.4439	4.51371	-1.70065	0.260216	Yes
	Dharm7	12	18	J-007022-07	VPS11	55823		59.1894	59.1894	-1.70065	0.260216	Yes
	Dharm8	12	18	J-007022-08	VPS11	55823	3.06759	12.3175	7.69254	-1.70065	0.260216	Yes
	Dharm1	15	8	J-013956-05	FBXW4	6468	-1.26872	-0.701264	-0.984991	-1.61123	0.269875	Yes
	Dharm2	15	8	J-013956-06	FBXW4	6468	53.5375	59.6447	56.5911	-1.61123	0.269875	Yes
	Dharm3	15	8	J-013956-07	FBXW4	6468	2.22821	-3.76458	-0.768188	-1.61123	0.269875	Yes
	Dharm4	15	8	J-013956-08	FBXW4	6468	-5.56189	-8.73631	-7.1491	-1.61123	0.269875	Yes
	Dharm1	8	6	J-007185-07	HUWE1	10075	-0.623877	5.42708	2.4016	-1.60134	0.269875	Yes
	Dharm2	8	6	J-007185-08	HUWE1	10075	-0.322172	6.99573	3.33678	-1.60134	0.269875	Yes
	Dharm3	8	6	J-007185-09	HUWE1	10075	12.5254	16.6029	14.5641	-1.60134	0.269875	Yes
	Dharm4	8	6	J-007185-10	HUWE1	10075	9.36956	19.4115	14.3905	-1.60134	0.269875	Yes
	Dharm9	2	18	J-010820-05	KDM5D	8284	-3.72365	-4.62856	-4.1761	-1.63901	0.269875	Yes
	Dharm10	2	18	J-010820-06	KDM5D	8284	4.63057		4.63057	-1.63901	0.269875	Yes
	Dharm11	2	18	J-010820-07	KDM5D	8284	66.0422	51.3362	58.6892	-1.63901	0.269875	Yes
	Dharm12	2	18	J-010820-08	KDM5D	8284	2.47928	4.61989	3.54958	-1.63901	0.269875	Yes
	Dharm5	5	22	J-006932-09	RBCK1	10616	8.40757	10.7084	9.55796	-1.64056	0.269875	Yes
	Dharm6	5	22	J-006932-10	RBCK1	10616	-2.89025	8.00947	2.55961	-1.64056	0.269875	Yes
	Dharm7	5	22	J-006932-11	RBCK1	10616	5.54222	3.32883	4.43553	-1.64056	0.269875	Yes
	Dharm8	5	22	J-006932-12	RBCK1	10616	6.00659	12.6784	9.34251	-1.64056	0.269875	Yes
	Dharm5	15	5	J-007135-05	RNF113B	140432	26.8412	20.8912	23.8662	-1.60009	0.269875	Yes
	Dharm6	15	5	J-007135-06	RNF113B	140432	-4.68017	-3.42994	-4.05506	-1.60009	0.269875	Yes
	Dharm7	15	5	J-007135-07	RNF113B	140432	41.5654	29.4923	35.5289	-1.60009	0.269875	Yes
	Dharm8	15	5	J-007135-08	RNF113B	140432	9.6708	6.99006	8.33043	-1.60009	0.269875	Yes
	Dharm5	14	19	J-007021-05	RNF130	55819	-0.85977	-1.7635	-1.31163	-1.65882	0.269875	Yes
	Dharm6	14	19	J-007021-06	RNF130	55819	-2.90111	-0.726644	-1.81388	-1.65882	0.269875	Yes
	Dharm7	14	19	J-007021-07	RNF130	55819	62.2338	31.7972	47.0155	-1.65882	0.269875	Yes
	Dharm8	14	19	J-007021-08	RNF130	55819	23.503	26.6187	25.0609	-1.65882	0.269875	Yes
	Dharm9	5	11	J-007170-05	RNF175	285533	10.9498	7.49669	9.22323	-1.61402	0.269875	Yes
	Dharm10	5	11	J-007170-06	RNF175	285533	-2.77757	-1.12249	-1.95003	-1.61402	0.269875	Yes
	Dharm11	5	11	J-007170-07	RNF175	285533	30.7673	21.2388	26.003	-1.61402	0.269875	Yes
	Dharm12	5	11	J-007170-08	RNF175	285533	7.84218	20.7471	14.2947	-1.61402	0.269875	Yes
	Dharm5	8	22	J-036200-01	RNF222	643904	9.97802	8.96027	9.46914	-1.64658	0.269875	Yes
	Dharm6	8	22	J-036200-02	RNF222	643904	0.0326379	3.59189	1.81226	-1.64658	0.269875	Yes
	Dharm7	8	22	J-036200-03	RNF222	643904	14.616	12.552	13.584	-1.64658	0.269875	Yes
	Dharm8	8	22	J-036200-04	RNF222	643904	45.0711	26.8932	35.9822	-1.64658	0.269875	Yes
	Dharm9	2	17	J-004544-09	SYTL3	94120	11.6218	6.79391	9.20786	-1.59687	0.269875	Yes
	Dharm10	2	17	J-004544-10	SYTL3	94120	14.303	9.50703	11.905	-1.59687	0.269875	Yes
	Dharm11	2	17	J-004544-11	SYTL3	94120	0.980892	0.634464	0.807678	-1.59687	0.269875	Yes
	Dharm12	2	17	J-004544-12	SYTL3	94120	6.71141	11.5656	9.13851	-1.59687	0.269875	Yes
	Dharm9	6	12	J-018490-05	TRIM65	201292	4.29524	5.53241	4.91383	-1.61658	0.269875	Yes
	Dharm10	6	12	J-018490-06	TRIM65	201292	8.6811	17.6752	13.1781	-1.61658	0.269875	Yes
	Dharm11	6	12	J-018490-07	TRIM65	201292	1.07685	3.85336	2.46511	-1.61658	0.269875	Yes
	Dharm12	6	12	J-018490-08	TRIM65	201292	24.3276	22.0858	23.2067	-1.61658	0.269875	Yes
	Dharm1	5	21	J-006085-06	USP37	57695	4.24135	17.771	11.0062	-1.60664	0.269875	Yes
	Dharm2	5	21	J-006085-07	USP37	57695	0.910773	-0.385658	0.262557	-1.60664	0.269875	Yes
	Dharm3	5	21	J-006085-08	USP37	57695	16.8726	25.7418	21.3072	-1.60664	0.269875	Yes
	Dharm4	5	21	J-006085-09	USP37	57695	6.33578	12.0455	9.19062	-1.60664	0.269875	Yes
	Dharm5	6	13	J-026663-05	DTX4	23220	0.790644	16.7357	8.76319	-1.55389	0.275025	Yes
	Dharm6	6	13	J-026663-06	DTX4	23220	-5.82219	6.46955	0.323682	-1.55389	0.275025	Yes
	Dharm7	6	13	J-026663-07	DTX4	23220	7.53174	10.9214	9.22655	-1.55389	0.275025	Yes
	Dharm8	6	13	J-026663-08	DTX4	23220	31.9309	29.0154	30.4731	-1.55389	0.275025	Yes
	Dharm5	7	6	J-014324-05	PHF23	79142	15.2667	14.889	15.0779	-1.57996	0.275025	Yes
	Dharm6	7	6	J-014324-06	PHF23	79142	5.06194	-1.0585	2.00172	-1.57996	0.275025	Yes
	Dharm7	7	6	J-014324-07	PHF23	79142	21.3354	5.20065	13.268	-1.57996	0.275025	Yes
	Dharm8	7	6	J-014324-08	PHF23	79142	10.835	7.25517	9.04508	-1.57996	0.275025	Yes
	Dharm1	15	3	J-010368-05	RAB40C	57799	10.2145	10.3946	10.3045	-1.563	0.275025	Yes
	Dharm2	15	3	J-010368-06	RAB40C	57799	2.83179	1.59128	2.21153	-1.563	0.275025	Yes
	Dharm3	15	3	J-010368-07	RAB40C	57799	40.2471	31.7851	36.0161	-1.563	0.275025	Yes
	Dharm4	15	3	J-010368-08	RAB40C	57799	6.81251	3.93429	5.3734	-1.563	0.275025	Yes
	Dharm9	7	11	J-180652-05	RNF208	727800	0.091405	4.31222	2.20181	-1.5597	0.275025	Yes
	Dharm10	7	11	J-180652-06	RNF208	727800	16.9004	10.8661	13.8833	-1.5597	0.275025	Yes
	Dharm11	7	11	J-180652-07	RNF208	727800	26.1503	12.0447	19.0975	-1.5597	0.275025	Yes
	Dharm12	7	11	J-180652-08	RNF208	727800	3.1704	4.70674	3.93857	-1.5597	0.275025	Yes
	Dharm1	3	13	J-012202-05	STAMBP	10617	5.16911	12.4377	8.80339	-1.55859	0.275025	Yes
	Dharm2	3	13	J-012202-06	STAMBP	10617	21.4857	14.9321	18.2089	-1.55859	0.275025	Yes
	Dharm3	3	13	J-012202-07	STAMBP	10617	-4.15702	-3.44187	-3.79945	-1.55859	0.275025	Yes
	Dharm4	3	13	J-012202-08	STAMBP	10617	10.9318	17.1709	14.0514	-1.55859	0.275025	Yes
	Dharm5	2	11	J-017197-05	ASB1	51665	24.5605	21.1761	22.8683	-1.53235	0.284636	Yes
	Dharm6	2	11	J-017197-06	ASB1	51665	-1.70637	5.42958	1.8616	-1.53235	0.284636	Yes
	Dharm7	2	11	J-017197-07	ASB1	51665	49.2973	24.2363	36.7668	-1.53235	0.284636	Yes
	Dharm8	2	11	J-017197-08	ASB1	51665	-6.39582	5.39603	-0.499894	-1.53235	0.284636	Yes
	Dharm5	7	21	J-014128-05	CUL9	23113	7.5303	9.3565	8.4434	-1.51248	0.285003	Yes
	Dharm6	7	21	J-014128-06	CUL9	23113	0.653521	22.0573	11.3554	-1.51248	0.285003	Yes
	Dharm7	7	21	J-014128-07	CUL9	23113	40.8441	9.34231	25.0932	-1.51248	0.285003	Yes
	Dharm8	7	21	J-014128-08	CUL9	23113	0.796478	2.89612	1.8463	-1.51248	0.285003	Yes
	Dharm1	12	3	J-013314-05	FBXO6	26270	-4.63053	-3.17825	-3.90439	-1.51533	0.285003	Yes
	Dharm2	12	3	J-013314-06	FBXO6	26270	5.21833	5.14227	5.1803	-1.51533	0.285003	Yes
	Dharm3	12	3	J-013314-07	FBXO6	26270	58.3761	44.9835	51.6798	-1.51533	0.285003	Yes
	Dharm4	12	3	J-013314-08	FBXO6	26270	2.58908	2.38197	2.48553	-1.51533	0.285003	Yes
	Dharm1	15	7	J-032307-09	NCCRP1	342897	6.91434	7.62278	7.26856	-1.52374	0.285003	Yes
	Dharm2	15	7	J-032307-10	NCCRP1	342897	28.8239	16.7414	22.7827	-1.52374	0.285003	Yes
	Dharm3	15	7	J-032307-11	NCCRP1	342897	-0.330893	-2.86216	-1.59653	-1.52374	0.285003	Yes
	Dharm4	15	7	J-032307-12	NCCRP1	342897	47.4873	22.1738	34.8306	-1.52374	0.285003	Yes
	Dharm5	13	8	J-011707-05	ISL1	3670	2.60503	3.78961	3.19732	-1.48875	0.291615	Yes
	Dharm6	13	8	J-011707-06	ISL1	3670	-1.0209	8.10528	3.54219	-1.48875	0.291615	Yes
	Dharm7	13	8	J-011707-07	ISL1	3670	27.24	19.5264	23.3832	-1.48875	0.291615	Yes
	Dharm8	13	8	J-011707-08	ISL1	3670	-3.11529	6.77028	1.82749	-1.48875	0.291615	Yes
	Dharm5	15	7	J-011353-05	PHF1	5252	6.72318	9.71586	8.21952	-1.48569	0.291615	Yes
	Dharm6	15	7	J-011353-06	PHF1	5252	-4.52908	22.8637	9.1673	-1.48569	0.291615	Yes
	Dharm7	15	7	J-011353-07	PHF1	5252	51.9765	12.854	32.4152	-1.48569	0.291615	Yes
	Dharm8	15	7	J-011353-08	PHF1	5252	-5.17258	-1.66151	-3.41705	-1.48569	0.291615	Yes
	Dharm5	2	5	J-015283-05	SPSB4	92369	33.0635	18.3196	25.6915	-1.47805	0.291615	Yes
	Dharm6	2	5	J-015283-06	SPSB4	92369	-1.38868	-3.28792	-2.3383	-1.47805	0.291615	Yes
	Dharm7	2	5	J-015283-07	SPSB4	92369	23.7135	20.3617	22.0376	-1.47805	0.291615	Yes
	Dharm8	2	5	J-015283-08	SPSB4	92369	-7.00205	1.63451	-2.68377	-1.47805	0.291615	Yes
	Dharm9	6	11	J-006949-05	UBOX5	22888	42.5655	28.7073	35.6364	-1.48129	0.291615	Yes
	Dharm10	6	11	J-006949-06	UBOX5	22888	7.31737	9.08994	8.20366	-1.48129	0.291615	Yes
	Dharm11	6	11	J-006949-07	UBOX5	22888	12.7777	13.4285	13.1031	-1.48129	0.291615	Yes
	Dharm12	6	11	J-006949-08	UBOX5	22888	-1.69751	2.66737	0.48493	-1.48129	0.291615	Yes
	Dharm1	13	13	J-012430-05	FBXO24	26261	-2.53731	14.7327	6.09769	-1.46366	0.293401	Yes
	Dharm2	13	13	J-012430-06	FBXO24	26261	18.2599	17.2983	17.7791	-1.46366	0.293401	Yes
	Dharm3	13	13	J-012430-07	FBXO24	26261	2.72887	0.710048	1.71946	-1.46366	0.293401	Yes
	Dharm4	13	13	J-012430-08	FBXO24	26261	3.21185	12.2251	7.71846	-1.46366	0.293401	Yes
	Dharm5	2	4	J-013389-05	FBXW5	54461	-0.38975	8.30458	3.95742	-1.46521	0.293401	Yes
	Dharm6	2	4	J-013389-06	FBXW5	54461	40.0437	28.7794	34.4116	-1.46521	0.293401	Yes
	Dharm7	2	4	J-013389-07	FBXW5	54461	-0.397741	3.83893	1.72059	-1.46521	0.293401	Yes
	Dharm8	2	4	J-013389-08	FBXW5	54461	-0.587906	7.23707	3.32458	-1.46521	0.293401	Yes
	Dharm5	4	3	J-006988-05	PHF21A	51317	8.09421	7.56504	7.82963	-1.45307	0.295115	Yes
	Dharm6	4	3	J-006988-06	PHF21A	51317	-5.12436	29.1961	12.0359	-1.45307	0.295115	Yes
	Dharm7	4	3	J-006988-07	PHF21A	51317	18.0566	11.994	15.0253	-1.45307	0.295115	Yes
	Dharm8	4	3	J-006988-08	PHF21A	51317	-9.3443	3.61162	-2.86634	-1.45307	0.295115	Yes
	Dharm5	5	18	J-006979-09	PRICKLE4	29964	-2.78409	9.95988	3.5879	-1.4497	0.295115	Yes
	Dharm6	5	18	J-006979-10	PRICKLE4	29964	50.3303	21.5608	35.9455	-1.4497	0.295115	Yes
	Dharm7	5	18	J-006979-11	PRICKLE4	29964	-2.10784	5.46736	1.67976	-1.4497	0.295115	Yes
	Dharm8	5	18	J-006979-12	PRICKLE4	29964	7.15067	10.3114	8.73102	-1.4497	0.295115	Yes
	Dharm1	15	21	J-032001-05	FBXW12	285231	1.32381	15.2307	8.27723	-1.4115	0.306046	Yes
	Dharm2	15	21	J-032001-06	FBXW12	285231	-0.333802	8.42404	4.04512	-1.4115	0.306046	Yes
	Dharm3	15	21	J-032001-07	FBXW12	285231	1.41436	1.66259	1.53847	-1.4115	0.306046	Yes
	Dharm4	15	21	J-032001-08	FBXW12	285231	2.20574	2.16847	2.18711	-1.4115	0.306046	Yes
	Dharm9	3	6	J-026200-09	PHF19	26147	1.38326	1.59907	1.49117	-1.40396	0.306046	Yes
	Dharm10	3	6	J-026200-10	PHF19	26147	4.01795	4.88185	4.4499	-1.40396	0.306046	Yes
	Dharm11	3	6	J-026200-11	PHF19	26147	34.7684	27.7754	31.2719	-1.40396	0.306046	Yes
	Dharm12	3	6	J-026200-12	PHF19	26147	6.224	10.1251	8.17455	-1.40396	0.306046	Yes
	Dharm9	7	17	J-006974-05	RNF115	27246	-1.88822	-3.38074	-2.63448	-1.42354	0.306046	Yes
	Dharm10	7	17	J-006974-06	RNF115	27246	35.8561	21.73	28.793	-1.42354	0.306046	Yes
	Dharm11	7	17	J-006974-07	RNF115	27246	-4.21093	1.07188	-1.56953	-1.42354	0.306046	Yes
	Dharm12	7	17	J-006974-08	RNF115	27246	19.6294	22.8611	21.2452	-1.42354	0.306046	Yes
	Dharm5	9	19	J-007152-05	RNF168	165918	-0.994897	4.03898	1.52204	-1.40999	0.306046	Yes
	Dharm6	9	19	J-007152-06	RNF168	165918	0.488297	10.7264	5.60734	-1.40999	0.306046	Yes
	Dharm7	9	19	J-007152-07	RNF168	165918	5.95731	1.94782	3.95256	-1.40999	0.306046	Yes
	Dharm8	9	19	J-007152-08	RNF168	165918	30.6422	20.0143	25.3283	-1.40999	0.306046	Yes
	Dharm5	9	16	J-006924-05	TRAIP	10293	37.0833	50.1142	43.5987	-1.40497	0.306046	Yes
	Dharm6	9	16	J-006924-06	TRAIP	10293	23.7094	18.3501	21.0298	-1.40497	0.306046	Yes
	Dharm7	9	16	J-006924-07	TRAIP	10293	-1.31887	-0.0228095	-0.670839	-1.40497	0.306046	Yes
	Dharm8	9	16	J-006924-08	TRAIP	10293	0.288146	11.0072	5.64766	-1.40497	0.306046	Yes
	Dharm1	10	21	J-008998-09	UBE2U	148581	0.380889	-1.93625	-0.77768	-1.40131	0.306046	Yes
	Dharm2	10	21	J-008998-10	UBE2U	148581	47.115	35.0096	41.0623	-1.40131	0.306046	Yes
	Dharm3	10	21	J-008998-11	UBE2U	148581	-3.75771	2.89273	-0.432488	-1.40131	0.306046	Yes
	Dharm4	10	21	J-008998-12	UBE2U	148581	12.062	29.6447	20.8533	-1.40131	0.306046	Yes
	Dharm9	6	15	J-006901-06	BAZ1B	9031	0.683725	-0.400731	0.141497	-1.38676	0.312713	Yes
	Dharm10	6	15	J-006901-07	BAZ1B	9031	-0.843547	2.30654	0.731498	-1.38676	0.312713	Yes
	Dharm11	6	15	J-006901-08	BAZ1B	9031	41.3228	51.8035	46.5631	-1.38676	0.312713	Yes
	Dharm12	6	15	J-006901-09	BAZ1B	9031	-1.69877	-1.73757	-1.71817	-1.38676	0.312713	Yes
	Dharm1	14	14	J-005204-06	FBXL12	54850	-0.538386	3.21953	1.34057	-1.36086	0.314005	Yes
	Dharm2	14	14	J-005204-07	FBXL12	54850	4.1084	1.14356	2.62598	-1.36086	0.314005	Yes
	Dharm3	14	14	J-005204-08	FBXL12	54850	18.9465	13.0132	15.9799	-1.36086	0.314005	Yes
	Dharm4	14	14	J-005204-09	FBXL12	54850	0.958	5.14957	3.05378	-1.36086	0.314005	Yes
	Dharm1	12	21	J-017504-05	FBXL8	55336	1.6775	5.90556	3.79153	-1.35793	0.314005	Yes
	Dharm2	12	21	J-017504-06	FBXL8	55336	-0.140831	2.80476	1.33196	-1.35793	0.314005	Yes
	Dharm3	12	21	J-017504-07	FBXL8	55336	-0.0336436	8.36006	4.16321	-1.35793	0.314005	Yes
	Dharm4	12	21	J-017504-08	FBXL8	55336	25.1757	22.836	24.0058	-1.35793	0.314005	Yes
	Dharm9	4	18	J-009746-06	LPXN	9404	-4.52615	-1.02041	-2.77328	-1.37047	0.314005	Yes
	Dharm10	4	18	J-009746-07	LPXN	9404	4.79525	9.33796	7.0666	-1.37047	0.314005	Yes
	Dharm11	4	18	J-009746-08	LPXN	9404	17.814	18.4586	18.1363	-1.37047	0.314005	Yes
	Dharm12	4	18	J-009746-09	LPXN	9404	43.317	40.4488	41.8829	-1.37047	0.314005	Yes
	Dharm1	2	20	J-008841-05	OTUD7A	161725	-0.974115	3.58973	1.30781	-1.355	0.314005	Yes
	Dharm2	2	20	J-008841-06	OTUD7A	161725	8.22244	22.1147	15.1686	-1.355	0.314005	Yes
	Dharm3	2	20	J-008841-07	OTUD7A	161725	0.624905	3.97733	2.30112	-1.355	0.314005	Yes
	Dharm4	2	20	J-008841-08	OTUD7A	161725	1.6185	3.99855	2.80853	-1.355	0.314005	Yes
	Dharm5	13	12	J-020442-05	PDZRN4	29951	-2.06629	-3.53384	-2.80007	-1.37121	0.314005	Yes
	Dharm6	13	12	J-020442-06	PDZRN4	29951	0.25597	13.2934	6.77468	-1.37121	0.314005	Yes
	Dharm7	13	12	J-020442-07	PDZRN4	29951	-2.86956	-4.00278	-3.43617	-1.37121	0.314005	Yes
	Dharm8	13	12	J-020442-08	PDZRN4	29951	47.4555	45.2327	46.3441	-1.37121	0.314005	Yes
	Dharm1	11	10	J-004299-09	SOCS3	9021	-1.75919	4.43837	1.33959	-1.35939	0.314005	Yes
	Dharm2	11	10	J-004299-10	SOCS3	9021	2.40332	5.96982	4.18657	-1.35939	0.314005	Yes
	Dharm3	11	10	J-004299-11	SOCS3	9021	9.26394	8.67522	8.96958	-1.35939	0.314005	Yes
	Dharm4	11	10	J-004299-12	SOCS3	9021	0.610647	8.31005	4.46035	-1.35939	0.314005	Yes
	Dharm5	3	20	J-009878-05	CHD5	26038	9.07093	28.8293	18.9501	-1.30219	0.319507	Yes
	Dharm6	3	20	J-009878-06	CHD5	26038	-0.966419	12.8823	5.95796	-1.30219	0.319507	Yes
	Dharm7	3	20	J-009878-07	CHD5	26038	42.8401	37.4762	40.1582	-1.30219	0.319507	Yes
	Dharm8	3	20	J-009878-08	CHD5	26038	-5.60826	0.353221	-2.62752	-1.30219	0.319507	Yes
	Dharm5	5	10	J-014862-05	PHF6	84295	-0.932138	3.77009	1.41897	-1.32455	0.319507	Yes
	Dharm6	5	10	J-014862-06	PHF6	84295	-3.27001	5.64985	1.18992	-1.32455	0.319507	Yes
	Dharm7	5	10	J-014862-07	PHF6	84295	48.2784	10.9059	29.5922	-1.32455	0.319507	Yes
	Dharm8	5	10	J-014862-08	PHF6	84295	-0.703265	16.04	7.66835	-1.32455	0.319507	Yes
	Dharm5	13	9	J-007205-05	PPIL2	23759	-4.73209	6.98925	1.12858	-1.31738	0.319507	Yes
	Dharm6	13	9	J-007205-06	PPIL2	23759	2.32346	0.117205	1.22033	-1.31738	0.319507	Yes
	Dharm7	13	9	J-007205-07	PPIL2	23759	2.60662	7.10312	4.85487	-1.31738	0.319507	Yes
	Dharm8	13	9	J-007205-08	PPIL2	23759	2.9343	6.56882	4.75156	-1.31738	0.319507	Yes
	Dharm9	6	8	J-026520-05	RNF214	257160	4.76617	6.31258	5.53938	-1.32826	0.319507	Yes
	Dharm10	6	8	J-026520-06	RNF214	257160	19.2983	19.489	19.3937	-1.32826	0.319507	Yes
	Dharm11	6	8	J-026520-07	RNF214	257160	37.3241	41.5721	39.4481	-1.32826	0.319507	Yes
	Dharm12	6	8	J-026520-08	RNF214	257160	-0.181424	0.704746	0.261661	-1.32826	0.319507	Yes
	Dharm9	4	9	J-007004-09	RNF43	54894	5.31038	10.0138	7.66207	-1.3017	0.319507	Yes
	Dharm10	4	9	J-007004-10	RNF43	54894	27.4656	28.2126	27.8391	-1.3017	0.319507	Yes
	Dharm11	4	9	J-007004-11	RNF43	54894	-2.33726	4.45277	1.05776	-1.3017	0.319507	Yes
	Dharm12	4	9	J-007004-12	RNF43	54894	3.01758	4.97967	3.99863	-1.3017	0.319507	Yes
	Dharm5	11	22	J-006952-09	TRIM35	23087	-5.73784	-4.32018	-5.02901	-1.32496	0.319507	Yes
	Dharm6	11	22	J-006952-10	TRIM35	23087	6.62429	32.1191	19.3717	-1.32496	0.319507	Yes
	Dharm7	11	22	J-006952-11	TRIM35	23087	16.6922	24.9978	20.845	-1.32496	0.319507	Yes
	Dharm8	11	22	J-006952-12	TRIM35	23087	-1.47445	1.14942	-0.162516	-1.32496	0.319507	Yes
	Dharm5	14	3	J-029945-09	TRIM77	390231	-2.68939	-5.12698	-3.90818	-1.31423	0.319507	Yes
	Dharm6	14	3	J-029945-10	TRIM77	390231	10.4664	78.782	44.6242	-1.31423	0.319507	Yes
	Dharm7	14	3	J-029945-11	TRIM77	390231	3.54525	0.847071	2.19616	-1.31423	0.319507	Yes
	Dharm8	14	3	J-029945-12	TRIM77	390231	-5.4027	-0.81186	-3.10728	-1.31423	0.319507	Yes
	Dharm5	8	11	J-007202-06	UBE4B	10277	-1.00074	4.62362	1.81144	-1.32024	0.319507	Yes
	Dharm6	8	11	J-007202-07	UBE4B	10277	10.8182	7.06814	8.94315	-1.32024	0.319507	Yes
	Dharm7	8	11	J-007202-08	UBE4B	10277	14.0972	4.88507	9.49114	-1.32024	0.319507	Yes
	Dharm8	8	11	J-007202-09	UBE4B	10277	-3.21139	5.52406	1.15633	-1.32024	0.319507	Yes
	Dharm9	7	10	J-004098-14	XIAP	331	3.49289	-1.34469	1.0741	-1.30454	0.319507	Yes
	Dharm10	7	10	J-004098-15	XIAP	331	2.70955	2.84484	2.7772	-1.30454	0.319507	Yes
	Dharm11	7	10	J-004098-16	XIAP	331	0.730868	2.10749	1.41918	-1.30454	0.319507	Yes
	Dharm12	7	10	J-004098-17	XIAP	331	27.4899	25.5929	26.5414	-1.30454	0.319507	Yes
	Dharm5	5	21	J-007165-05	ZNRF2	223082	5.18561	8.85417	7.01989	-1.32777	0.319507	Yes
	Dharm6	5	21	J-007165-06	ZNRF2	223082	3.20878	8.1056	5.65719	-1.32777	0.319507	Yes
	Dharm7	5	21	J-007165-07	ZNRF2	223082	66.7308	24.0855	45.4082	-1.32777	0.319507	Yes
	Dharm8	5	21	J-007165-08	ZNRF2	223082	-4.22924	1.98526	-1.12199	-1.32777	0.319507	Yes
	Dharm5	6	20	J-018308-09	JADE2	23338	10.0823	7.43365	8.75797	-1.28757	0.326805	Yes
	Dharm6	6	20	J-018308-10	JADE2	23338	-1.30039	12.4305	5.56505	-1.28757	0.326805	Yes
	Dharm7	6	20	J-018308-11	JADE2	23338	3.18843	-1.15936	1.01454	-1.28757	0.326805	Yes
	Dharm8	6	20	J-018308-12	JADE2	23338	-1.02204	4.88243	1.9302	-1.28757	0.326805	Yes
	Dharm5	12	6	J-027218-05	LONRF2	164832	1.13859	9.80247	5.47053	-1.2801	0.329061	Yes
	Dharm6	12	6	J-027218-06	LONRF2	164832	4.03012	32.5283	18.2792	-1.2801	0.329061	Yes
	Dharm7	12	6	J-027218-07	LONRF2	164832	-8.0794	-6.33125	-7.20533	-1.2801	0.329061	Yes
	Dharm8	12	6	J-027218-08	LONRF2	164832	45.8778	23.6176	34.7477	-1.2801	0.329061	Yes
	Dharm1	10	18	J-024273-09	UBE2QL1	134111	-1.15282	6.95393	2.90055	-1.27607	0.329061	Yes
	Dharm2	10	18	J-024273-10	UBE2QL1	134111	-0.561132	11.8424	5.64062	-1.27607	0.329061	Yes
	Dharm3	10	18	J-024273-11	UBE2QL1	134111	0.601342	-0.955078	-0.176868	-1.27607	0.329061	Yes
	Dharm4	10	18	J-024273-12	UBE2QL1	134111	36.717	50.8273	43.7722	-1.27607	0.329061	Yes
	Dharm1	11	7	J-019984-05	ARIH1	25820	9.83163	6.53059	8.18111	-1.242	0.334119	Yes
	Dharm9	5	10	J-019984-05	ARIH1	25820	5.91485	9.69829	7.80657	-1.242	0.334119	Yes
	Dharm10	5	10	J-019984-06	ARIH1	25820	7.09959	11.6278	9.3637	-1.242	0.334119	Yes
	Dharm2	11	7	J-019984-06	ARIH1	25820	6.41073	10.9658	8.68826	-1.242	0.334119	Yes
	Dharm3	11	7	J-019984-07	ARIH1	25820	-0.0496442	2.78523	1.36779	-1.242	0.334119	Yes
	Dharm11	5	10	J-019984-07	ARIH1	25820	-0.312012	0.161229	-0.0753917	-1.242	0.334119	Yes
	Dharm12	5	10	J-019984-08	ARIH1	25820	-2.94824	0.312494	-1.31787	-1.242	0.334119	Yes
	Dharm4	11	7	J-019984-08	ARIH1	25820	-4.49434	4.11341	-0.190465	-1.242	0.334119	Yes
	Dharm1	12	19	J-013128-05	FBXO17	115290	1.47055	0.269643	0.870095	-1.24586	0.334119	Yes
	Dharm2	12	19	J-013128-06	FBXO17	115290	0.0995248	6.53113	3.31533	-1.24586	0.334119	Yes
	Dharm3	12	19	J-013128-07	FBXO17	115290	14.7408	15.6074	15.1741	-1.24586	0.334119	Yes
	Dharm4	12	19	J-013128-08	FBXO17	115290	8.54474	21.8953	15.22	-1.24586	0.334119	Yes
	Dharm5	7	4	J-011872-05	HR	55806	-1.08786	0.130093	-0.478881	-1.23227	0.334119	Yes
	Dharm6	7	4	J-011872-06	HR	55806	18.0028	4.0641	11.0334	-1.23227	0.334119	Yes
	Dharm7	7	4	J-011872-07	HR	55806	5.07694	6.32073	5.69884	-1.23227	0.334119	Yes
	Dharm8	7	4	J-011872-08	HR	55806	3.04646	8.5754	5.81093	-1.23227	0.334119	Yes
	Dharm5	3	12	J-011697-05	HRC	3270	10.7167	28.0838	19.4002	-1.24368	0.334119	Yes
	Dharm6	3	12	J-011697-06	HRC	3270	-3.20676	-1.34632	-2.27654	-1.24368	0.334119	Yes
	Dharm7	3	12	J-011697-07	HRC	3270	20.589	15.044	17.8165	-1.24368	0.334119	Yes
	Dharm8	3	12	J-011697-08	HRC	3270	-6.80341	-2.56751	-4.68546	-1.24368	0.334119	Yes
	Dharm9	5	18	J-006545-05	PEX10	5192	45.0271	24.2073	34.6172	-1.2555	0.334119	Yes
	Dharm10	5	18	J-006545-06	PEX10	5192	10.815	11.911	11.363	-1.2555	0.334119	Yes
	Dharm11	5	18	J-006545-07	PEX10	5192	1.28093	0.522466	0.901697	-1.2555	0.334119	Yes
	Dharm12	5	18	J-006545-08	PEX10	5192	0.187067	5.44822	2.81764	-1.2555	0.334119	Yes
	Dharm5	8	20	J-020453-09	RC3H2	54542	-0.622137	2.21535	0.796607	-1.22673	0.334119	Yes
	Dharm6	8	20	J-020453-10	RC3H2	54542	-2.05578	6.94438	2.4443	-1.22673	0.334119	Yes
	Dharm7	8	20	J-020453-11	RC3H2	54542	2.55874	2.41095	2.48484	-1.22673	0.334119	Yes
	Dharm8	8	20	J-020453-12	RC3H2	54542	2.19668	5.19504	3.69586	-1.22673	0.334119	Yes
	Dharm5	7	7	J-010713-07	RNF150	57484	57.1875	30.1941	43.6908	-1.26408	0.334119	Yes
	Dharm6	7	7	J-010713-08	RNF150	57484	-1.85822	33.0066	15.5742	-1.26408	0.334119	Yes
	Dharm7	7	7	J-010713-09	RNF150	57484	0.44633	0.505459	0.475895	-1.26408	0.334119	Yes
	Dharm8	7	7	J-010713-10	RNF150	57484	-2.38855	0.823463	-0.782545	-1.26408	0.334119	Yes
	Dharm5	12	9	J-007072-05	RNF34	80196	-1.96163	-0.0839385	-1.02279	-1.23008	0.334119	Yes
	Dharm6	12	9	J-007072-06	RNF34	80196	6.66892	-7.97234	-0.65171	-1.23008	0.334119	Yes
	Dharm7	12	9	J-007072-07	RNF34	80196	1.60424	-2.05269	-0.224227	-1.23008	0.334119	Yes
	Dharm8	12	9	J-007072-08	RNF34	80196	40.3548	43.685	42.0199	-1.23008	0.334119	Yes
	Dharm9	4	20	J-006923-05	TRIM13	10206	-2.57596	4.17237	0.798206	-1.22809	0.334119	Yes
	Dharm10	4	20	J-006923-06	TRIM13	10206	-2.60143	10.0686	3.73358	-1.22809	0.334119	Yes
	Dharm11	4	20	J-006923-07	TRIM13	10206	0.05399	1.53965	0.79682	-1.22809	0.334119	Yes
	Dharm12	4	20	J-006923-08	TRIM13	10206	1.75918	5.00341	3.38129	-1.22809	0.334119	Yes
	Dharm5	14	20	J-010079-09	TRIM51	84767	34.6623	23.8923	29.2773	-1.24723	0.334119	Yes
	Dharm6	14	20	J-010079-10	TRIM51	84767	3.7034	27.0318	15.3676	-1.24723	0.334119	Yes
	Dharm7	14	20	J-010079-11	TRIM51	84767	-1.96431	4.38224	1.20896	-1.24723	0.334119	Yes
	Dharm8	14	20	J-010079-12	TRIM51	84767	-0.736425	2.49646	0.880017	-1.24723	0.334119	Yes
	Dharm1	6	21	J-006096-10	USP6	9098	0.75721	4.98193	2.86957	-1.22537	0.334119	Yes
	Dharm2	6	21	J-006096-11	USP6	9098	17.912	5.01339	11.4627	-1.22537	0.334119	Yes
	Dharm3	6	21	J-006096-12	USP6	9098	0.465878	1.12433	0.795107	-1.22537	0.334119	Yes
	Dharm4	6	21	J-006096-13	USP6	9098	13.4103	29.8922	21.6512	-1.22537	0.334119	Yes
	Dharm1	14	21	J-003490-05	FBXW11	23291	1.6295	10.0656	5.84754	-1.21995	0.335375	Yes
	Dharm2	14	21	J-003490-06	FBXW11	23291	3.46372	5.98831	4.72601	-1.21995	0.335375	Yes
	Dharm3	14	21	J-003490-07	FBXW11	23291	22.0697	20.9878	21.5288	-1.21995	0.335375	Yes
	Dharm4	14	21	J-003490-08	FBXW11	23291	0.889668	0.638568	0.764118	-1.21995	0.335375	Yes
	Dharm5	13	18	J-010993-05	AIRE	326	-4.76365	-0.243786	-2.50372	-1.20335	0.33577	Yes
	Dharm6	13	18	J-010993-06	AIRE	326	14.1139	19.2059	16.6599	-1.20335	0.33577	Yes
	Dharm7	13	18	J-010993-07	AIRE	326	36.2579	35.2716	35.7648	-1.20335	0.33577	Yes
	Dharm8	13	18	J-010993-08	AIRE	326	-6.63197	-0.316357	-3.47416	-1.20335	0.33577	Yes
	Dharm5	2	6	J-016871-05	FBXO39	162517	-0.888353	11.9421	5.52686	-1.19945	0.33577	Yes
	Dharm6	2	6	J-016871-06	FBXO39	162517	-2.80138	23.9147	10.5567	-1.19945	0.33577	Yes
	Dharm7	2	6	J-016871-07	FBXO39	162517	16.2323	5.65596	10.9441	-1.19945	0.33577	Yes
	Dharm8	2	6	J-016871-08	FBXO39	162517	-6.53732	-2.82923	-4.68328	-1.19945	0.33577	Yes
	Dharm1	15	19	J-005648-05	LGR6	59352	7.24605	3.58179	5.41392	-1.18761	0.33577	Yes
	Dharm2	15	19	J-005648-06	LGR6	59352	8.46597	7.6305	8.04823	-1.18761	0.33577	Yes
	Dharm3	15	19	J-005648-07	LGR6	59352	10.6417	14.9739	12.8078	-1.18761	0.33577	Yes
	Dharm4	15	19	J-005648-08	LGR6	59352	-3.20132	-0.384738	-1.79303	-1.18761	0.33577	Yes
	Dharm1	8	12	J-007178-06	NEDD4	4734	-5.27843	-1.25797	-3.2682	-1.18672	0.33577	Yes
	Dharm2	8	12	J-007178-07	NEDD4	4734	9.6285	23.2202	16.4243	-1.18672	0.33577	Yes
	Dharm3	8	12	J-007178-08	NEDD4	4734	-5.43816	-1.19707	-3.31762	-1.18672	0.33577	Yes
	Dharm4	8	12	J-007178-09	NEDD4	4734	26.1402	39.0386	32.5894	-1.18672	0.33577	Yes
	Dharm9	4	15	J-007090-05	SYVN1	84447	-3.00409	-3.50245	-3.25327	-1.19776	0.33577	Yes
	Dharm10	4	15	J-007090-06	SYVN1	84447	-4.97423	-5.29385	-5.13404	-1.19776	0.33577	Yes
	Dharm11	4	15	J-007090-07	SYVN1	84447	33.2135	38.7703	35.9919	-1.19776	0.33577	Yes
	Dharm12	4	15	J-007090-08	SYVN1	84447	19.3578	13.7855	16.5717	-1.19776	0.33577	Yes
	Dharm1	7	6	J-008823-05	UBE2V2	7336	-2.59579	-3.95953	-3.27766	-1.18868	0.33577	Yes
	Dharm2	7	6	J-008823-06	UBE2V2	7336	-3.19869	15.9264	6.36386	-1.18868	0.33577	Yes
	Dharm3	7	6	J-008823-07	UBE2V2	7336	-2.44644	2.86436	0.208961	-1.18868	0.33577	Yes
	Dharm4	7	6	J-008823-08	UBE2V2	7336	45.1463	37.0561	41.1012	-1.18868	0.33577	Yes
	Dharm5	13	6	J-016653-05	UBR3	130507	-0.540574	33.4668	16.4631	-1.19222	0.33577	Yes
	Dharm6	13	6	J-016653-06	UBR3	130507	-1.90345	0.914993	-0.494227	-1.19222	0.33577	Yes
	Dharm7	13	6	J-016653-07	UBR3	130507	35.4056	18.0512	26.7284	-1.19222	0.33577	Yes
	Dharm8	13	6	J-016653-08	UBR3	130507	3.3126	4.46133	3.88697	-1.19222	0.33577	Yes
	Dharm1	3	14	J-006059-05	UCHL3	7347	32.5531	50.7723	41.6627	-1.20886	0.33577	Yes
	Dharm2	3	14	J-006059-06	UCHL3	7347	-1.72539	0.599628	-0.562881	-1.20886	0.33577	Yes
	Dharm3	3	14	J-006059-07	UCHL3	7347	5.10747	3.14317	4.12532	-1.20886	0.33577	Yes
	Dharm4	3	14	J-006059-08	UCHL3	7347	-2.71144	-2.44797	-2.5797	-1.20886	0.33577	Yes
	Dharm5	11	20	J-007117-05	UHRF2	115426	-1.35616	1.82307	0.233456	-1.20616	0.33577	Yes
	Dharm6	11	20	J-007117-06	UHRF2	115426	5.4706	52.5621	29.0163	-1.20616	0.33577	Yes
	Dharm7	11	20	J-007117-07	UHRF2	115426	23.0007	10.5104	16.7555	-1.20616	0.33577	Yes
	Dharm8	11	20	J-007117-08	UHRF2	115426	-4.43658	3.42563	-0.505477	-1.20616	0.33577	Yes
	Dharm1	11	13	J-016305-09	CACUL1	143384	19.0406	25.8496	22.4451	-1.17854	0.33672	Yes
	Dharm2	11	13	J-016305-10	CACUL1	143384	14.858	17.7049	16.2814	-1.17854	0.33672	Yes
	Dharm3	11	13	J-016305-11	CACUL1	143384	-9.40558	-6.14705	-7.77631	-1.17854	0.33672	Yes
	Dharm4	11	13	J-016305-12	CACUL1	143384	-3.16002	2.81548	-0.172271	-1.17854	0.33672	Yes
	Dharm1	9	20	J-007187-06	NEDD4L	23327	-0.189104	2.37953	1.09521	-1.18114	0.33672	Yes
	Dharm2	9	20	J-007187-07	NEDD4L	23327	8.68106	5.87755	7.2793	-1.18114	0.33672	Yes
	Dharm3	9	20	J-007187-08	NEDD4L	23327	-0.734145	2.00582	0.635836	-1.18114	0.33672	Yes
	Dharm4	9	20	J-007187-09	NEDD4L	23327	-3.77957	6.55263	1.38653	-1.18114	0.33672	Yes
	Dharm5	5	13	J-007068-05	RNF122	79845	-2.93859	-1.20357	-2.07108	-1.16944	0.337141	Yes
	Dharm6	5	13	J-007068-06	RNF122	79845	2.76156	7.31589	5.03872	-1.16944	0.337141	Yes
	Dharm7	5	13	J-007068-07	RNF122	79845	11.9767	10.3877	11.1822	-1.16944	0.337141	Yes
	Dharm8	5	13	J-007068-08	RNF122	79845	44.7123	37.1052	40.9087	-1.16944	0.337141	Yes
	Dharm1	14	19	J-017604-05	SOCS2	8835	-4.52108	36.8395	16.1592	-1.16778	0.337141	Yes
	Dharm2	14	19	J-017604-06	SOCS2	8835	48.2981	25.3234	36.8108	-1.16778	0.337141	Yes
	Dharm3	14	19	J-017604-07	SOCS2	8835	2.25753	2.91512	2.58632	-1.16778	0.337141	Yes
	Dharm4	14	19	J-017604-08	SOCS2	8835	-0.456521	-0.331764	-0.394142	-1.16778	0.337141	Yes
	Dharm1	8	19	J-009707-05	UBE2S	27338	-6.78938	-1.05199	-3.92068	-1.17092	0.337141	Yes
	Dharm2	8	19	J-009707-06	UBE2S	27338	4.16954	11.3555	7.76252	-1.17092	0.337141	Yes
	Dharm3	8	19	J-009707-07	UBE2S	27338	5.45522	5.18404	5.31963	-1.17092	0.337141	Yes
	Dharm4	8	19	J-009707-08	UBE2S	27338	44.3973	30.6535	37.5254	-1.17092	0.337141	Yes
	Dharm5	8	19	J-006986-06	MARCH2	51257	-4.30853	-2.62016	-3.46435	-1.1594	0.338424	Yes
	Dharm6	8	19	J-006986-07	MARCH2	51257	23.3314	14.1168	18.7241	-1.1594	0.338424	Yes
	Dharm7	8	19	J-006986-08	MARCH2	51257	24.982	7.1047	16.0433	-1.1594	0.338424	Yes
	Dharm8	8	19	J-006986-09	MARCH2	51257	2.93645	7.60243	5.26944	-1.1594	0.338424	Yes
	Dharm5	11	6	J-020678-09	PHF14	9678	0.201317	2.07587	1.1386	-1.15487	0.338424	Yes
	Dharm6	11	6	J-020678-10	PHF14	9678	-3.13717	4.7562	0.809515	-1.15487	0.338424	Yes
	Dharm7	11	6	J-020678-11	PHF14	9678	0.531946	0.527861	0.529903	-1.15487	0.338424	Yes
	Dharm8	11	6	J-020678-12	PHF14	9678	0.683702	2.10751	1.39561	-1.15487	0.338424	Yes
	Dharm5	12	14	J-030777-05	RNF151	146310	-3.51014	0.373907	-1.56812	-1.15124	0.338424	Yes
	Dharm6	12	14	J-030777-06	RNF151	146310	1.206	9.23237	5.21919	-1.15124	0.338424	Yes
	Dharm7	12	14	J-030777-07	RNF151	146310	19.3759	13.1486	16.2622	-1.15124	0.338424	Yes
	Dharm8	12	14	J-030777-08	RNF151	146310	10.4169	10.4937	10.4553	-1.15124	0.338424	Yes
	Dharm9	6	3	J-007086-05	TRAF7	84231	18.3464	8.37466	13.3605	-1.14961	0.338424	Yes
	Dharm10	6	3	J-007086-06	TRAF7	84231	19.9944	7.28176	13.6381	-1.14961	0.338424	Yes
	Dharm11	6	3	J-007086-07	TRAF7	84231	5.50749	4.8675	5.18749	-1.14961	0.338424	Yes
	Dharm12	6	3	J-007086-08	TRAF7	84231	1.02297	-0.330972	0.346	-1.14961	0.338424	Yes
	Dharm5	9	9	J-006927-06	TRIM22	10346	-1.23598	2.2894	0.526708	-1.15096	0.338424	Yes
	Dharm6	9	9	J-006927-07	TRIM22	10346	1.54536	1.96667	1.75601	-1.15096	0.338424	Yes
	Dharm7	9	9	J-006927-08	TRIM22	10346	12.243	2.13328	7.18812	-1.15096	0.338424	Yes
	Dharm8	9	9	J-006927-09	TRIM22	10346	-0.963568	3.92539	1.48091	-1.15096	0.338424	Yes
	Dharm1	14	11	J-017381-05	CISH	1154	-0.791182	-0.431347	-0.611264	-1.14155	0.342209	Yes
	Dharm2	14	11	J-017381-06	CISH	1154	20.8059	20.2428	20.5244	-1.14155	0.342209	Yes
	Dharm3	14	11	J-017381-07	CISH	1154	-2.73564	-2.59363	-2.66464	-1.14155	0.342209	Yes
	Dharm4	14	11	J-017381-08	CISH	1154	13.3693	17.8962	15.6328	-1.14155	0.342209	Yes
	Dharm5	12	20	J-013539-05	PATZ1	23598	3.80857	-1.82575	0.991406	-1.13284	0.344046	Yes
	Dharm6	12	20	J-013539-06	PATZ1	23598	-2.21196	18.68	8.23403	-1.13284	0.344046	Yes
	Dharm7	12	20	J-013539-07	PATZ1	23598	3.33323	1.36482	2.34903	-1.13284	0.344046	Yes
	Dharm8	12	20	J-013539-08	PATZ1	23598	-2.51118	3.43545	0.462132	-1.13284	0.344046	Yes
	Dharm9	3	20	J-006557-07	RNF4	6047	40.7788	38.2704	39.5246	-1.13347	0.344046	Yes
	Dharm10	3	20	J-006557-08	RNF4	6047	-4.99141	-1.51819	-3.2548	-1.13347	0.344046	Yes
	Dharm11	3	20	J-006557-09	RNF4	6047	-7.95973	-3.105	-5.53236	-1.13347	0.344046	Yes
	Dharm12	3	20	J-006557-10	RNF4	6047	-2.12798	1.98725	-0.0703641	-1.13347	0.344046	Yes
	Dharm5	11	12	J-006985-05	RNF181	51255	-3.79098	4.70263	0.455828	-1.12375	0.346273	Yes
	Dharm6	11	12	J-006985-06	RNF181	51255	3.64933	26.922	15.2857	-1.12375	0.346273	Yes
	Dharm7	11	12	J-006985-07	RNF181	51255	-9.31139	-4.50499	-6.90819	-1.12375	0.346273	Yes
	Dharm8	11	12	J-006985-08	RNF181	51255	43.6611	28.9369	36.299	-1.12375	0.346273	Yes
	Dharm5	12	13	J-019519-09	ZNF185	7739	10.5738	9.65734	10.1156	-1.12386	0.346273	Yes
	Dharm6	12	13	J-019519-10	ZNF185	7739	-3.88923	13.5287	4.81975	-1.12386	0.346273	Yes
	Dharm7	12	13	J-019519-11	ZNF185	7739	20.1214	10.2797	15.2005	-1.12386	0.346273	Yes
	Dharm8	12	13	J-019519-12	ZNF185	7739	-2.02578	2.87683	0.425526	-1.12386	0.346273	Yes
	Dharm5	9	10	J-006925-05	MARCH6	10299	-4.67106	2.18183	-1.24462	-1.10842	0.34788	Yes
	Dharm6	9	10	J-006925-06	MARCH6	10299	1.60806	2.10894	1.8585	-1.10842	0.34788	Yes
	Dharm7	9	10	J-006925-07	MARCH6	10299	42.9856	34.8685	38.927	-1.10842	0.34788	Yes
	Dharm8	9	10	J-006925-08	MARCH6	10299	-4.76155	-1.10634	-2.93395	-1.10842	0.34788	Yes
	Dharm1	7	13	J-003230-13	CDC34	997	-5.22327	5.91494	0.345833	-1.10349	0.34788	Yes
	Dharm2	7	13	J-003230-14	CDC34	997	0.978021	0.497495	0.737758	-1.10349	0.34788	Yes
	Dharm3	7	13	J-003230-15	CDC34	997	4.63203	1.68596	3.15899	-1.10349	0.34788	Yes
	Dharm4	7	13	J-003230-16	CDC34	997	6.27209	12.0413	9.15668	-1.10349	0.34788	Yes
	Dharm9	6	16	J-008121-09	KDM1B	221656	2.91069	5.75735	4.33402	-1.10096	0.34788	Yes
	Dharm10	6	16	J-008121-10	KDM1B	221656	-1.04141	9.2952	4.12689	-1.10096	0.34788	Yes
	Dharm11	6	16	J-008121-11	KDM1B	221656	-2.4606	3.13093	0.335162	-1.10096	0.34788	Yes
	Dharm12	6	16	J-008121-12	KDM1B	221656	1.5289	0.190261	0.859578	-1.10096	0.34788	Yes
	Dharm5	15	3	J-009670-05	KMT2B	9757	5.71241	7.82926	6.77084	-1.1166	0.34788	Yes
	Dharm6	15	3	J-009670-06	KMT2B	9757	67.407	10.8102	39.1086	-1.1166	0.34788	Yes
	Dharm7	15	3	J-009670-07	KMT2B	9757	-5.85093	-1.62085	-3.73589	-1.1166	0.34788	Yes
	Dharm8	15	3	J-009670-08	KMT2B	9757	2.70003	-1.28843	0.705802	-1.1166	0.34788	Yes
	Dharm5	13	14	J-024565-09	RNF215	200312	27.143	19.7505	23.4468	-1.11377	0.34788	Yes
	Dharm6	13	14	J-024565-10	RNF215	200312	9.67236	-2.10975	3.7813	-1.11377	0.34788	Yes
	Dharm7	13	14	J-024565-11	RNF215	200312	-9.47398	-3.26955	-6.37176	-1.11377	0.34788	Yes
	Dharm8	13	14	J-024565-12	RNF215	200312	20.4555	9.89221	15.1738	-1.11377	0.34788	Yes
	Dharm5	9	11	J-021419-05	RNF31	55072	-4.20742	-2.34274	-3.27508	-1.1004	0.34788	Yes
	Dharm6	9	11	J-021419-06	RNF31	55072	0.732879	-5.03147	-2.1493	-1.1004	0.34788	Yes
	Dharm7	9	11	J-021419-07	RNF31	55072	44.0818	33.4895	38.7857	-1.1004	0.34788	Yes
	Dharm8	9	11	J-021419-08	RNF31	55072	1.62831	2.04513	1.83672	-1.1004	0.34788	Yes
	Dharm5	9	8	J-007201-07	STUB1	10273	-4.42085	1.3754	-1.52273	-1.10392	0.34788	Yes
	Dharm6	9	8	J-007201-08	STUB1	10273	-3.13501	2.89774	-0.118635	-1.10392	0.34788	Yes
	Dharm7	9	8	J-007201-09	STUB1	10273	17.5475	12.4711	15.0093	-1.10392	0.34788	Yes
	Dharm8	9	8	J-007201-10	STUB1	10273	20.0587	12.7631	16.4109	-1.10392	0.34788	Yes
	Dharm1	8	10	J-008478-09	UBE2D3	7323	1.27017	8.09764	4.6839	-1.08816	0.351544	Yes
	Dharm2	8	10	J-008478-10	UBE2D3	7323	5.581	11.5561	8.56857	-1.08816	0.351544	Yes
	Dharm3	8	10	J-008478-11	UBE2D3	7323	29.2618	44.5858	36.9238	-1.08816	0.351544	Yes
	Dharm4	8	10	J-008478-12	UBE2D3	7323	-4.26137	0.997799	-1.63179	-1.08816	0.351544	Yes
	Dharm1	9	9	J-031782-05	UBE2E2	7325	22.6763	30.7406	26.7084	-1.08701	0.351544	Yes
	Dharm2	9	9	J-031782-06	UBE2E2	7325	-3.71399	-4.14156	-3.92777	-1.08701	0.351544	Yes
	Dharm3	9	9	J-031782-07	UBE2E2	7325	20.5588	8.99814	14.7785	-1.08701	0.351544	Yes
	Dharm4	9	9	J-031782-08	UBE2E2	7325	0.00504979	-3.53892	-1.76693	-1.08701	0.351544	Yes
	Dharm1	7	16	J-010384-06	UBE2L3	7332	-0.467896	8.55777	4.04494	-1.09253	0.351544	Yes
	Dharm2	7	16	J-010384-07	UBE2L3	7332	-3.34019	-2.99738	-3.16879	-1.09253	0.351544	Yes
	Dharm3	7	16	J-010384-08	UBE2L3	7332	35.4199	40.9777	38.1988	-1.09253	0.351544	Yes
	Dharm4	7	16	J-010384-09	UBE2L3	7332	-2.15771	0.422955	-0.867377	-1.09253	0.351544	Yes
	Dharm5	2	15	J-009575-05	ASB2	51676	-0.874239	1.31388	0.219823	-1.06469	0.353997	Yes
	Dharm6	2	15	J-009575-06	ASB2	51676	-3.81261	15.9295	6.05844	-1.06469	0.353997	Yes
	Dharm7	2	15	J-009575-07	ASB2	51676	18.8912	16.2654	17.5783	-1.06469	0.353997	Yes
	Dharm8	2	15	J-009575-08	ASB2	51676	-4.8202	5.95255	0.566179	-1.06469	0.353997	Yes
	Dharm1	15	14	J-017457-05	ASB3	51130	24.3847	12.9481	18.6664	-1.07297	0.353997	Yes
	Dharm2	15	14	J-017457-06	ASB3	51130	3.77461	5.32844	4.55152	-1.07297	0.353997	Yes
	Dharm3	15	14	J-017457-07	ASB3	51130	11.6881	9.62311	10.6556	-1.07297	0.353997	Yes
	Dharm4	15	14	J-017457-08	ASB3	51130	-3.30048	-2.68507	-2.99277	-1.07297	0.353997	Yes
	Dharm9	4	22	J-004386-06	BFAR	51283	-0.642595	1.70455	0.530977	-1.06345	0.353997	Yes
	Dharm10	4	22	J-004386-07	BFAR	51283	-1.00771	1.44591	0.219099	-1.06345	0.353997	Yes
	Dharm11	4	22	J-004386-08	BFAR	51283	12.3133	19.076	15.6946	-1.06345	0.353997	Yes
	Dharm12	4	22	J-004386-09	BFAR	51283	2.11279	2.28161	2.1972	-1.06345	0.353997	Yes
	Dharm1	8	8	J-023448-09	CAND2	23066	4.57446	2.29491	3.43468	-1.04622	0.353997	Yes
	Dharm2	8	8	J-023448-10	CAND2	23066	-1.77249	2.10512	0.166316	-1.04622	0.353997	Yes
	Dharm3	8	8	J-023448-11	CAND2	23066	4.35545	5.026	4.69072	-1.04622	0.353997	Yes
	Dharm4	8	8	J-023448-12	CAND2	23066	1.52994	5.38828	3.45911	-1.04622	0.353997	Yes
	Dharm1	13	12	J-013562-05	FBXL2	25827	-5.86517	13.4211	3.77795	-1.04499	0.353997	Yes
	Dharm2	13	12	J-013562-06	FBXL2	25827	0.822382	-0.506263	0.158059	-1.04499	0.353997	Yes
	Dharm3	13	12	J-013562-07	FBXL2	25827	0.76759	1.3977	1.08265	-1.04499	0.353997	Yes
	Dharm4	13	12	J-013562-08	FBXL2	25827	5.27533	5.72656	5.50094	-1.04499	0.353997	Yes
	Dharm9	7	4	J-011081-05	MEFV	4210	3.58716	0.240242	1.9137	-1.0499	0.353997	Yes
	Dharm10	7	4	J-011081-06	MEFV	4210	-1.49889	1.8387	0.169905	-1.0499	0.353997	Yes
	Dharm11	7	4	J-011081-07	MEFV	4210	1.5857	4.33869	2.9622	-1.0499	0.353997	Yes
	Dharm12	7	4	J-011081-08	MEFV	4210	5.2169	5.84305	5.52997	-1.0499	0.353997	Yes
	Dharm5	15	8	J-006918-05	RNF10	9921	-2.29763	-7.25772	-4.77768	-1.0705	0.353997	Yes
	Dharm6	15	8	J-006918-06	RNF10	9921	4.06275	-3.35682	0.352965	-1.0705	0.353997	Yes
	Dharm7	15	8	J-006918-07	RNF10	9921	40.4481	23.695	32.0716	-1.0705	0.353997	Yes
	Dharm8	15	8	J-006918-08	RNF10	9921	19.7539	9.30283	14.5284	-1.0705	0.353997	Yes
	Dharm9	5	16	J-007080-05	RNF146	81847	-1.04892	-1.29905	-1.17399	-1.07146	0.353997	Yes
	Dharm10	5	16	J-007080-06	RNF146	81847	3.32531	5.77363	4.54947	-1.07146	0.353997	Yes
	Dharm11	5	16	J-007080-07	RNF146	81847	-0.11065	16.7338	8.31156	-1.07146	0.353997	Yes
	Dharm12	5	16	J-007080-08	RNF146	81847	2.12451	8.49441	5.30946	-1.07146	0.353997	Yes
	Dharm9	4	11	J-006999-05	RNF186	54546	17.6894	11.5075	14.5984	-1.07753	0.353997	Yes
	Dharm10	4	11	J-006999-06	RNF186	54546	20.0151	19.6209	19.818	-1.07753	0.353997	Yes
	Dharm11	4	11	J-006999-07	RNF186	54546	-4.00154	-0.727721	-2.36463	-1.07753	0.353997	Yes
	Dharm12	4	11	J-006999-08	RNF186	54546	-3.052	-0.823232	-1.93762	-1.07753	0.353997	Yes
	Dharm5	15	17	J-006908-05	TRAF4	9618	-0.449341	3.87265	1.71165	-1.04829	0.353997	Yes
	Dharm6	15	17	J-006908-06	TRAF4	9618	-1.83664	-1.51096	-1.6738	-1.04829	0.353997	Yes
	Dharm7	15	17	J-006908-07	TRAF4	9618	6.15825	10.1771	8.16766	-1.04829	0.353997	Yes
	Dharm8	15	17	J-006908-08	TRAF4	9618	40.2991	33.1305	36.7148	-1.04829	0.353997	Yes
	Dharm5	8	6	J-006955-05	TRIM2	23321	-5.08046	5.44531	0.182424	-1.05481	0.353997	Yes
	Dharm6	8	6	J-006955-06	TRIM2	23321	5.84347	-4.35938	0.742046	-1.05481	0.353997	Yes
	Dharm7	8	6	J-006955-07	TRIM2	23321	6.3745	6.27784	6.32617	-1.05481	0.353997	Yes
	Dharm8	8	6	J-006955-08	TRIM2	23321	6.85122	8.59017	7.7207	-1.05481	0.353997	Yes
	Dharm1	9	22	J-005249-05	UBA3	9039	20.9026	18.5232	19.7129	-1.05664	0.353997	Yes
	Dharm2	9	22	J-005249-06	UBA3	9039	4.52558	4.35261	4.4391	-1.05664	0.353997	Yes
	Dharm3	9	22	J-005249-07	UBA3	9039	-2.9041	-0.801224	-1.85266	-1.05664	0.353997	Yes
	Dharm4	9	22	J-005249-08	UBA3	9039	10.144	18.4185	14.2812	-1.05664	0.353997	Yes
	Dharm1	8	9	J-019759-05	UBA7	7318	3.48946	4.99406	4.24176	-1.05358	0.353997	Yes
	Dharm2	8	9	J-019759-06	UBA7	7318	-1.79851	2.15041	0.17595	-1.05358	0.353997	Yes
	Dharm3	8	9	J-019759-07	UBA7	7318	-1.23775	7.0465	2.90438	-1.05358	0.353997	Yes
	Dharm4	8	9	J-019759-08	UBA7	7318	5.08232	3.69783	4.39008	-1.05358	0.353997	Yes
	Dharm1	8	18	J-008494-09	UEVLD	55293	4.0729	-0.213903	1.9295	-1.06454	0.353997	Yes
	Dharm1	3	20	J-008494-09	UEVLD	55293	-0.820923	0.476307	-0.172308	-1.06454	0.353997	Yes
	Dharm2	8	18	J-008494-10	UEVLD	55293	23.3086	21.2149	22.2617	-1.06454	0.353997	Yes
	Dharm2	3	20	J-008494-10	UEVLD	55293	22.2759	19.0115	20.6437	-1.06454	0.353997	Yes
	Dharm3	3	20	J-008494-11	UEVLD	55293	-1.47706	-2.75089	-2.11397	-1.06454	0.353997	Yes
	Dharm3	8	18	J-008494-11	UEVLD	55293	-2.14608	4.80591	1.32991	-1.06454	0.353997	Yes
	Dharm4	3	20	J-008494-12	UEVLD	55293	8.1055	7.94708	8.02629	-1.06454	0.353997	Yes
	Dharm4	8	18	J-008494-12	UEVLD	55293	6.646	7.95272	7.29936	-1.06454	0.353997	Yes
	Dharm1	13	6	J-016001-05	FBXL13	222235	-1.22748	1.8058	0.289159	-1.04136	0.354791	Yes
	Dharm2	13	6	J-016001-06	FBXL13	222235	-5.04383	-4.8943	-4.96906	-1.04136	0.354791	Yes
	Dharm3	13	6	J-016001-07	FBXL13	222235	-0.549118	1.84631	0.648595	-1.04136	0.354791	Yes
	Dharm4	13	6	J-016001-08	FBXL13	222235	43.4507	29.4778	36.4642	-1.04136	0.354791	Yes
	Dharm1	12	13	J-003215-09	CCNF	899	-4.48754	2.7963	-0.845618	-1.02007	0.357368	Yes
	Dharm2	12	13	J-003215-10	CCNF	899	1.59749	6.9967	4.2971	-1.02007	0.357368	Yes
	Dharm3	12	13	J-003215-11	CCNF	899	6.2956	2.19987	4.24774	-1.02007	0.357368	Yes
	Dharm4	12	13	J-003215-12	CCNF	899	17.6955	15.4955	16.5955	-1.02007	0.357368	Yes
	Dharm1	14	18	J-018558-05	FBXO27	126433	-2.68209	2.86462	0.0912657	-1.0219	0.357368	Yes
	Dharm2	14	18	J-018558-06	FBXO27	126433	-5.20811	10.7662	2.77906	-1.0219	0.357368	Yes
	Dharm3	14	18	J-018558-07	FBXO27	126433	1.82867	1.78649	1.80758	-1.0219	0.357368	Yes
	Dharm4	14	18	J-018558-08	FBXO27	126433	8.05429	10.0439	9.04908	-1.0219	0.357368	Yes
	Dharm9	3	21	J-019252-08	LMO7	4008	4.03513	4.58969	4.31241	-1.0287	0.357368	Yes
	Dharm10	3	21	J-019252-09	LMO7	4008	-0.848228	0.65084	-0.098694	-1.0287	0.357368	Yes
	Dharm11	3	21	J-019252-10	LMO7	4008	14.8151	19.4534	17.1343	-1.0287	0.357368	Yes
	Dharm12	3	21	J-019252-11	LMO7	4008	5.06695	13.7996	9.43329	-1.0287	0.357368	Yes
	Dharm5	11	11	J-003575-06	MAP3K1	4214	-2.38695	3.6628	0.637926	-1.02534	0.357368	Yes
	Dharm6	11	11	J-003575-07	MAP3K1	4214	0.106536	27.3204	13.7135	-1.02534	0.357368	Yes
	Dharm7	11	11	J-003575-08	MAP3K1	4214	-5.19105	-3.60869	-4.39987	-1.02534	0.357368	Yes
	Dharm8	11	11	J-003575-09	MAP3K1	4214	44.568	18.8173	31.6926	-1.02534	0.357368	Yes
	Dharm5	3	16	J-016677-05	PRICKLE1	144165	1.57801	7.10811	4.34306	-1.03449	0.357368	Yes
	Dharm6	3	16	J-016677-06	PRICKLE1	144165	-2.75271	1.88822	-0.432245	-1.03449	0.357368	Yes
	Dharm7	3	16	J-016677-07	PRICKLE1	144165	22.5284	17.8123	20.1703	-1.03449	0.357368	Yes
	Dharm8	3	16	J-016677-08	PRICKLE1	144165	5.02824	5.31132	5.16978	-1.03449	0.357368	Yes
	Dharm5	10	15	J-006559-05	RNF6	6049	-4.82315	-5.83588	-5.32952	-1.02098	0.357368	Yes
	Dharm6	10	15	J-006559-06	RNF6	6049	-1.41416	28.6418	13.6138	-1.02098	0.357368	Yes
	Dharm7	10	15	J-006559-07	RNF6	6049		23.2193	23.2193	-1.02098	0.357368	Yes
	Dharm8	10	15	J-006559-08	RNF6	6049	-5.93171	4.59599	-0.667856	-1.02098	0.357368	Yes
	Dharm5	9	20	J-007095-05	TRIM52	84851	0.0556572	2.07606	1.06586	-1.02431	0.357368	Yes
	Dharm6	9	20	J-007095-06	TRIM52	84851	2.89668	4.71181	3.80424	-1.02431	0.357368	Yes
	Dharm7	9	20	J-007095-07	TRIM52	84851	-0.902308	7.43023	3.26396	-1.02431	0.357368	Yes
	Dharm8	9	20	J-007095-08	TRIM52	84851	1.76909	-1.57916	0.0949672	-1.02431	0.357368	Yes
	Dharm5	10	17	J-006912-05	RNF144A	9781	25.6304	17.7647	21.6975	-1.01226	0.361735	Yes
	Dharm6	10	17	J-006912-06	RNF144A	9781	2.20933	4.95382	3.58158	-1.01226	0.361735	Yes
	Dharm7	10	17	J-006912-07	RNF144A	9781	-0.497046	0.638496	0.0707252	-1.01226	0.361735	Yes
	Dharm8	10	17	J-006912-08	RNF144A	9781	-1.89509	4.86719	1.48605	-1.01226	0.361735	Yes
	Dharm9	3	14	J-020008-09	KRTAP5-9	3846	0.47588	1.9462	1.21104	-0.989864	0.376738	Yes
	Dharm10	3	14	J-020008-10	KRTAP5-9	3846	35.9165		35.9165	-0.989864	0.376738	Yes
	Dharm11	3	14	J-020008-11	KRTAP5-9	3846	12.0362	8.26016	10.1482	-0.989864	0.376738	Yes
	Dharm12	3	14	J-020008-12	KRTAP5-9	3846	-0.370096	-1.84453	-1.10731	-0.989864	0.376738	Yes
	Dharm5	7	13	J-007144-05	RNF38	152006	-3.19611	3.75308	0.278486	-0.989591	0.376738	Yes
	Dharm6	7	13	J-007144-06	RNF38	152006	3.60228	8.18748	5.89488	-0.989591	0.376738	Yes
	Dharm7	7	13	J-007144-07	RNF38	152006	-0.0840405	0.0773845	-0.00332799	-0.989591	0.376738	Yes
	Dharm8	7	13	J-007144-08	RNF38	152006	32.3153	26.1135	29.2144	-0.989591	0.376738	Yes
	Dharm5	9	15	J-007119-05	RNF166	115992	13.7624	27.8427	20.8026	-0.982923	0.37822	Yes
	Dharm6	9	15	J-007119-06	RNF166	115992	-0.963862	27.1385	13.0873	-0.982923	0.37822	Yes
	Dharm7	9	15	J-007119-07	RNF166	115992	-3.57643	-1.22389	-2.40016	-0.982923	0.37822	Yes
	Dharm8	9	15	J-007119-08	RNF166	115992	-3.59778	-2.78634	-3.19206	-0.982923	0.37822	Yes
	Dharm5	4	17	J-022564-09	RSPRY1	89970	3.00714	7.33436	5.17075	-0.984886	0.37822	Yes
	Dharm6	4	17	J-022564-10	RSPRY1	89970	1.5015	6.56557	4.03354	-0.984886	0.37822	Yes
	Dharm7	4	17	J-022564-11	RSPRY1	89970	43.5947	10.9061	27.2504	-0.984886	0.37822	Yes
	Dharm8	4	17	J-022564-12	RSPRY1	89970	-3.31979	1.66193	-0.828929	-0.984886	0.37822	Yes
	Dharm5	8	21	J-010637-05	CALCOCO2	10241	25.11	15.3618	20.2359	-0.977778	0.380565	Yes
	Dharm6	8	21	J-010637-06	CALCOCO2	10241	-0.336482	0.889798	0.276658	-0.977778	0.380565	Yes
	Dharm7	8	21	J-010637-07	CALCOCO2	10241	17.6991	4.70405	11.2016	-0.977778	0.380565	Yes
	Dharm8	8	21	J-010637-08	CALCOCO2	10241	-1.86327	1.7736	-0.0448386	-0.977778	0.380565	Yes
	Dharm1	2	4	J-012013-05	ATXN3	4287	-1.87815	-3.81423	-2.84619	-0.960744	0.388912	Yes
	Dharm2	2	4	J-012013-06	ATXN3	4287	29.0149	41.4445	35.2297	-0.960744	0.388912	Yes
	Dharm3	2	4	J-012013-07	ATXN3	4287	4.34563	0.428187	2.38691	-0.960744	0.388912	Yes
	Dharm4	2	4	J-012013-08	ATXN3	4287	-2.14083	-3.34628	-2.74356	-0.960744	0.388912	Yes
	Dharm5	10	3	J-006947-05	RNF44	22838	8.3897	16.3321	12.3609	-0.964353	0.388912	Yes
	Dharm6	10	3	J-006947-06	RNF44	22838	-3.08554	10.9536	3.93401	-0.964353	0.388912	Yes
	Dharm7	10	3	J-006947-07	RNF44	22838	6.72031	4.30418	5.51224	-0.964353	0.388912	Yes
	Dharm8	10	3	J-006947-08	RNF44	22838	-4.10516	-0.43391	-2.26953	-0.964353	0.388912	Yes
	Dharm1	12	20	J-003324-14	SKP2	6502	0.268836	7.46499	3.86691	-0.956257	0.388912	Yes
	Dharm2	12	20	J-003324-15	SKP2	6502	-2.30321	1.10174	-0.600732	-0.956257	0.388912	Yes
	Dharm3	12	20	J-003324-16	SKP2	6502	6.54599	11.817	9.18147	-0.956257	0.388912	Yes
	Dharm4	12	20	J-003324-17	SKP2	6502	0.271992	12.5112	6.3916	-0.956257	0.388912	Yes
	Dharm1	7	7	J-009431-05	UBE2K	3093	32.9129	31.5906	32.2517	-0.957602	0.388912	Yes
	Dharm2	7	7	J-009431-06	UBE2K	3093	5.52841	5.081	5.3047	-0.957602	0.388912	Yes
	Dharm3	7	7	J-009431-07	UBE2K	3093	1.97781	5.76926	3.87353	-0.957602	0.388912	Yes
	Dharm4	7	7	J-009431-08	UBE2K	3093	-5.61614	-5.00561	-5.31088	-0.957602	0.388912	Yes
	Dharm1	4	8	J-006070-06	USP20	10868	13.5931	11.58	12.5865	-0.956691	0.388912	Yes
	Dharm2	4	8	J-006070-07	USP20	10868	13.912	29.8338	21.8729	-0.956691	0.388912	Yes
	Dharm3	4	8	J-006070-08	USP20	10868	0.639092	-3.2445	-1.30271	-0.956691	0.388912	Yes
	Dharm4	4	8	J-006070-09	USP20	10868	3.97245	-0.517713	1.72737	-0.956691	0.388912	Yes
	Dharm1	3	18	J-005077-05	UCK2	7371	1.53915	3.42905	2.4841	-0.944915	0.397021	Yes
	Dharm2	3	18	J-005077-06	UCK2	7371	13.2354	17.8188	15.5271	-0.944915	0.397021	Yes
	Dharm3	3	18	J-005077-07	UCK2	7371	7.42946	17.1567	12.2931	-0.944915	0.397021	Yes
	Dharm4	3	18	J-005077-08	UCK2	7371	-0.189067	-2.27239	-1.23073	-0.944915	0.397021	Yes
	Dharm5	11	17	J-033939-09	MARCH11	441061	42.7771	26.344	34.5605	-0.938892	0.399813	Yes
	Dharm6	11	17	J-033939-10	MARCH11	441061	-0.470889	-7.90143	-4.18616	-0.938892	0.399813	Yes
	Dharm7	11	17	J-033939-11	MARCH11	441061	7.62084	2.2865	4.95367	-0.938892	0.399813	Yes
	Dharm8	11	17	J-033939-12	MARCH11	441061	-5.03159	3.01244	-1.00957	-0.938892	0.399813	Yes
	Dharm5	10	8	J-007103-05	LRSAM1	90678	-0.257253	0.245081	-0.00608594	-0.930165	0.399813	Yes
	Dharm6	10	8	J-007103-06	LRSAM1	90678	2.28175	-0.965422	0.658165	-0.930165	0.399813	Yes
	Dharm7	10	8	J-007103-07	LRSAM1	90678	-0.322835	-0.155415	-0.239125	-0.930165	0.399813	Yes
	Dharm8	10	8	J-007103-08	LRSAM1	90678	15.9252	16.3381	16.1316	-0.930165	0.399813	Yes
	Dharm5	7	9	J-006926-05	PCGF3	10336	3.05724	8.28672	5.67198	-0.9363	0.399813	Yes
	Dharm6	7	9	J-006926-06	PCGF3	10336	-4.09492	11.5533	3.7292	-0.9363	0.399813	Yes
	Dharm7	7	9	J-006926-07	PCGF3	10336	13.9281	0.12001	7.02403	-0.9363	0.399813	Yes
	Dharm8	7	9	J-006926-08	PCGF3	10336	-3.34384	-1.72673	-2.53528	-0.9363	0.399813	Yes
	Dharm9	5	21	J-007075-05	TRIM11	81559	21.9104	21.9313	21.9208	-0.931431	0.399813	Yes
	Dharm10	5	21	J-007075-17	TRIM11	81559	-0.721569	0.211438	-0.255066	-0.931431	0.399813	Yes
	Dharm11	5	21	J-007075-18	TRIM11	81559	11.1736	12.8394	12.0065	-0.931431	0.399813	Yes
	Dharm12	5	21	J-007075-19	TRIM11	81559	-6.09533	2.57314	-1.76109	-0.931431	0.399813	Yes
	Dharm5	7	15	J-007102-05	TRIM15	89870	0.560764	-1.02684	-0.233039	-0.931311	0.399813	Yes
	Dharm6	7	15	J-007102-06	TRIM15	89870	17.1131	8.71034	12.9117	-0.931311	0.399813	Yes
	Dharm7	7	15	J-007102-07	TRIM15	89870	3.13307	-1.12841	1.00233	-0.931311	0.399813	Yes
	Dharm8	7	15	J-007102-08	TRIM15	89870	-1.00023	5.04437	2.02207	-0.931311	0.399813	Yes
	Dharm5	6	8	J-006907-06	RNF7	9616	1.99602	5.26079	3.6284	-0.92582	0.401697	Yes
	Dharm6	6	8	J-006907-07	RNF7	9616	-3.35335	15.6189	6.13279	-0.92582	0.401697	Yes
	Dharm7	6	8	J-006907-08	RNF7	9616	0.369664	-2.83401	-1.23217	-0.92582	0.401697	Yes
	Dharm8	6	8	J-006907-09	RNF7	9616	3.6975	3.8592	3.77835	-0.92582	0.401697	Yes
	Dharm1	7	8	J-014842-09	DCUN1D5	84259	-0.779966	0.35303	-0.213468	-0.921025	0.401903	Yes
	Dharm2	7	8	J-014842-10	DCUN1D5	84259	-0.891954	0.376039	-0.257957	-0.921025	0.401903	Yes
	Dharm3	7	8	J-014842-11	DCUN1D5	84259	2.93386	3.19639	3.06513	-0.921025	0.401903	Yes
	Dharm4	7	8	J-014842-12	DCUN1D5	84259	24.7597	23.2974	24.0285	-0.921025	0.401903	Yes
	Dharm5	6	4	J-016942-09	OIT3	170392	-3.02319	-0.907766	-1.96548	-0.923259	0.401903	Yes
	Dharm6	6	4	J-016942-10	OIT3	170392	26.4848	42.0863	34.2856	-0.923259	0.401903	Yes
	Dharm7	6	4	J-016942-11	OIT3	170392	-6.73949	-2.39682	-4.56816	-0.923259	0.401903	Yes
	Dharm8	6	4	J-016942-12	OIT3	170392	-5.49426	1.01801	-2.23813	-0.923259	0.401903	Yes
	Dharm5	2	21	J-004264-07	FBXW7	55294	3.87218	2.02504	2.94861	-0.918211	0.401988	Yes
	Dharm6	2	21	J-004264-08	FBXW7	55294	0.201215	23.3339	11.7676	-0.918211	0.401988	Yes
	Dharm7	2	21	J-004264-09	FBXW7	55294	0.683622	-3.53534	-1.42586	-0.918211	0.401988	Yes
	Dharm8	2	21	J-004264-10	FBXW7	55294	13.9873	13.0502	13.5187	-0.918211	0.401988	Yes
	Dharm5	4	10	J-007010-05	TRIM62	55223	-5.00947	4.42802	-0.290725	-0.911933	0.401988	Yes
	Dharm6	4	10	J-007010-06	TRIM62	55223	14.0246	7.10146	10.563	-0.911933	0.401988	Yes
	Dharm7	4	10	J-007010-07	TRIM62	55223	-2.98829	6.31586	1.66379	-0.911933	0.401988	Yes
	Dharm8	4	10	J-007010-08	TRIM62	55223	1.69224	7.77905	4.73564	-0.911933	0.401988	Yes
	Dharm1	8	16	J-004348-05	UBE2M	9040	9.41412	14.3162	11.8652	-0.912874	0.401988	Yes
	Dharm2	8	16	J-004348-06	UBE2M	9040	4.62314	3.24351	3.93332	-0.912874	0.401988	Yes
	Dharm3	8	16	J-004348-07	UBE2M	9040	1.30691	5.74603	3.52647	-0.912874	0.401988	Yes
	Dharm4	8	16	J-004348-08	UBE2M	9040	-1.58072	-3.93517	-2.75795	-0.912874	0.401988	Yes
	Dharm9	3	5	J-009701-05	ZFAND5	7763	37.6082	29.1906	33.3994	-0.913172	0.401988	Yes
	Dharm10	3	5	J-009701-06	ZFAND5	7763	-2.60359	0.474377	-1.06461	-0.913172	0.401988	Yes
	Dharm11	3	5	J-009701-07	ZFAND5	7763	-3.15983	-4.55826	-3.85904	-0.913172	0.401988	Yes
	Dharm12	3	5	J-009701-08	ZFAND5	7763	-0.400453	0.254304	-0.0730749	-0.913172	0.401988	Yes
	Dharm1	7	20	J-031625-05	UBE2NL	389898	26.037	40.3171	33.177	-0.908223	0.403367	Yes
	Dharm2	7	20	J-031625-06	UBE2NL	389898	-4.42949	-2.30164	-3.36557	-0.908223	0.403367	Yes
	Dharm3	7	20	J-031625-07	UBE2NL	389898	-1.8663	1.35469	-0.255806	-0.908223	0.403367	Yes
	Dharm4	7	20	J-031625-08	UBE2NL	389898	1.98829	4.87046	3.42937	-0.908223	0.403367	Yes
	Dharm5	10	13	J-003004-09	CBLB	868	-2.99417	2.27178	-0.361193	-0.897259	0.409502	Yes
	Dharm6	10	13	J-003004-10	CBLB	868	3.6322	4.35817	3.99519	-0.897259	0.409502	Yes
	Dharm7	10	13	J-003004-11	CBLB	868	34.5435	27.237	30.8902	-0.897259	0.409502	Yes
	Dharm8	10	13	J-003004-12	CBLB	868	0.0232275	4.30937	2.1663	-0.897259	0.409502	Yes
	Dharm5	15	22	J-008545-09	CXXC1	30827	27.5387	32.2888	29.9138	-0.897563	0.409502	Yes
	Dharm6	15	22	J-008545-10	CXXC1	30827	-3.21239	-4.00697	-3.60968	-0.897563	0.409502	Yes
	Dharm7	15	22	J-008545-11	CXXC1	30827	8.115	-1.22436	3.44532	-0.897563	0.409502	Yes
	Dharm8	15	22	J-008545-12	CXXC1	30827	8.41356	11.3522	9.88286	-0.897563	0.409502	Yes
	Dharm1	10	6	J-007184-06	AREL1	9870	-3.68737	7.31424	1.81344	-0.893742	0.410748	Yes
	Dharm2	10	6	J-007184-07	AREL1	9870	40.4233	24.8623	32.6428	-0.893742	0.410748	Yes
	Dharm3	10	6	J-007184-08	AREL1	9870	-1.16383	-0.770934	-0.967384	-0.893742	0.410748	Yes
	Dharm4	10	6	J-007184-09	AREL1	9870	2.65776	0.581466	1.61961	-0.893742	0.410748	Yes
	Dharm5	10	12	J-006550-05	RAPSN	5913	-0.098348	-0.659615	-0.378982	-0.890528	0.410748	Yes
	Dharm6	10	12	J-006550-06	RAPSN	5913	13.7964	14.4954	14.1459	-0.890528	0.410748	Yes
	Dharm7	10	12	J-006550-07	RAPSN	5913	0.789321	5.47849	3.1339	-0.890528	0.410748	Yes
	Dharm8	10	12	J-006550-08	RAPSN	5913	-1.04911	4.41365	1.68227	-0.890528	0.410748	Yes
	Dharm1	4	17	J-006067-05	USP16	10600	0.478108	4.34022	2.40917	-0.889408	0.410748	Yes
	Dharm2	4	17	J-006067-06	USP16	10600	-0.601057	1.332	0.365471	-0.889408	0.410748	Yes
	Dharm3	4	17	J-006067-07	USP16	10600	-1.60599	0.842491	-0.38175	-0.889408	0.410748	Yes
	Dharm4	4	17	J-006067-08	USP16	10600	2.01992	4.45272	3.23632	-0.889408	0.410748	Yes
	Dharm5	9	21	J-007127-05	TRIM43	129868	-1.74447	0.953414	-0.39553	-0.88048	0.417205	Yes
	Dharm6	9	21	J-007127-06	TRIM43	129868	-4.51647	4.79641	0.139971	-0.88048	0.417205	Yes
	Dharm7	9	21	J-007127-07	TRIM43	129868	8.3594	-3.41646	2.47147	-0.88048	0.417205	Yes
	Dharm8	9	21	J-007127-08	TRIM43	129868	0.316657	1.78874	1.0527	-0.88048	0.417205	Yes
	Dharm9	7	6	J-022950-09	UNK	85451	-0.781125	-5.39808	-3.0896	-0.876528	0.418944	Yes
	Dharm10	7	6	J-022950-10	UNK	85451	-5.93477	-4.60658	-5.27068	-0.876528	0.418944	Yes
	Dharm11	7	6	J-022950-11	UNK	85451	11.129	11.1928	11.1609	-0.876528	0.418944	Yes
	Dharm12	7	6	J-022950-12	UNK	85451	14.6174	11.3108	12.9641	-0.876528	0.418944	Yes
	Dharm9	2	9	J-006960-05	MKRN2	23609	2.94211	1.48483	2.21347	-0.870737	0.422486	Yes
	Dharm10	2	9	J-006960-06	MKRN2	23609	-0.458075	-0.278414	-0.368244	-0.870737	0.422486	Yes
	Dharm11	2	9	J-006960-07	MKRN2	23609	-4.65125	-4.09205	-4.37165	-0.870737	0.422486	Yes
	Dharm12	2	9	J-006960-08	MKRN2	23609	35.8975	28.3342	32.1159	-0.870737	0.422486	Yes
	Dharm5	10	4	J-025088-09	BRPF3	27154	8.09334	18.2697	13.1815	-0.867804	0.422686	Yes
	Dharm6	10	4	J-025088-10	BRPF3	27154	17.5793	4.51163	11.0455	-0.867804	0.422686	Yes
	Dharm7	10	4	J-025088-11	BRPF3	27154	-1.6501	-0.438347	-1.04422	-0.867804	0.422686	Yes
	Dharm8	10	4	J-025088-12	BRPF3	27154	-9.12077	-3.92599	-6.52338	-0.867804	0.422686	Yes
	Dharm5	6	7	J-007173-05	TRIM42	287015	-0.607309	-1.83938	-1.22334	-0.866295	0.422686	Yes
	Dharm6	6	7	J-007173-06	TRIM42	287015	-2.34637	15.2305	6.44208	-0.866295	0.422686	Yes
	Dharm7	6	7	J-007173-07	TRIM42	287015	-3.10158	-1.92826	-2.51492	-0.866295	0.422686	Yes
	Dharm8	6	7	J-007173-08	TRIM42	287015	39.0988	25.08	32.0894	-0.866295	0.422686	Yes
	Dharm1	12	18	J-014930-05	KDM2B	84678	-3.01089	4.33597	0.662539	-0.859456	0.427126	Yes
	Dharm2	12	18	J-014930-06	KDM2B	84678	-1.92196	1.02668	-0.447643	-0.859456	0.427126	Yes
	Dharm3	12	18	J-014930-07	KDM2B	84678	-1.1945	4.92312	1.86431	-0.859456	0.427126	Yes
	Dharm4	12	18	J-014930-08	KDM2B	84678	16.5669	18.2906	17.4287	-0.859456	0.427126	Yes
	Dharm5	14	7	J-004712-09	TRAF6	7189	-4.27031	-2.59371	-3.43201	-0.85756	0.427126	Yes
	Dharm6	14	7	J-004712-10	TRAF6	7189	-3.52548	-0.828356	-2.17692	-0.85756	0.427126	Yes
	Dharm7	14	7	J-004712-11	TRAF6	7189	31.4937	32.6339	32.0638	-0.85756	0.427126	Yes
	Dharm8	14	7	J-004712-12	TRAF6	7189	-4.80284	0.464238	-2.1693	-0.85756	0.427126	Yes
	Dharm1	9	18	J-007194-05	SMURF2	64750	-0.733397	1.72424	0.495419	-0.855062	0.427263	Yes
	Dharm2	9	18	J-007194-06	SMURF2	64750	0.631325	8.3836	4.50746	-0.855062	0.427263	Yes
	Dharm3	9	18	J-007194-07	SMURF2	64750	0.840858	-0.0866643	0.377097	-0.855062	0.427263	Yes
	Dharm4	9	18	J-007194-08	SMURF2	64750	-3.6892	2.76205	-0.463572	-0.855062	0.427263	Yes
	Dharm1	11	11	J-010383-06	UBE2D2	7322	0.258064	2.20652	1.23229	-0.853265	0.427263	Yes
	Dharm2	11	11	J-010383-07	UBE2D2	7322	31.7016	32.2654	31.9835	-0.853265	0.427263	Yes
	Dharm3	11	11	J-010383-08	UBE2D2	7322	-2.53781	0.360617	-1.0886	-0.853265	0.427263	Yes
	Dharm4	11	11	J-010383-09	UBE2D2	7322	-0.105608	5.22781	2.5611	-0.853265	0.427263	Yes
	Dharm5	2	20	J-011511-10	SOCS1	8651	1.6701	7.13099	4.40055	-0.849413	0.427513	Yes
	Dharm6	2	20	J-011511-11	SOCS1	8651	-3.53797	9.71582	3.08893	-0.849413	0.427513	Yes
	Dharm7	2	20	J-011511-12	SOCS1	8651	16.8116	4.4181	10.6149	-0.849413	0.427513	Yes
	Dharm8	2	20	J-011511-13	SOCS1	8651	-2.33148	0.647151	-0.842166	-0.849413	0.427513	Yes
	Dharm1	11	6	J-017713-05	SPSB3	90864	43.6899	20.0577	31.8738	-0.844816	0.427513	Yes
	Dharm2	11	6	J-017713-06	SPSB3	90864	-3.56034	-6.53579	-5.04806	-0.844816	0.427513	Yes
	Dharm3	11	6	J-017713-07	SPSB3	90864	0.253183	2.17915	1.21616	-0.844816	0.427513	Yes
	Dharm4	11	6	J-017713-08	SPSB3	90864	-2.66766	1.44438	-0.611639	-0.844816	0.427513	Yes
	Dharm1	4	13	J-006065-07	USP14	9097	-0.768979	-0.192272	-0.480625	-0.848493	0.427513	Yes
	Dharm2	4	13	J-006065-08	USP14	9097	4.22095	3.8344	4.02767	-0.848493	0.427513	Yes
	Dharm3	4	13	J-006065-09	USP14	9097	2.30767	4.17374	3.2407	-0.848493	0.427513	Yes
	Dharm4	4	13	J-006065-10	USP14	9097	0.810132	3.87659	2.34336	-0.848493	0.427513	Yes
	Dharm1	5	20	J-010054-05	USP45	85015	-2.75867	9.33162	3.28647	-0.846308	0.427513	Yes
	Dharm2	5	20	J-010054-06	USP45	85015	1.21578	5.99937	3.60757	-0.846308	0.427513	Yes
	Dharm3	5	20	J-010054-07	USP45	85015	-2.92076	4.37719	0.728216	-0.846308	0.427513	Yes
	Dharm4	5	20	J-010054-08	USP45	85015	-2.73694	1.77398	-0.48148	-0.846308	0.427513	Yes
	Dharm1	12	16	J-031874-05	FBXL19	54620	-0.0668182	13.0751	6.50416	-0.839771	0.429789	Yes
	Dharm2	12	16	J-031874-06	FBXL19	54620	24.1469	24.0254	24.0861	-0.839771	0.429789	Yes
	Dharm3	12	16	J-031874-07	FBXL19	54620	-1.35696	1.28116	-0.0379006	-0.839771	0.429789	Yes
	Dharm4	12	16	J-031874-08	FBXL19	54620	-1.22772	0.236372	-0.495676	-0.839771	0.429789	Yes
	Dharm1	12	22	J-012426-05	LRRC29	26231	-1.75457	-1.59348	-1.67403	-0.834025	0.429789	Yes
	Dharm2	12	22	J-012426-06	LRRC29	26231	9.94427	11.0867	10.5155	-0.834025	0.429789	Yes
	Dharm3	12	22	J-012426-07	LRRC29	26231	14.3011	13.2412	13.7711	-0.834025	0.429789	Yes
	Dharm4	12	22	J-012426-08	LRRC29	26231	-2.39167	1.36862	-0.511528	-0.834025	0.429789	Yes
	Dharm9	7	16	J-019827-05	MLLT10	8028	1.44737	-2.18129	-0.366963	-0.833259	0.429789	Yes
	Dharm10	7	16	J-019827-06	MLLT10	8028	1.82843	-2.80887	-0.490217	-0.833259	0.429789	Yes
	Dharm11	7	16	J-019827-07	MLLT10	8028	2.98732	3.80482	3.39607	-0.833259	0.429789	Yes
	Dharm12	7	16	J-019827-08	MLLT10	8028	-2.77975	1.77076	-0.504498	-0.833259	0.429789	Yes
	Dharm5	9	18	J-013079-09	PRICKLE3	4007	-2.15162	1.27638	-0.437622	-0.834342	0.429789	Yes
	Dharm6	9	18	J-013079-10	PRICKLE3	4007	5.6352	18.6162	12.1257	-0.834342	0.429789	Yes
	Dharm7	9	18	J-013079-11	PRICKLE3	4007	12.1491	5.2223	8.6857	-0.834342	0.429789	Yes
	Dharm8	9	18	J-013079-12	PRICKLE3	4007	-2.96979	1.96113	-0.504331	-0.834342	0.429789	Yes
	Dharm5	9	5	J-006935-05	RFPL2	10739	1.60454	3.73517	2.66986	-0.83248	0.429789	Yes
	Dharm6	9	5	J-006935-06	RFPL2	10739	5.62975	2.49692	4.06334	-0.83248	0.429789	Yes
	Dharm7	9	5	J-006935-07	RFPL2	10739	36.3971	26.7023	31.5497	-0.83248	0.429789	Yes
	Dharm8	9	5	J-006935-08	RFPL2	10739	-1.17178	0.0276964	-0.572043	-0.83248	0.429789	Yes
	Dharm5	5	4	J-031965-05	MEX3D	399664	-1.88242	-2.79241	-2.33741	-0.828454	0.430836	Yes
	Dharm6	5	4	J-031965-06	MEX3D	399664	1.61043	6.04345	3.82694	-0.828454	0.430836	Yes
	Dharm7	5	4	J-031965-07	MEX3D	399664	34.8279	28.086	31.457	-0.828454	0.430836	Yes
	Dharm8	5	4	J-031965-08	MEX3D	399664	1.76472	-0.689117	0.5378	-0.828454	0.430836	Yes
	Dharm1	4	3	J-006061-07	USP1	7398	11.6696	9.10346	10.3865	-0.827476	0.430836	Yes
	Dharm2	4	3	J-006061-08	USP1	7398	27.0341	17.8224	22.4282	-0.827476	0.430836	Yes
	Dharm3	4	3	J-006061-09	USP1	7398	-1.52368	-1.27903	-1.40135	-0.827476	0.430836	Yes
	Dharm4	4	3	J-006061-10	USP1	7398	1.4479	1.84723	1.64757	-0.827476	0.430836	Yes
	Dharm1	12	15	J-034947-05	FBXO48	554251	-1.11774	0.300241	-0.408751	-0.82447	0.431874	Yes
	Dharm2	12	15	J-034947-06	FBXO48	554251	-0.304404	-2.2344	-1.2694	-0.82447	0.431874	Yes
	Dharm3	12	15	J-034947-07	FBXO48	554251	-2.74507	-1.68899	-2.21703	-0.82447	0.431874	Yes
	Dharm4	12	15	J-034947-08	FBXO48	554251	32.1256	30.6126	31.3691	-0.82447	0.431874	Yes
	Dharm1	12	17	J-021407-05	FBXO30	84085	-1.83019	2.51524	0.342527	-0.819232	0.435154	Yes
	Dharm2	12	17	J-021407-06	FBXO30	84085	10.2596	7.97636	9.11795	-0.819232	0.435154	Yes
	Dharm3	12	17	J-021407-07	FBXO30	84085	5.18924	11.8374	8.51332	-0.819232	0.435154	Yes
	Dharm4	12	17	J-021407-08	FBXO30	84085	-1.14939	0.0319535	-0.558717	-0.819232	0.435154	Yes
	Dharm5	2	9	J-020989-05	FBXO34	55030	-0.604971	-2.03796	-1.32147	-0.803492	0.439364	Yes
	Dharm6	2	9	J-020989-06	FBXO34	55030	0.0506005	19.5193	9.78496	-0.803492	0.439364	Yes
	Dharm7	2	9	J-020989-07	FBXO34	55030	20.2541	17.6942	18.9742	-0.803492	0.439364	Yes
	Dharm8	2	9	J-020989-08	FBXO34	55030	-7.51774	3.0989	-2.20942	-0.803492	0.439364	Yes
	Dharm1	8	15	J-007193-05	HACE1	57531	0.27758	5.42807	2.85282	-0.805149	0.439364	Yes
	Dharm2	8	15	J-007193-06	HACE1	57531	-1.22816	-1.1676	-1.19788	-0.805149	0.439364	Yes
	Dharm3	8	15	J-007193-07	HACE1	57531	-0.290611	3.16304	1.43622	-0.805149	0.439364	Yes
	Dharm4	8	15	J-007193-08	HACE1	57531	33.5602	28.4916	31.0259	-0.805149	0.439364	Yes
	Dharm9	4	5	J-006584-06	PCGF2	7703	-2.64813	1.78404	-0.432045	-0.808936	0.439364	Yes
	Dharm10	4	5	J-006584-07	PCGF2	7703	9.50505	4.32428	6.91466	-0.808936	0.439364	Yes
	Dharm11	4	5	J-006584-08	PCGF2	7703	-5.62178	0.760422	-2.43068	-0.808936	0.439364	Yes
	Dharm12	4	5	J-006584-09	PCGF2	7703	27.0488	35.0457	31.0473	-0.808936	0.439364	Yes
	Dharm5	14	4	J-023495-05	PRICKLE2	166336	8.67351	11.2153	9.94441	-0.812978	0.439364	Yes
	Dharm6	14	4	J-023495-06	PRICKLE2	166336	-1.51605	1.50704	-0.00450504	-0.812978	0.439364	Yes
	Dharm7	14	4	J-023495-07	PRICKLE2	166336	-0.98096	-0.765221	-0.87309	-0.812978	0.439364	Yes
	Dharm8	14	4	J-023495-08	PRICKLE2	166336	32.1569	14.9393	23.5481	-0.812978	0.439364	Yes
	Dharm5	10	10	J-006942-05	RNF139	11236	-3.61282	2.39243	-0.610194	-0.797871	0.439364	Yes
	Dharm6	10	10	J-006942-06	RNF139	11236	-1.12185	15.3215	7.09985	-0.797871	0.439364	Yes
	Dharm7	10	10	J-006942-07	RNF139	11236	5.17758	8.6489	6.91324	-0.797871	0.439364	Yes
	Dharm8	10	10	J-006942-08	RNF139	11236	-3.91032	3.05207	-0.429126	-0.797871	0.439364	Yes
	Dharm5	6	18	J-006558-05	RNF5	6048	-1.45237	-1.55644	-1.5044	-0.80703	0.439364	Yes
	Dharm6	6	18	J-006558-06	RNF5	6048	0.0938568	41.9782	21.036	-0.80703	0.439364	Yes
	Dharm7	6	18	J-006558-07	RNF5	6048	6.57894	0.751757	3.66535	-0.80703	0.439364	Yes
	Dharm8	6	18	J-006558-08	RNF5	6048	-3.44958	9.01472	2.78257	-0.80703	0.439364	Yes
	Dharm1	4	18	J-006075-06	USP26	83844	-2.92392	4.92387	0.999979	-0.799995	0.439364	Yes
	Dharm2	4	18	J-006075-07	USP26	83844	4.48942	17.824	11.1567	-0.799995	0.439364	Yes
	Dharm3	4	18	J-006075-08	USP26	83844	-0.816331	-0.395633	-0.605982	-0.799995	0.439364	Yes
	Dharm4	4	18	J-006075-09	USP26	83844	-1.48889	2.80298	0.657047	-0.799995	0.439364	Yes
	Dharm1	5	16	J-023019-09	USP43	124739	4.3634	8.75187	6.55763	-0.797867	0.439364	Yes
	Dharm2	5	16	J-023019-10	USP43	124739	0.882135	4.48597	2.68405	-0.797867	0.439364	Yes
	Dharm3	5	16	J-023019-11	USP43	124739	-1.55758	-4.80797	-3.18277	-0.797867	0.439364	Yes
	Dharm4	5	16	J-023019-12	USP43	124739	7.2412	6.55843	6.89982	-0.797867	0.439364	Yes
	Dharm1	6	4	J-006097-05	USP7	7874	13.4651		13.4651	-0.803584	0.439364	Yes
	Dharm2	6	4	J-006097-06	USP7	7874	6.13143	12.4688	9.30012	-0.803584	0.439364	Yes
	Dharm3	6	4	J-006097-07	USP7	7874	4.23841	1.27531	2.75686	-0.803584	0.439364	Yes
	Dharm4	6	4	J-006097-08	USP7	7874	-1.85451	-1.27236	-1.56344	-0.803584	0.439364	Yes
	Dharm5	5	17	J-006982-05	RLIM	51132	-2.85671	-4.91694	-3.88683	-0.788793	0.440318	Yes
	Dharm6	5	17	J-006982-06	RLIM	51132	-4.84235	18.7697	6.96367	-0.788793	0.440318	Yes
	Dharm7	5	17	J-006982-07	RLIM	51132	18.894	8.94035	13.9172	-0.788793	0.440318	Yes
	Dharm8	5	17	J-006982-08	RLIM	51132	0.203495	5.00012	2.60181	-0.788793	0.440318	Yes
	Dharm5	8	7	J-010758-05	RNF148	378925	7.63698	21.4104	14.5237	-0.793319	0.440318	Yes
	Dharm6	8	7	J-010758-06	RNF148	378925	-5.14561	22.7422	8.79828	-0.793319	0.440318	Yes
	Dharm7	8	7	J-010758-07	RNF148	378925	3.0151	2.24195	2.62853	-0.793319	0.440318	Yes
	Dharm8	8	7	J-010758-08	RNF148	378925	-2.62194	-0.806689	-1.71432	-0.793319	0.440318	Yes
	Dharm5	7	11	J-006900-05	RNF8	9025	-0.0659391	5.24294	2.5885	-0.787665	0.440318	Yes
	Dharm6	7	11	J-006900-06	RNF8	9025	4.18465	13.1478	8.66621	-0.787665	0.440318	Yes
	Dharm7	7	11	J-006900-07	RNF8	9025	-2.4498	0.575512	-0.937142	-0.787665	0.440318	Yes
	Dharm8	7	11	J-006900-08	RNF8	9025	-0.137285	6.49517	3.17895	-0.787665	0.440318	Yes
	Dharm5	15	6	J-006523-05	TRIM23	373	-2.68536	-1.64912	-2.16724	-0.78799	0.440318	Yes
	Dharm6	15	6	J-006523-06	TRIM23	373	25.8955	-7.02197	9.43678	-0.78799	0.440318	Yes
	Dharm7	15	6	J-006523-07	TRIM23	373	13.3717	7.75069	10.5612	-0.78799	0.440318	Yes
	Dharm8	15	6	J-006523-08	TRIM23	373	-2.30968	-3.18863	-2.74916	-0.78799	0.440318	Yes
	Dharm1	9	16	J-009095-06	UBE2G2	7327	7.01213	11.7733	9.39271	-0.792571	0.440318	Yes
	Dharm2	9	16	J-009095-07	UBE2G2	7327	0.18747	2.20193	1.1947	-0.792571	0.440318	Yes
	Dharm3	9	16	J-009095-08	UBE2G2	7327	-0.116384	12.6717	6.27764	-0.792571	0.440318	Yes
	Dharm4	9	16	J-009095-09	UBE2G2	7327	-4.05825	2.82348	-0.617386	-0.792571	0.440318	Yes
	Dharm5	12	10	J-017095-05	RFWD3	55159	-3.68993	2.35728	-0.666322	-0.785179	0.440985	Yes
	Dharm6	12	10	J-017095-06	RFWD3	55159	0.339326	0.110114	0.22472	-0.785179	0.440985	Yes
	Dharm7	12	10	J-017095-07	RFWD3	55159	3.8561	-2.79975	0.528171	-0.785179	0.440985	Yes
	Dharm8	12	10	J-017095-08	RFWD3	55159	24.2759	21.8605	23.0682	-0.785179	0.440985	Yes
	Dharm1	4	20	J-031532-06	USP27X	389856	-1.74057	6.89227	2.57585	-0.783167	0.441179	Yes
	Dharm2	4	20	J-031532-07	USP27X	389856	4.13862	4.10556	4.12209	-0.783167	0.441179	Yes
	Dharm3	4	20	J-031532-08	USP27X	389856	-4.76597	-2.00937	-3.38767	-0.783167	0.441179	Yes
	Dharm4	4	20	J-031532-09	USP27X	389856	1.8115	6.18383	3.99767	-0.783167	0.441179	Yes
	Dharm1	11	21	J-012929-05	ASB13	79754	1.24953	0.929779	1.08966	-0.77614	0.441323	Yes
	Dharm2	11	21	J-012929-06	ASB13	79754	-4.24964	-4.22679	-4.23822	-0.77614	0.441323	Yes
	Dharm3	11	21	J-012929-07	ASB13	79754	0.772811	-0.332027	0.220392	-0.77614	0.441323	Yes
	Dharm4	11	21	J-012929-08	ASB13	79754	24.5944	35.6636	30.129	-0.77614	0.441323	Yes
	Dharm1	8	13	J-007181-06	HERC1	8925	-4.6389	4.10314	-0.26788	-0.770488	0.441323	Yes
	Dharm2	8	13	J-007181-07	HERC1	8925	1.36285	7.61957	4.49121	-0.770488	0.441323	Yes
	Dharm3	8	13	J-007181-08	HERC1	8925	-3.37936	1.93833	-0.720513	-0.770488	0.441323	Yes
	Dharm4	8	13	J-007181-09	HERC1	8925	-1.46382	0.762883	-0.350471	-0.770488	0.441323	Yes
	Dharm9	4	3	J-003281-17	MNAT1	4331	9.72657	13.3383	11.5324	-0.772017	0.441323	Yes
	Dharm10	4	3	J-003281-18	MNAT1	4331	-4.95909	-3.92963	-4.44436	-0.772017	0.441323	Yes
	Dharm11	4	3	J-003281-19	MNAT1	4331	0.760954	8.08545	4.4232	-0.772017	0.441323	Yes
	Dharm12	4	3	J-003281-20	MNAT1	4331	2.05103	2.92056	2.48579	-0.772017	0.441323	Yes
	Dharm5	4	13	J-007160-05	RNF152	220441	2.90924	1.23467	2.07195	-0.780969	0.441323	Yes
	Dharm6	4	13	J-007160-06	RNF152	220441	-8.91051	7.56035	-0.675081	-0.780969	0.441323	Yes
	Dharm7	4	13	J-007160-07	RNF152	220441	3.33965	1.8263	2.58297	-0.780969	0.441323	Yes
	Dharm8	4	13	J-007160-08	RNF152	220441	-0.408864	8.8346	4.21287	-0.780969	0.441323	Yes
	Dharm9	7	20	J-032070-13	RNF207	388591	2.56153	4.60597	3.58375	-0.775348	0.441323	Yes
	Dharm10	7	20	J-032070-14	RNF207	388591	12.2957	20.4159	16.3558	-0.775348	0.441323	Yes
	Dharm11	7	20	J-032070-15	RNF207	388591	-0.19346	5.2771	2.54182	-0.775348	0.441323	Yes
	Dharm12	7	20	J-032070-16	RNF207	388591	-5.69221	-4.37	-5.03111	-0.775348	0.441323	Yes
	Dharm1	10	3	J-008845-05	UBE2E3	10477	-3.8734	2.44807	-0.712669	-0.772579	0.441323	Yes
	Dharm2	10	3	J-008845-06	UBE2E3	10477	-0.272238	2.43255	1.08016	-0.772579	0.441323	Yes
	Dharm3	10	3	J-008845-07	UBE2E3	10477	3.06631	2.2067	2.63651	-0.772579	0.441323	Yes
	Dharm4	10	3	J-008845-08	UBE2E3	10477	1.22972	0.170495	0.700106	-0.772579	0.441323	Yes
	Dharm5	9	13	J-007141-05	ZNRF4	148066	-3.32046	1.66512	-0.827671	-0.773126	0.441323	Yes
	Dharm6	9	13	J-007141-06	ZNRF4	148066	6.55734	-1.51364	2.52185	-0.773126	0.441323	Yes
	Dharm7	9	13	J-007141-07	ZNRF4	148066	6.91328	4.96892	5.9411	-0.773126	0.441323	Yes
	Dharm8	9	13	J-007141-08	ZNRF4	148066	13.0225	14.4451	13.7338	-0.773126	0.441323	Yes
	Dharm5	10	21	J-007092-05	TRIM55	84675	-1.44909	4.39593	1.47342	-0.768399	0.441655	Yes
	Dharm6	10	21	J-007092-06	TRIM55	84675	-1.22504	2.32809	0.551527	-0.768399	0.441655	Yes
	Dharm7	10	21	J-007092-07	TRIM55	84675	0.95772	-2.41622	-0.72925	-0.768399	0.441655	Yes
	Dharm8	10	21	J-007092-08	TRIM55	84675	0.967384	7.25571	4.11155	-0.768399	0.441655	Yes
	Dharm1	4	7	J-006063-05	USP11	8237	3.1383	10.1393	6.63882	-0.765271	0.443054	Yes
	Dharm2	4	7	J-006063-06	USP11	8237	-2.04906	0.559774	-0.744642	-0.765271	0.443054	Yes
	Dharm3	4	7	J-006063-07	USP11	8237	0.653375	0.403091	0.528233	-0.765271	0.443054	Yes
	Dharm4	4	7	J-006063-08	USP11	8237	4.65221	0.913122	2.78267	-0.765271	0.443054	Yes
	Dharm5	15	12	J-021878-05	RC3H1	149041	14.9264	9.735	12.3307	-0.757994	0.443059	Yes
	Dharm6	15	12	J-021878-06	RC3H1	149041	-3.34264	1.82211	-0.760268	-0.757994	0.443059	Yes
	Dharm7	15	12	J-021878-07	RC3H1	149041	7.02366	1.85039	4.43702	-0.757994	0.443059	Yes
	Dharm8	15	12	J-021878-08	RC3H1	149041	-2.94647	3.05997	0.0567476	-0.757994	0.443059	Yes
	Dharm9	7	19	J-007097-09	RNFT2	84900	8.66982	6.91898	7.7944	-0.763194	0.443059	Yes
	Dharm10	7	19	J-007097-10	RNFT2	84900	3.89741	1.03298	2.4652	-0.763194	0.443059	Yes
	Dharm11	7	19	J-007097-11	RNFT2	84900	-2.82149	-1.61089	-2.21619	-0.763194	0.443059	Yes
	Dharm12	7	19	J-007097-12	RNFT2	84900	2.89798	5.65	4.27399	-0.763194	0.443059	Yes
	Dharm9	2	6	J-007121-05	TRIM6	117854	-3.2789	-1.31567	-2.29729	-0.759079	0.443059	Yes
	Dharm10	2	6	J-007121-06	TRIM6	117854	4.19658	-2.90353	0.646524	-0.759079	0.443059	Yes
	Dharm11	2	6	J-007121-07	TRIM6	117854	-6.89517	-5.71267	-6.30392	-0.759079	0.443059	Yes
	Dharm12	2	6	J-007121-08	TRIM6	117854	31.1354	27.6558	29.3956	-0.759079	0.443059	Yes
	Dharm5	5	9	J-007153-05	TRIM60	166655	-6.00402	-0.627023	-3.31552	-0.755758	0.443059	Yes
	Dharm6	5	9	J-007153-06	TRIM60	166655	28.1993	30.3843	29.2918	-0.755758	0.443059	Yes
	Dharm7	5	9	J-007153-07	TRIM60	166655	-2.6498	-3.70418	-3.17699	-0.755758	0.443059	Yes
	Dharm8	5	9	J-007153-08	TRIM60	166655	1.24521	8.95286	5.09904	-0.755758	0.443059	Yes
	Dharm5	10	20	J-007200-05	UBE4A	9354	2.79765	8.51037	5.65401	-0.761002	0.443059	Yes
	Dharm6	10	20	J-007200-06	UBE4A	9354	1.43058	3.48309	2.45684	-0.761002	0.443059	Yes
	Dharm7	10	20	J-007200-07	UBE4A	9354	13.9782	4.83414	9.40617	-0.761002	0.443059	Yes
	Dharm8	10	20	J-007200-08	UBE4A	9354	-7.60506	-1.83912	-4.72209	-0.761002	0.443059	Yes
	Dharm1	5	14	J-006089-05	USP42	84132	-4.08992	3.01227	-0.538821	-0.754884	0.443059	Yes
	Dharm2	5	14	J-006089-06	USP42	84132	2.1816	13.4719	7.82673	-0.754884	0.443059	Yes
	Dharm3	5	14	J-006089-07	USP42	84132	-0.386888	-1.14736	-0.767125	-0.754884	0.443059	Yes
	Dharm4	5	14	J-006089-08	USP42	84132	0.449936	-1.95261	-0.751336	-0.754884	0.443059	Yes
	Dharm5	11	3	J-006522-05	AMFR	267	-3.80835	-2.34506	-3.07671	-0.745968	0.450476	Yes
	Dharm6	11	3	J-006522-06	AMFR	267	-0.951939	1.4403	0.244179	-0.745968	0.450476	Yes
	Dharm7	11	3	J-006522-07	AMFR	267	49.4394	8.84097	29.1402	-0.745968	0.450476	Yes
	Dharm8	11	3	J-006522-08	AMFR	267	-5.40996	-5.45822	-5.43409	-0.745968	0.450476	Yes
	Dharm1	13	19	J-013180-05	ASB12	142689	-3.9796	-0.686042	-2.33282	-0.742761	0.45203	Yes
	Dharm2	13	19	J-013180-06	ASB12	142689	31.9572	26.091	29.0241	-0.742761	0.45203	Yes
	Dharm3	13	19	J-013180-07	ASB12	142689	-1.32294	2.35745	0.517256	-0.742761	0.45203	Yes
	Dharm4	13	19	J-013180-08	ASB12	142689	-3.74308	0.632699	-1.55519	-0.742761	0.45203	Yes
	Dharm5	14	14	J-007067-05	LONRF3	79836	-3.84771	1.43724	-1.20523	-0.739393	0.45203	Yes
	Dharm6	14	14	J-007067-06	LONRF3	79836	16.3679	1.27364	8.82078	-0.739393	0.45203	Yes
	Dharm7	14	14	J-007067-07	LONRF3	79836	7.05051	15.0581	11.0543	-0.739393	0.45203	Yes
	Dharm8	14	14	J-007067-08	LONRF3	79836	-4.45335	2.9999	-0.726721	-0.739393	0.45203	Yes
	Dharm9	3	19	J-007111-09	SYTL4	94121	4.97464	4.36277	4.66871	-0.740433	0.45203	Yes
	Dharm10	3	19	J-007111-10	SYTL4	94121	-3.07758	-3.15771	-3.11765	-0.740433	0.45203	Yes
	Dharm11	3	19	J-007111-11	SYTL4	94121	20.56	25.4124	22.9862	-0.740433	0.45203	Yes
	Dharm12	3	19	J-007111-12	SYTL4	94121	2.16744	2.38878	2.27811	-0.740433	0.45203	Yes
	Dharm1	6	6	J-005203-06	USP8	9101	-0.511299	-0.292407	-0.401853	-0.730201	0.459916	Yes
	Dharm2	6	6	J-005203-07	USP8	9101	1.73757	55.9699	28.8537	-0.730201	0.459916	Yes
	Dharm3	6	6	J-005203-08	USP8	9101	-4.06046	-0.219504	-2.13998	-0.730201	0.459916	Yes
	Dharm4	6	6	J-005203-09	USP8	9101	-0.814626	0.98102	0.0831969	-0.730201	0.459916	Yes
	Dharm1	3	12	J-004309-05	UCHL1	7345	2.96156	1.40807	2.18481	-0.728165	0.4603	Yes
	Dharm2	3	12	J-004309-06	UCHL1	7345	28.8671	26.1737	27.5204	-0.728165	0.4603	Yes
	Dharm3	3	12	J-004309-07	UCHL1	7345	6.1529	11.2489	8.70089	-0.728165	0.4603	Yes
	Dharm4	3	12	J-004309-08	UCHL1	7345	-4.43553	-0.746258	-2.59089	-0.728165	0.4603	Yes
	Dharm1	11	15	J-026308-05	FBXL15	79176	-2.77689	-0.77022	-1.77356	-0.721053	0.462254	Yes
	Dharm2	11	15	J-026308-06	FBXL15	79176	29.3038	27.9611	28.6324	-0.721053	0.462254	Yes
	Dharm3	11	15	J-026308-07	FBXL15	79176	2.8115	7.44725	5.12937	-0.721053	0.462254	Yes
	Dharm4	11	15	J-026308-08	FBXL15	79176	-1.55447	-0.589944	-1.07221	-0.721053	0.462254	Yes
	Dharm9	5	17	J-012912-05	PHF2	5253	-0.822619	2.16034	0.66886	-0.719012	0.462254	Yes
	Dharm10	5	17	J-012912-06	PHF2	5253	-0.851094	-0.224214	-0.537654	-0.719012	0.462254	Yes
	Dharm11	5	17	J-012912-07	PHF2	5253	20.3264	17.4857	18.906	-0.719012	0.462254	Yes
	Dharm12	5	17	J-012912-08	PHF2	5253	-0.729266	-1.08437	-0.906816	-0.719012	0.462254	Yes
	Dharm1	7	3	J-007191-09	SMURF1	57154	-0.8528	-0.92539	-0.889095	-0.723075	0.462254	Yes
	Dharm2	7	3	J-007191-10	SMURF1	57154	-2.10967	1.03651	-0.536577	-0.723075	0.462254	Yes
	Dharm3	7	3	J-007191-11	SMURF1	57154	4.05978	6.18345	5.12161	-0.723075	0.462254	Yes
	Dharm4	7	3	J-007191-12	SMURF1	57154	2.78445	4.18477	3.48461	-0.723075	0.462254	Yes
	Dharm1	10	19	J-009930-05	UBE2B	7320	-1.47119	12.0103	5.26958	-0.718054	0.462254	Yes
	Dharm2	10	19	J-009930-06	UBE2B	7320	-2.90366	-1.7576	-2.33063	-0.718054	0.462254	Yes
	Dharm3	10	19	J-009930-07	UBE2B	7320	-1.75491	-0.130565	-0.942738	-0.718054	0.462254	Yes
	Dharm4	10	19	J-009930-08	UBE2B	7320	27.31	29.8642	28.5871	-0.718054	0.462254	Yes
	Dharm5	12	16	J-022683-05	WDR59	79726	-2.16182	0.58871	-0.786556	-0.722058	0.462254	Yes
	Dharm6	12	16	J-022683-06	WDR59	79726	-2.44469	13.0715	5.31339	-0.722058	0.462254	Yes
	Dharm7	12	16	J-022683-07	WDR59	79726	-1.66104	-0.12259	-0.891817	-0.722058	0.462254	Yes
	Dharm8	12	16	J-022683-08	WDR59	79726	-3.56417	3.85891	0.147369	-0.722058	0.462254	Yes
	Dharm9	7	21	J-007116-05	MARCH3	115123	-1.45864	-0.762144	-1.11039	-0.714068	0.462401	Yes
	Dharm10	7	21	J-007116-06	MARCH3	115123	1.8697	2.3011	2.0854	-0.714068	0.462401	Yes
	Dharm11	7	21	J-007116-07	MARCH3	115123	10.5935	12.7588	11.6762	-0.714068	0.462401	Yes
	Dharm12	7	21	J-007116-08	MARCH3	115123	-1.90332	9.53689	3.81678	-0.714068	0.462401	Yes
	Dharm5	4	18	J-007024-05	RNF114	55905	-0.352971	-0.546827	-0.449899	-0.707889	0.462401	Yes
	Dharm6	4	18	J-007024-06	RNF114	55905	-3.49339	29.3992	12.9529	-0.707889	0.462401	Yes
	Dharm7	4	18	J-007024-07	RNF114	55905	-1.6121	-0.317574	-0.964837	-0.707889	0.462401	Yes
	Dharm8	4	18	J-007024-08	RNF114	55905	-0.335717	3.2253	1.44479	-0.707889	0.462401	Yes
	Dharm5	7	5	J-007145-05	SH3RF2	153769	-3.81844	-3.15193	-3.48519	-0.703411	0.462401	Yes
	Dharm6	7	5	J-007145-06	SH3RF2	153769	5.83092	-4.05468	0.888122	-0.703411	0.462401	Yes
	Dharm7	7	5	J-007145-07	SH3RF2	153769	24.7856	30.6377	27.7117	-0.703411	0.462401	Yes
	Dharm8	7	5	J-007145-08	SH3RF2	153769	-1.7535	-0.27099	-1.01225	-0.703411	0.462401	Yes
	Dharm9	4	21	J-013985-05	TRIM58	25893	-0.983213	5.00527	2.01103	-0.704765	0.462401	Yes
	Dharm10	4	21	J-013985-06	TRIM58	25893	2.53831	4.15785	3.34808	-0.704765	0.462401	Yes
	Dharm11	4	21	J-013985-07	TRIM58	25893	-8.14435	3.22206	-2.46114	-0.704765	0.462401	Yes
	Dharm12	4	21	J-013985-08	TRIM58	25893	14.1643	21.6824	17.9233	-0.704765	0.462401	Yes
	Dharm5	5	12	J-007093-05	TRIM63	84676	-2.4733	1.53134	-0.470979	-0.715078	0.462401	Yes
	Dharm6	5	12	J-007093-06	TRIM63	84676	-5.78424	-6.27813	-6.03118	-0.715078	0.462401	Yes
	Dharm7	5	12	J-007093-07	TRIM63	84676	2.07183	-1.07036	0.500737	-0.715078	0.462401	Yes
	Dharm8	5	12	J-007093-08	TRIM63	84676	31.5415	24.7936	28.1675	-0.715078	0.462401	Yes
	Dharm1	8	20	J-009081-09	UBE2F	140739	-0.438633	-1.17007	-0.804353	-0.706293	0.462401	Yes
	Dharm2	8	20	J-009081-10	UBE2F	140739	-0.763579	-2.63868	-1.70113	-0.706293	0.462401	Yes
	Dharm3	8	20	J-009081-11	UBE2F	140739	34.7439	20.829	27.7864	-0.706293	0.462401	Yes
	Dharm4	8	20	J-009081-12	UBE2F	140739	-0.570604	-5.41183	-2.99122	-0.706293	0.462401	Yes
	Dharm1	10	16	J-007266-05	UBE2J1	51465	1.84213	1.33953	1.59083	-0.711926	0.462401	Yes
	Dharm2	10	16	J-007266-06	UBE2J1	51465	-2.15474	0.26134	-0.946701	-0.711926	0.462401	Yes
	Dharm3	10	16	J-007266-07	UBE2J1	51465	-0.0252943	7.11317	3.54394	-0.711926	0.462401	Yes
	Dharm4	10	16	J-007266-08	UBE2J1	51465	-3.09198	2.13565	-0.478164	-0.711926	0.462401	Yes
	Dharm5	8	4	J-006954-05	UBR2	23304	-0.450544	1.24605	0.397753	-0.710916	0.462401	Yes
	Dharm6	8	4	J-006954-06	UBR2	23304	0.528005	3.2982	1.9131	-0.710916	0.462401	Yes
	Dharm7	8	4	J-006954-07	UBR2	23304	-2.33413	0.43009	-0.95202	-0.710916	0.462401	Yes
	Dharm8	8	4	J-006954-08	UBR2	23304	-0.392029	7.4543	3.53113	-0.710916	0.462401	Yes
	Dharm1	3	22	J-017918-05	UFD1L	7353	-0.964119		-0.964119	-0.708898	0.462401	Yes
	Dharm2	3	22	J-017918-06	UFD1L	7353	2.55495	4.55439	3.55467	-0.708898	0.462401	Yes
	Dharm3	3	22	J-017918-07	UFD1L	7353	-4.43054	3.65946	-0.385541	-0.708898	0.462401	Yes
	Dharm4	3	22	J-017918-08	UFD1L	7353	-0.183365	-1.53122	-0.857291	-0.708898	0.462401	Yes
	Dharm5	11	7	J-007001-05	MARCH5	54708	-4.94899	-1.27249	-3.11074	-0.698318	0.464369	Yes
	Dharm6	11	7	J-007001-06	MARCH5	54708	-1.304	22.7764	10.7362	-0.698318	0.464369	Yes
	Dharm7	11	7	J-007001-07	MARCH5	54708	-8.33112	1.43391	-3.4486	-0.698318	0.464369	Yes
	Dharm8	11	7	J-007001-08	MARCH5	54708	11.7188	4.76202	8.2404	-0.698318	0.464369	Yes
	Dharm9	2	12	J-017305-05	RNF216	54476	1.82981	-0.657236	0.586287	-0.696837	0.464369	Yes
	Dharm10	2	12	J-017305-06	RNF216	54476	-3.08772	3.27016	0.0912185	-0.696837	0.464369	Yes
	Dharm11	2	12	J-017305-07	RNF216	54476	0.15652	-2.16004	-1.00176	-0.696837	0.464369	Yes
	Dharm12	2	12	J-017305-08	RNF216	54476	-0.72743	-1.09452	-0.910975	-0.696837	0.464369	Yes
	Dharm1	8	5	J-008614-05	UBE2J2	118424	-4.43862	-4.51807	-4.47835	-0.699643	0.464369	Yes
	Dharm2	8	5	J-008614-06	UBE2J2	118424	9.4659	16.518	12.9919	-0.699643	0.464369	Yes
	Dharm3	8	5	J-008614-07	UBE2J2	118424	-4.77496	-5.83724	-5.3061	-0.699643	0.464369	Yes
	Dharm4	8	5	J-008614-08	UBE2J2	118424	8.2474		8.2474	-0.699643	0.464369	Yes
	Dharm1	10	4	J-015562-09	CAND1	55832	0.141889	1.7716	0.956747	-0.689331	0.469078	Yes
	Dharm2	10	4	J-015562-10	CAND1	55832	27.4797	27.3479	27.4138	-0.689331	0.469078	Yes
	Dharm3	10	4	J-015562-11	CAND1	55832	5.89131	4.64261	5.26696	-0.689331	0.469078	Yes
	Dharm4	10	4	J-015562-12	CAND1	55832	-4.79271	-2.43789	-3.6153	-0.689331	0.469078	Yes
	Dharm9	7	3	J-007130-05	TRIM50	135892	1.26045	0.541492	0.900968	-0.689841	0.469078	Yes
	Dharm10	7	3	J-007130-06	TRIM50	135892	1.47537	-2.49034	-0.507488	-0.689841	0.469078	Yes
	Dharm11	7	3	J-007130-07	TRIM50	135892	-1.39438	-0.665622	-1.03	-0.689841	0.469078	Yes
	Dharm12	7	3	J-007130-08	TRIM50	135892	6.96454	5.18678	6.07566	-0.689841	0.469078	Yes
	Dharm5	14	22	J-010691-06	UBR1	197131	1.98519	1.82841	1.9068	-0.687407	0.469478	Yes
	Dharm1	3	6	J-010691-06	UBR1	197131	0.802513	6.18845	3.49548	-0.687407	0.469478	Yes
	Dharm6	14	22	J-010691-07	UBR1	197131	0.336645	6.64489	3.49077	-0.687407	0.469478	Yes
	Dharm2	3	6	J-010691-07	UBR1	197131	-3.86911	0.284291	-1.79241	-0.687407	0.469478	Yes
	Dharm7	14	22	J-010691-08	UBR1	197131	16.0682	9.0861	12.5771	-0.687407	0.469478	Yes
	Dharm3	3	6	J-010691-08	UBR1	197131	4.89288	5.54881	5.22085	-0.687407	0.469478	Yes
	Dharm4	3	6	J-010691-09	UBR1	197131	-3.08481	-5.6092	-4.347	-0.687407	0.469478	Yes
	Dharm8	14	22	J-010691-09	UBR1	197131	-5.78493	-0.305444	-3.04519	-0.687407	0.469478	Yes
	Dharm9	5	9	J-014940-05	LNX1	84708	0.440276	-1.07388	-0.316801	-0.680069	0.475778	Yes
	Dharm10	5	9	J-014940-06	LNX1	84708	22.9741	22.0409	22.5075	-0.680069	0.475778	Yes
	Dharm11	5	9	J-014940-07	LNX1	84708	-4.01188	-2.43241	-3.22215	-0.680069	0.475778	Yes
	Dharm12	5	9	J-014940-08	LNX1	84708	7.77515	8.13371	7.95443	-0.680069	0.475778	Yes
	Dharm5	8	3	J-016355-05	RUFY1	80230	-1.39306	0.00616133	-0.693449	-0.678446	0.475866	Yes
	Dharm6	8	3	J-016355-06	RUFY1	80230	0.75696	7.24431	4.00064	-0.678446	0.475866	Yes
	Dharm7	8	3	J-016355-07	RUFY1	80230	24.3772	29.04	26.7086	-0.678446	0.475866	Yes
	Dharm8	8	3	J-016355-08	RUFY1	80230	-4.10666	-0.414095	-2.26038	-0.678446	0.475866	Yes
	Dharm5	8	10	J-007174-09	TRIML1	339976	-1.5404	0.0334024	-0.753498	-0.676231	0.476609	Yes
	Dharm6	8	10	J-007174-10	TRIML1	339976	-3.89473	19.6071	7.85616	-0.676231	0.476609	Yes
	Dharm7	8	10	J-007174-11	TRIML1	339976	8.08457	8.16965	8.12711	-0.676231	0.476609	Yes
	Dharm8	8	10	J-007174-12	TRIML1	339976	-1.75619	-1.16082	-1.45851	-0.676231	0.476609	Yes
	Dharm1	7	22	J-018390-05	DCUN1D3	123879	-0.106159	10.3927	5.14328	-0.673124	0.477385	Yes
	Dharm2	7	22	J-018390-06	DCUN1D3	123879	31.2963	21.9907	26.6435	-0.673124	0.477385	Yes
	Dharm3	7	22	J-018390-07	DCUN1D3	123879	-1.10217	3.19641	1.04712	-0.673124	0.477385	Yes
	Dharm4	7	22	J-018390-08	DCUN1D3	123879	-2.71728	-0.974643	-1.84596	-0.673124	0.477385	Yes
	Dharm5	14	16	J-006910-05	DZIP3	9666	3.56478	6.52423	5.0445	-0.672466	0.477385	Yes
	Dharm6	14	16	J-006910-06	DZIP3	9666	-2.54768	-2.46063	-2.50416	-0.672466	0.477385	Yes
	Dharm7	14	16	J-006910-07	DZIP3	9666	17.2636	11.1474	14.2055	-0.672466	0.477385	Yes
	Dharm8	14	16	J-006910-08	DZIP3	9666	-0.619213	4.13872	1.75975	-0.672466	0.477385	Yes
	Dharm9	7	8	J-007007-05	TRIM68	55128	-1.62657	0.119777	-0.753395	-0.667879	0.48001	Yes
	Dharm10	7	8	J-007007-06	TRIM68	55128	-2.86598	-5.22548	-4.04573	-0.667879	0.48001	Yes
	Dharm11	7	8	J-007007-07	TRIM68	55128	33.6685	19.1746	26.4215	-0.667879	0.48001	Yes
	Dharm12	7	8	J-007007-08	TRIM68	55128	2.92503	1.52785	2.22644	-0.667879	0.48001	Yes
	Dharm1	3	8	J-018385-05	UBTD1	80019	0.276529	-0.833804	-0.278638	-0.667048	0.48001	Yes
	Dharm2	3	8	J-018385-06	UBTD1	80019	11.0294	26.4504	18.7399	-0.667048	0.48001	Yes
	Dharm3	3	8	J-018385-07	UBTD1	80019	-1.23494	0.464631	-0.385154	-0.667048	0.48001	Yes
	Dharm4	3	8	J-018385-08	UBTD1	80019	-0.992792	-1.27725	-1.13502	-0.667048	0.48001	Yes
	Dharm1	14	16	J-016797-05	FBXL16	146330	-6.04999	3.75958	-1.14521	-0.664097	0.481569	Yes
	Dharm2	14	16	J-016797-06	FBXL16	146330	-0.880009	0.38736	-0.246324	-0.664097	0.481569	Yes
	Dharm3	14	16	J-016797-07	FBXL16	146330	19.527	26.1728	22.8499	-0.664097	0.481569	Yes
	Dharm4	14	16	J-016797-08	FBXL16	146330	3.45912	4.44047	3.9498	-0.664097	0.481569	Yes
	Dharm5	12	15	J-006448-06	HLTF	6596	-0.934055	4.39861	1.73228	-0.661151	0.481569	Yes
	Dharm6	12	15	J-006448-07	HLTF	6596	-2.30073	8.18013	2.9397	-0.661151	0.481569	Yes
	Dharm7	12	15	J-006448-08	HLTF	6596	-3.33398	1.85413	-0.739924	-0.661151	0.481569	Yes
	Dharm8	12	15	J-006448-09	HLTF	6596	-3.65083	1.34235	-1.15424	-0.661151	0.481569	Yes
	Dharm5	13	16	J-007137-09	TRIM69	140691	1.02652	-1.66987	-0.321676	-0.661123	0.481569	Yes
	Dharm6	13	16	J-007137-10	TRIM69	140691	-0.0266308	15.4594	7.71639	-0.661123	0.481569	Yes
	Dharm7	13	16	J-007137-11	TRIM69	140691	0.537432	-4.22442	-1.84349	-0.661123	0.481569	Yes
	Dharm8	13	16	J-007137-12	TRIM69	140691	13.5171	25.2095	19.3633	-0.661123	0.481569	Yes
	Dharm5	6	9	J-020357-09	BAHD1	22893	0.992967	1.00092	0.996946	-0.64157	0.484628	Yes
	Dharm6	6	9	J-020357-10	BAHD1	22893	0.283677	14.3439	7.31377	-0.64157	0.484628	Yes
	Dharm7	6	9	J-020357-11	BAHD1	22893	-5.37474	-1.98165	-3.67819	-0.64157	0.484628	Yes
	Dharm8	6	9	J-020357-12	BAHD1	22893	25.3774	23.2822	24.3298	-0.64157	0.484628	Yes
	Dharm1	8	3	J-013857-05	BIRC6	57448	1.3295	1.8688	1.59915	-0.640381	0.484628	Yes
	Dharm2	8	3	J-013857-06	BIRC6	57448	6.08898	6.39001	6.23949	-0.640381	0.484628	Yes
	Dharm3	8	3	J-013857-07	BIRC6	57448	8.80686	5.67982	7.24334	-0.640381	0.484628	Yes
	Dharm4	8	3	J-013857-08	BIRC6	57448	-4.95938	-3.45619	-4.20779	-0.640381	0.484628	Yes
	Dharm5	4	14	J-005230-09	BMI1	648	-4.4556	17.0398	6.29212	-0.646495	0.484628	Yes
	Dharm6	4	14	J-005230-10	BMI1	648	-3.48962	1.03872	-1.22545	-0.646495	0.484628	Yes
	Dharm7	4	14	J-005230-11	BMI1	648	6.63156	7.7219	7.17673	-0.646495	0.484628	Yes
	Dharm8	4	14	J-005230-12	BMI1	648	-0.519091	1.42656	0.453736	-0.646495	0.484628	Yes
	Dharm5	12	22	J-006597-06	BRAP	8315	16.371	11.9218	14.1464	-0.637976	0.484628	Yes
	Dharm6	12	22	J-006597-07	BRAP	8315	5.31451	9.24729	7.2809	-0.637976	0.484628	Yes
	Dharm7	12	22	J-006597-08	BRAP	8315	-1.02918	-2.47924	-1.75421	-0.637976	0.484628	Yes
	Dharm8	12	22	J-006597-09	BRAP	8315	-9.11302	-1.94832	-5.53067	-0.637976	0.484628	Yes
	Dharm5	2	13	J-031751-05	FBXL22	283807	-0.139619	1.47477	0.667575	-0.630813	0.484628	Yes
	Dharm6	2	13	J-031751-06	FBXL22	283807	-4.17476	-0.434907	-2.30483	-0.630813	0.484628	Yes
	Dharm7	2	13	J-031751-07	FBXL22	283807	3.71068	-3.2658	0.222439	-0.630813	0.484628	Yes
	Dharm8	2	13	J-031751-08	FBXL22	283807	20.0184	28.8926	24.4555	-0.630813	0.484628	Yes
	Dharm1	12	10	J-012428-05	FBXO11	80204	9.62715	26.9115	18.2693	-0.63322	0.484628	Yes
	Dharm2	12	10	J-012428-06	FBXO11	80204	5.41385	9.10356	7.2587	-0.63322	0.484628	Yes
	Dharm3	12	10	J-012428-07	FBXO11	80204	-6.95856	-0.0356658	-3.49711	-0.63322	0.484628	Yes
	Dharm4	12	10	J-012428-08	FBXO11	80204	-2.12552	2.34124	0.107861	-0.63322	0.484628	Yes
	Dharm1	13	22	J-017447-05	FBXO16	157574	0.934404	2.23131	1.58286	-0.637523	0.484628	Yes
	Dharm2	13	22	J-017447-06	FBXO16	157574	-3.336	-4.28584	-3.81092	-0.637523	0.484628	Yes
	Dharm3	13	22	J-017447-07	FBXO16	157574	1.24197	5.28018	3.26107	-0.637523	0.484628	Yes
	Dharm4	13	22	J-017447-08	FBXO16	157574	4.59943	10.904	7.75171	-0.637523	0.484628	Yes
	Dharm1	7	10	J-007180-09	HERC2	8924	4.47314	6.35162	5.41238	-0.649976	0.484628	Yes
	Dharm2	7	10	J-007180-10	HERC2	8924	3.60396	2.81271	3.20833	-0.649976	0.484628	Yes
	Dharm3	7	10	J-007180-11	HERC2	8924	3.49177	-0.174568	1.6586	-0.649976	0.484628	Yes
	Dharm4	7	10	J-007180-12	HERC2	8924	-1.46999	-1.29567	-1.38283	-0.649976	0.484628	Yes
	Dharm5	7	17	J-006969-09	IRF2BP1	26145	-0.844731	3.99536	1.57531	-0.636573	0.484628	Yes
	Dharm6	7	17	J-006969-10	IRF2BP1	26145	7.97762	10.9425	9.46007	-0.636573	0.484628	Yes
	Dharm7	7	17	J-006969-11	IRF2BP1	26145	-4.14621	-3.01859	-3.5824	-0.636573	0.484628	Yes
	Dharm8	7	17	J-006969-12	IRF2BP1	26145	1.7254	6.99415	4.35977	-0.636573	0.484628	Yes
	Dharm9	5	19	J-006976-05	MYLIP	29116	1.75915	-1.50937	0.124889	-0.638729	0.484628	Yes
	Dharm10	5	19	J-006976-06	MYLIP	29116	-3.63437	2.48517	-0.574599	-0.638729	0.484628	Yes
	Dharm11	5	19	J-006976-07	MYLIP	29116	-3.33453	0.854793	-1.23987	-0.638729	0.484628	Yes
	Dharm12	5	19	J-006976-08	MYLIP	29116	12.1086	11.2608	11.6847	-0.638729	0.484628	Yes
	Dharm5	7	10	J-016306-09	PHF13	148479	-3.43382	1.02985	-1.20199	-0.652343	0.484628	Yes
	Dharm6	7	10	J-016306-10	PHF13	148479	1.34671	17.3385	9.34258	-0.652343	0.484628	Yes
	Dharm7	7	10	J-016306-11	PHF13	148479	-1.87931	3.03935	0.58002	-0.652343	0.484628	Yes
	Dharm8	7	10	J-016306-12	PHF13	148479	-1.28361	1.75041	0.233399	-0.652343	0.484628	Yes
	Dharm5	3	7	J-019179-05	PHF7	51533	-2.52908	-2.09103	-2.31006	-0.647633	0.484628	Yes
	Dharm6	3	7	J-019179-06	PHF7	51533	-0.764865	10.7878	5.01149	-0.647633	0.484628	Yes
	Dharm7	3	7	J-019179-07	PHF7	51533	-5.81792	-3.86954	-4.84373	-0.647633	0.484628	Yes
	Dharm8	3	7	J-019179-08	PHF7	51533	34.179	16.7999	25.4894	-0.647633	0.484628	Yes
	Dharm5	10	14	J-007045-05	PJA1	64219	-4.39067	-3.81978	-4.10522	-0.649012	0.484628	Yes
	Dharm6	10	14	J-007045-06	PJA1	64219	1.72927	1.5847	1.65699	-0.649012	0.484628	Yes
	Dharm7	10	14	J-007045-07	PJA1	64219	20.9767	17.2811	19.1289	-0.649012	0.484628	Yes
	Dharm8	10	14	J-007045-08	PJA1	64219	0.934183	3.26451	2.09935	-0.649012	0.484628	Yes
	Dharm1	3	17	J-009919-05	TNFAIP3	7128	-2.6774	3.33317	0.327885	-0.645686	0.484628	Yes
	Dharm5	7	14	J-009919-05	TNFAIP3	7128	-4.3747	-1.24359	-2.80915	-0.645686	0.484628	Yes
	Dharm2	3	17	J-009919-06	TNFAIP3	7128	4.3505	-3.90883	0.220835	-0.645686	0.484628	Yes
	Dharm6	7	14	J-009919-06	TNFAIP3	7128	-0.246787	10.0364	4.89479	-0.645686	0.484628	Yes
	Dharm3	3	17	J-009919-07	TNFAIP3	7128	5.36915	-3.76528	0.801936	-0.645686	0.484628	Yes
	Dharm7	7	14	J-009919-07	TNFAIP3	7128	-4.48541	0.0206141	-2.2324	-0.645686	0.484628	Yes
	Dharm4	3	17	J-009919-08	TNFAIP3	7128	-0.9862	-3.81232	-2.39926	-0.645686	0.484628	Yes
	Dharm8	7	14	J-009919-08	TNFAIP3	7128	-5.24535	0.0650241	-2.59016	-0.645686	0.484628	Yes
	Dharm5	5	11	J-007076-05	TRIM8	81603	1.18552	13.3627	7.27413	-0.635593	0.484628	Yes
	Dharm6	5	11	J-007076-06	TRIM8	81603	0.900236	17.7549	9.32757	-0.635593	0.484628	Yes
	Dharm7	5	11	J-007076-07	TRIM8	81603	-1.86804	-1.55984	-1.71394	-0.635593	0.484628	Yes
	Dharm8	5	11	J-007076-08	TRIM8	81603	-6.47104	4.93143	-0.769802	-0.635593	0.484628	Yes
	Dharm1	10	8	J-009435-06	UBE2D4	51619	-5.13755	2.57562	-1.28097	-0.632927	0.484628	Yes
	Dharm2	10	8	J-009435-07	UBE2D4	51619	-3.84899	2.64225	-0.603374	-0.632927	0.484628	Yes
	Dharm3	10	8	J-009435-08	UBE2D4	51619	-0.404565	8.93265	4.26404	-0.632927	0.484628	Yes
	Dharm4	10	8	J-009435-09	UBE2D4	51619	15.2533	24.7652	20.0093	-0.632927	0.484628	Yes
	Dharm1	9	21	J-008979-05	UBE2O	63893	4.51827	14.7161	9.6172	-0.639427	0.484628	Yes
	Dharm2	9	21	J-008979-06	UBE2O	63893	-2.22407	-2.5821	-2.40309	-0.639427	0.484628	Yes
	Dharm3	9	21	J-008979-07	UBE2O	63893	5.23829	4.5196	4.87895	-0.639427	0.484628	Yes
	Dharm4	9	21	J-008979-08	UBE2O	63893	1.28283	1.90026	1.59154	-0.639427	0.484628	Yes
	Dharm1	5	5	J-006078-07	USP3	9960	0.412536	2.81972	1.61613	-0.644206	0.484628	Yes
	Dharm2	5	5	J-006078-08	USP3	9960	7.187	-1.37967	2.90367	-0.644206	0.484628	Yes
	Dharm3	5	5	J-006078-09	USP3	9960	-1.68858	-3.73197	-2.71028	-0.644206	0.484628	Yes
	Dharm4	5	5	J-006078-10	USP3	9960	3.38107	0.748719	2.06489	-0.644206	0.484628	Yes
	Dharm1	5	22	J-006092-06	USP46	64854	4.33663	8.97018	6.65341	-0.631962	0.484628	Yes
	Dharm2	5	22	J-006092-07	USP46	64854	2.9994	0.912365	1.95588	-0.631962	0.484628	Yes
	Dharm3	5	22	J-006092-08	USP46	64854	-2.02681	-0.0297644	-1.02829	-0.631962	0.484628	Yes
	Dharm4	5	22	J-006092-09	USP46	64854	-2.76018	0.188735	-1.28572	-0.631962	0.484628	Yes
	Dharm1	15	22	J-013005-05	FBXO32	114907	7.4007	2.53071	4.9657	-0.62907	0.485007	Yes
	Dharm2	15	22	J-013005-06	FBXO32	114907	0.185089	-1.78849	-0.801702	-0.62907	0.485007	Yes
	Dharm3	15	22	J-013005-07	FBXO32	114907	1.03488	4.42142	2.72815	-0.62907	0.485007	Yes
	Dharm4	15	22	J-013005-08	FBXO32	114907	-1.29554		-1.29554	-0.62907	0.485007	Yes
	Dharm5	12	21	J-007079-05	TRIM56	81844	31.3874	17.1451	24.2663	-0.623843	0.489302	Yes
	Dharm6	12	21	J-007079-06	TRIM56	81844	-6.18256	1.44133	-2.37062	-0.623843	0.489302	Yes
	Dharm7	12	21	J-007079-07	TRIM56	81844	4.09795	-1.76204	1.16796	-0.623843	0.489302	Yes
	Dharm8	12	21	J-007079-08	TRIM56	81844	0.460279	7.58022	4.02025	-0.623843	0.489302	Yes
	Dharm5	8	13	J-007832-06	CCL20	6364	-3.78242	-1.55267	-2.66754	-0.613436	0.49413	Yes
	Dharm6	8	13	J-007832-07	CCL20	6364	-6.11822	19.8636	6.87268	-0.613436	0.49413	Yes
	Dharm7	8	13	J-007832-08	CCL20	6364	-4.96018	-3.95163	-4.45591	-0.613436	0.49413	Yes
	Dharm8	8	13	J-007832-09	CCL20	6364	19.7135	19.5199	19.6167	-0.613436	0.49413	Yes
	Dharm1	2	5	J-005814-07	COPS5	10987	4.89844	2.5723	3.73537	-0.610394	0.49413	Yes
	Dharm2	2	5	J-005814-08	COPS5	10987	3.15292	-0.351557	1.40068	-0.610394	0.49413	Yes
	Dharm3	2	5	J-005814-09	COPS5	10987	-5.2479	-5.15041	-5.19915	-0.610394	0.49413	Yes
	Dharm4	2	5	J-005814-10	COPS5	10987	19.9413	11.2396	15.5905	-0.610394	0.49413	Yes
	Dharm1	14	17	J-015029-05	FBXL20	84961	-1.63413	6.0931	2.22948	-0.613726	0.49413	Yes
	Dharm2	14	17	J-015029-06	FBXL20	84961	-2.40758	-0.288895	-1.34824	-0.613726	0.49413	Yes
	Dharm3	14	17	J-015029-07	FBXL20	84961	0.460978	-1.09344	-0.316233	-0.613726	0.49413	Yes
	Dharm4	14	17	J-015029-08	FBXL20	84961	7.2804	12.178	9.7292	-0.613726	0.49413	Yes
	Dharm1	8	7	J-007186-05	HECW1	23072	-2.50127	-3.88807	-3.19467	-0.616877	0.49413	Yes
	Dharm2	8	7	J-007186-06	HECW1	23072	-5.80716	-3.05274	-4.42995	-0.616877	0.49413	Yes
	Dharm3	8	7	J-007186-07	HECW1	23072	11.0967	12.9331	12.0149	-0.616877	0.49413	Yes
	Dharm4	8	7	J-007186-08	HECW1	23072	3.76859	10.0501	6.90933	-0.616877	0.49413	Yes
	Dharm5	7	20	J-006537-05	MID1	4281	2.82908	0.654578	1.74183	-0.609911	0.49413	Yes
	Dharm6	7	20	J-006537-06	MID1	4281	-0.954079	22.3216	10.6838	-0.609911	0.49413	Yes
	Dharm7	7	20	J-006537-07	MID1	4281	-1.25054	-1.48433	-1.36744	-0.609911	0.49413	Yes
	Dharm8	7	20	J-006537-08	MID1	4281	-2.96541	1.96482	-0.500294	-0.609911	0.49413	Yes
	Dharm9	5	15	J-006943-05	RNF24	11237	21.926	14.5549	18.2404	-0.611818	0.49413	Yes
	Dharm10	5	15	J-006943-06	RNF24	11237	-1.76866	-0.320193	-1.04442	-0.611818	0.49413	Yes
	Dharm11	5	15	J-006943-07	RNF24	11237	-3.02958	0.787935	-1.12082	-0.611818	0.49413	Yes
	Dharm12	5	15	J-006943-08	RNF24	11237	-1.82586	-0.884481	-1.35517	-0.611818	0.49413	Yes
	Dharm1	5	4	J-006086-06	USP38	84640	-4.87122	-3.50578	-4.1885	-0.614758	0.49413	Yes
	Dharm2	5	4	J-006086-07	USP38	84640	-4.20501	-1.78785	-2.99643	-0.614758	0.49413	Yes
	Dharm3	5	4	J-006086-08	USP38	84640	-3.7859	-7.28494	-5.53542	-0.614758	0.49413	Yes
	Dharm4	5	4	J-006086-09	USP38	84640	35.1306	12.8949	24.0128	-0.614758	0.49413	Yes
	Dharm5	9	6	J-004591-05	RAD18	56852	-2.67685	-1.99094	-2.33389	-0.605805	0.497261	Yes
	Dharm6	9	6	J-004591-06	RAD18	56852	-1.0659	12.2729	5.60352	-0.605805	0.497261	Yes
	Dharm7	9	6	J-004591-07	RAD18	56852	-0.167768	2.91452	1.37338	-0.605805	0.497261	Yes
	Dharm8	9	6	J-004591-08	RAD18	56852	1.24304	3.69912	2.47108	-0.605805	0.497261	Yes
	Dharm1	13	3	J-012431-05	FBXW8	26259	-1.52839	0.398538	-0.564927	-0.601359	0.500808	Yes
	Dharm2	13	3	J-012431-06	FBXW8	26259	-3.28917	0.453386	-1.41789	-0.601359	0.500808	Yes
	Dharm3	13	3	J-012431-07	FBXW8	26259	1.69406	-1.87143	-0.0886822	-0.601359	0.500808	Yes
	Dharm4	13	3	J-012431-08	FBXW8	26259	1.81778	9.35983	5.58881	-0.601359	0.500808	Yes
	Dharm1	8	4	J-007196-07	ITCH	83737	-0.768285	1.64174	0.436726	-0.59765	0.50353	Yes
	Dharm2	8	4	J-007196-08	ITCH	83737	9.25888	12.3897	10.8243	-0.59765	0.50353	Yes
	Dharm3	8	4	J-007196-09	ITCH	83737	-5.28141	-3.94793	-4.61467	-0.59765	0.50353	Yes
	Dharm4	8	4	J-007196-10	ITCH	83737	5.24698	7.76248	6.50473	-0.59765	0.50353	Yes
	Dharm9	3	4	J-007142-05	ZSWIM2	151112	-2.48521	-3.82106	-3.15314	-0.595143	0.504872	Yes
	Dharm10	3	4	J-007142-06	ZSWIM2	151112	-3.06153	-3.1543	-3.10792	-0.595143	0.504872	Yes
	Dharm11	3	4	J-007142-07	ZSWIM2	151112	28.0562	18.6595	23.3578	-0.595143	0.504872	Yes
	Dharm12	3	4	J-007142-08	ZSWIM2	151112	-3.13098	-3.01602	-3.0735	-0.595143	0.504872	Yes
	Dharm5	8	16	J-006981-05	TRIM17	51127	-4.91642	-4.9346	-4.92551	-0.59093	0.505087	Yes
	Dharm6	8	16	J-006981-06	TRIM17	51127	-3.73394	50.3458	23.3059	-0.59093	0.505087	Yes
	Dharm7	8	16	J-006981-07	TRIM17	51127	-0.852745	-0.0206607	-0.436703	-0.59093	0.505087	Yes
	Dharm8	8	16	J-006981-08	TRIM17	51127	-6.45873	0.318018	-3.07035	-0.59093	0.505087	Yes
	Dharm1	10	20	J-008631-06	UBE2Q1	55585	1.84982	5.06137	3.4556	-0.591292	0.505087	Yes
	Dharm2	10	20	J-008631-07	UBE2Q1	55585	-3.47552	-0.962083	-2.2188	-0.591292	0.505087	Yes
	Dharm3	10	20	J-008631-08	UBE2Q1	55585	2.06767	6.47588	4.27177	-0.591292	0.505087	Yes
	Dharm4	10	20	J-008631-09	UBE2Q1	55585	-1.23628	3.73333	1.24852	-0.591292	0.505087	Yes
	Dharm1	5	10	J-006088-05	USP40	55230	11.2558	24.6586	17.9572	-0.593221	0.505087	Yes
	Dharm2	5	10	J-006088-06	USP40	55230	-0.154171	13.066	6.45593	-0.593221	0.505087	Yes
	Dharm3	5	10	J-006088-07	USP40	55230	-0.821853	-4.29014	-2.556	-0.593221	0.505087	Yes
	Dharm4	5	10	J-006088-08	USP40	55230	-4.00527	-4.42956	-4.21742	-0.593221	0.505087	Yes
	Dharm1	10	22	J-010154-06	UBE2G1	7326	-3.02627	0.0675655	-1.47935	-0.587197	0.507885	Yes
	Dharm2	10	22	J-010154-07	UBE2G1	7326	-1.60867	3.67817	1.03475	-0.587197	0.507885	Yes
	Dharm3	10	22	J-010154-08	UBE2G1	7326	11.5526	16.5118	14.0322	-0.587197	0.507885	Yes
	Dharm4	10	22	J-010154-09	UBE2G1	7326	-3.87212	2.64434	-0.613886	-0.587197	0.507885	Yes
	Dharm5	2	3	J-031158-05	ASB15	142685	6.73353	5.48315	6.10834	-0.573718	0.510609	Yes
	Dharm6	2	3	J-031158-06	ASB15	142685	-0.714806	30.5607	14.9229	-0.573718	0.510609	Yes
	Dharm7	2	3	J-031158-07	ASB15	142685	-5.41594	-4.01863	-4.71728	-0.573718	0.510609	Yes
	Dharm8	2	3	J-031158-08	ASB15	142685	-11.0807	-2.40356	-6.74213	-0.573718	0.510609	Yes
	Dharm1	13	9	J-013606-05	FBXO7	25793	0.211704	1.15475	0.68323	-0.577183	0.510609	Yes
	Dharm1	2	15	J-013606-05	FBXO7	25793	-2.0106	1.80122	-0.10469	-0.577183	0.510609	Yes
	Dharm2	2	15	J-013606-06	FBXO7	25793	-5.07749	-5.88406	-5.48078	-0.577183	0.510609	Yes
	Dharm2	13	9	J-013606-06	FBXO7	25793	-7.41219	-5.61355	-6.51287	-0.577183	0.510609	Yes
	Dharm3	13	9	J-013606-07	FBXO7	25793	21.3964	23.1945	22.2955	-0.577183	0.510609	Yes
	Dharm3	2	15	J-013606-07	FBXO7	25793	16.237	12.3413	14.2891	-0.577183	0.510609	Yes
	Dharm4	2	15	J-013606-08	FBXO7	25793	1.53474	-1.18454	0.175104	-0.577183	0.510609	Yes
	Dharm4	13	9	J-013606-08	FBXO7	25793	0.984791	3.91308	2.44894	-0.577183	0.510609	Yes
	Dharm1	10	11	J-007198-05	HECTD2	143279	-0.902804	3.30378	1.20049	-0.580575	0.510609	Yes
	Dharm2	10	11	J-007198-06	HECTD2	143279	-2.65437	-5.17644	-3.9154	-0.580575	0.510609	Yes
	Dharm3	10	11	J-007198-07	HECTD2	143279	-0.987485	6.91596	2.96424	-0.580575	0.510609	Yes
	Dharm4	10	11	J-007198-08	HECTD2	143279	22.0327	20.5636	21.2981	-0.580575	0.510609	Yes
	Dharm9	6	14	J-010097-09	KDM5C	8242	0.0826837	1.53814	0.810413	-0.582502	0.510609	Yes
	Dharm10	6	14	J-010097-10	KDM5C	8242	-0.748525	-0.3765	-0.562513	-0.582502	0.510609	Yes
	Dharm11	6	14	J-010097-11	KDM5C	8242	-3.07808	0.0444559	-1.51681	-0.582502	0.510609	Yes
	Dharm12	6	14	J-010097-12	KDM5C	8242	-0.0197894	-0.466417	-0.243103	-0.582502	0.510609	Yes
	Dharm5	6	6	J-022620-05	MGRN1	23295	-2.79574	-1.7654	-2.28057	-0.572655	0.510609	Yes
	Dharm6	6	6	J-022620-06	MGRN1	23295	6.34714	5.85949	6.10331	-0.572655	0.510609	Yes
	Dharm7	6	6	J-022620-07	MGRN1	23295	-4.55219	-1.64788	-3.10003	-0.572655	0.510609	Yes
	Dharm8	6	6	J-022620-08	MGRN1	23295	7.14454	6.0749	6.60972	-0.572655	0.510609	Yes
	Dharm5	3	14	J-006951-05	MYCBP2	23077	-0.0176621	2.22142	1.10188	-0.571752	0.510609	Yes
	Dharm6	3	14	J-006951-06	MYCBP2	23077	-5.62888	17.6136	5.99235	-0.571752	0.510609	Yes
	Dharm7	3	14	J-006951-07	MYCBP2	23077	-7.17406	-0.60906	-3.89156	-0.571752	0.510609	Yes
	Dharm8	3	14	J-006951-08	MYCBP2	23077	6.60599	0.78859	3.69729	-0.571752	0.510609	Yes
	Dharm5	10	7	J-007169-05	RNF149	284996	0.145402	-0.108915	0.0182436	-0.580627	0.510609	Yes
	Dharm6	10	7	J-007169-06	RNF149	284996	5.53771	9.94383	7.74077	-0.580627	0.510609	Yes
	Dharm7	10	7	J-007169-07	RNF149	284996	-3.41857	1.7277	-0.845436	-0.580627	0.510609	Yes
	Dharm8	10	7	J-007169-08	RNF149	284996	-2.25736	-0.823778	-1.54057	-0.580627	0.510609	Yes
	Dharm9	2	5	J-020374-09	RSF1	51773	24.8365	20.3812	22.6088	-0.572588	0.510609	Yes
	Dharm10	2	5	J-020374-10	RSF1	51773	-0.95333	0.332082	-0.310624	-0.572588	0.510609	Yes
	Dharm11	2	5	J-020374-11	RSF1	51773	-6.09601	1.10164	-2.49719	-0.572588	0.510609	Yes
	Dharm12	2	5	J-020374-12	RSF1	51773	-2.22033	-4.39514	-3.30774	-0.572588	0.510609	Yes
	Dharm1	9	15	J-008326-09	UBE2Q2	92912	1.40906	5.55125	3.48015	-0.574082	0.510609	Yes
	Dharm2	9	15	J-008326-10	UBE2Q2	92912	-1.1406	0.937178	-0.101711	-0.574082	0.510609	Yes
	Dharm3	9	15	J-008326-11	UBE2Q2	92912	-4.00358	0.890528	-1.55653	-0.574082	0.510609	Yes
	Dharm4	9	15	J-008326-12	UBE2Q2	92912	3.92881	7.87989	5.90435	-0.574082	0.510609	Yes
	Dharm1	4	6	J-006069-11	USP2	9099	-0.154081	12.4285	6.1372	-0.576921	0.510609	Yes
	Dharm2	4	6	J-006069-12	USP2	9099	-5.9366	20.8443	7.45385	-0.576921	0.510609	Yes
	Dharm3	4	6	J-006069-13	USP2	9099	1.06973	-4.92752	-1.9289	-0.576921	0.510609	Yes
	Dharm4	4	6	J-006069-14	USP2	9099	0.788457	-0.455399	0.166529	-0.576921	0.510609	Yes
	Dharm1	8	17	J-017673-05	CUL7	9820	-2.76449	1.993	-0.385746	-0.568492	0.512736	Yes
	Dharm2	8	17	J-017673-06	CUL7	9820	-1.12373	5.34618	2.11122	-0.568492	0.512736	Yes
	Dharm3	8	17	J-017673-07	CUL7	9820	-3.55824	0.423783	-1.56723	-0.568492	0.512736	Yes
	Dharm4	8	17	J-017673-08	CUL7	9820	-2.9501	3.9245	0.4872	-0.568492	0.512736	Yes
	Dharm1	13	14	J-012429-05	FBXO2	26232	4.91882	14.0245	9.47168	-0.56737	0.512736	Yes
	Dharm2	13	14	J-012429-06	FBXO2	26232	-4.77016	-7.14045	-5.95531	-0.56737	0.512736	Yes
	Dharm3	13	14	J-012429-07	FBXO2	26232	6.8308	5.29201	6.06141	-0.56737	0.512736	Yes
	Dharm4	13	14	J-012429-08	FBXO2	26232	-3.2297	-3.01989	-3.12479	-0.56737	0.512736	Yes
	Dharm9	6	13	J-004444-05	DPF2	5977	6.54023	5.30007	5.92015	-0.560056	0.514973	Yes
	Dharm10	6	13	J-004444-06	DPF2	5977	-2.42549	-1.74293	-2.08421	-0.560056	0.514973	Yes
	Dharm11	6	13	J-004444-07	DPF2	5977	-5.05953	-0.00644785	-2.53299	-0.560056	0.514973	Yes
	Dharm12	6	13	J-004444-08	DPF2	5977	10.6383	15.5578	13.098	-0.560056	0.514973	Yes
	Dharm1	11	19	J-022191-05	FBXO42	54455	-2.09364	7.05039	2.47837	-0.56014	0.514973	Yes
	Dharm2	11	19	J-022191-06	FBXO42	54455	-4.58189	1.3985	-1.59169	-0.56014	0.514973	Yes
	Dharm3	11	19	J-022191-07	FBXO42	54455	2.95998	-6.15453	-1.59727	-0.56014	0.514973	Yes
	Dharm4	11	19	J-022191-08	FBXO42	54455	2.75045	0.803468	1.77696	-0.56014	0.514973	Yes
	Dharm5	4	16	J-015234-09	PHF20	51230	-1.63504	4.36851	1.36673	-0.557837	0.514973	Yes
	Dharm6	4	16	J-015234-10	PHF20	51230	-0.819998	28.735	13.9575	-0.557837	0.514973	Yes
	Dharm7	4	16	J-015234-11	PHF20	51230	-3.75697	-0.280795	-2.01888	-0.557837	0.514973	Yes
	Dharm8	4	16	J-015234-12	PHF20	51230	0.776598	1.29252	1.03456	-0.557837	0.514973	Yes
	Dharm5	8	15	J-006980-05	RNF141	50862	-2.48894	-1.82076	-2.15485	-0.560885	0.514973	Yes
	Dharm6	8	15	J-006980-06	RNF141	50862	-3.17843	0.477245	-1.35059	-0.560885	0.514973	Yes
	Dharm7	8	15	J-006980-07	RNF141	50862	-5.78547	3.22391	-1.28078	-0.560885	0.514973	Yes
	Dharm8	8	15	J-006980-08	RNF141	50862	29.596	14.9291	22.2626	-0.560885	0.514973	Yes
	Dharm5	11	4	J-007027-05	RNF20	56254	-4.23282	2.2857	-0.973559	-0.55829	0.514973	Yes
	Dharm6	11	4	J-007027-06	RNF20	56254	1.09381	17.0064	9.0501	-0.55829	0.514973	Yes
	Dharm7	11	4	J-007027-07	RNF20	56254	-4.25552	1.85516	-1.20018	-0.55829	0.514973	Yes
	Dharm8	11	4	J-007027-08	RNF20	56254	-1.85314	-1.3736	-1.61337	-0.55829	0.514973	Yes
	Dharm1	4	15	J-006066-05	USP15	9958	3.75643	8.10396	5.93019	-0.561095	0.514973	Yes
	Dharm2	4	15	J-006066-06	USP15	9958	-0.635591	2.30398	0.834192	-0.561095	0.514973	Yes
	Dharm3	4	15	J-006066-07	USP15	9958	9.82661	5.37195	7.59928	-0.561095	0.514973	Yes
	Dharm4	4	15	J-006066-08	USP15	9958	-1.78322	-6.68828	-4.23575	-0.561095	0.514973	Yes
	Dharm1	7	18	J-005174-06	HERC5	51191	14.4656	13.9735	14.2195	-0.554892	0.516974	Yes
	Dharm2	7	18	J-005174-07	HERC5	51191	-2.77589	-4.68218	-3.72904	-0.554892	0.516974	Yes
	Dharm3	7	18	J-005174-08	HERC5	51191	4.41752	7.35428	5.8859	-0.554892	0.516974	Yes
	Dharm4	7	18	J-005174-09	HERC5	51191	-0.983256	2.55497	0.785857	-0.554892	0.516974	Yes
	Dharm1	13	15	J-013015-05	WSB1	26118	-1.42882	14.2719	6.42153	-0.55284	0.517921	Yes
	Dharm2	13	15	J-013015-06	WSB1	26118	-5.1123	-3.19341	-4.15285	-0.55284	0.517921	Yes
	Dharm3	13	15	J-013015-07	WSB1	26118	-1.23863	-0.320149	-0.779389	-0.55284	0.517921	Yes
	Dharm4	13	15	J-013015-08	WSB1	26118	4.00497	7.6265	5.81573	-0.55284	0.517921	Yes
	Dharm5	10	16	J-006989-05	MEX3C	51320	2.76863	12.6661	7.71736	-0.549778	0.519203	Yes
	Dharm6	10	16	J-006989-06	MEX3C	51320	4.50067	7.04438	5.77253	-0.549778	0.519203	Yes
	Dharm7	10	16	J-006989-07	MEX3C	51320	0.810642	-1.19031	-0.189836	-0.549778	0.519203	Yes
	Dharm8	10	16	J-006989-08	MEX3C	51320	-5.3791	0.855043	-2.26203	-0.549778	0.519203	Yes
	Dharm1	4	22	J-006076-08	USP28	57646	-2.64991	11.6323	4.49118	-0.549263	0.519203	Yes
	Dharm2	4	22	J-006076-09	USP28	57646	-4.27696	-1.56774	-2.92235	-0.549263	0.519203	Yes
	Dharm3	4	22	J-006076-10	USP28	57646	2.02565	-0.0407517	0.992448	-0.549263	0.519203	Yes
	Dharm4	4	22	J-006076-11	USP28	57646	0.54187	2.46749	1.50468	-0.549263	0.519203	Yes
	Dharm5	4	6	J-004099-11	BIRC3	330	-3.0708	-1.36253	-2.21666	-0.535063	0.519358	Yes
	Dharm6	4	6	J-004099-12	BIRC3	330	-4.17519	1.45303	-1.36108	-0.535063	0.519358	Yes
	Dharm7	4	6	J-004099-13	BIRC3	330	28.5582	14.2581	21.4082	-0.535063	0.519358	Yes
	Dharm8	4	6	J-004099-14	BIRC3	330	-0.253284	8.66356	4.20514	-0.535063	0.519358	Yes
	Dharm5	2	7	J-012424-05	FBXL5	26234	9.13753	7.36995	8.25374	-0.54586	0.519358	Yes
	Dharm6	2	7	J-012424-06	FBXL5	26234	-2.29688	-6.23126	-4.26407	-0.54586	0.519358	Yes
	Dharm7	2	7	J-012424-07	FBXL5	26234	-0.607146	3.95497	1.67391	-0.54586	0.519358	Yes
	Dharm8	2	7	J-012424-08	FBXL5	26234	-2.8965	4.82261	0.963055	-0.54586	0.519358	Yes
	Dharm5	3	15	J-025357-09	KDM7A	80853	-5.80912	-3.85265	-4.83088	-0.536577	0.519358	Yes
	Dharm6	3	15	J-025357-10	KDM7A	80853	-2.94684	4.78094	0.917052	-0.536577	0.519358	Yes
	Dharm7	3	15	J-025357-11	KDM7A	80853	11.546	3.40365	7.47482	-0.536577	0.519358	Yes
	Dharm8	3	15	J-025357-12	KDM7A	80853	-1.71397	5.04622	1.66612	-0.536577	0.519358	Yes
	Dharm5	3	5	J-003279-11	MDM2	4193	-2.2245	-1.25593	-1.74021	-0.534411	0.519358	Yes
	Dharm6	3	5	J-003279-12	MDM2	4193	13.3786	10.0863	11.7325	-0.534411	0.519358	Yes
	Dharm7	3	5	J-003279-13	MDM2	4193	-5.32498	2.71885	-1.30307	-0.534411	0.519358	Yes
	Dharm8	3	5	J-003279-14	MDM2	4193	-1.40213	11.2093	4.90356	-0.534411	0.519358	Yes
	Dharm5	3	4	J-022355-09	MEX3A	92312	24.331	18.6263	21.4787	-0.546732	0.519358	Yes
	Dharm6	3	4	J-022355-10	MEX3A	92312	-2.47181	13.8994	5.71378	-0.546732	0.519358	Yes
	Dharm7	3	4	J-022355-11	MEX3A	92312	-2.81074	-1.04918	-1.92996	-0.546732	0.519358	Yes
	Dharm8	3	4	J-022355-12	MEX3A	92312	-0.986424	2.8334	0.92349	-0.546732	0.519358	Yes
	Dharm5	13	20	J-003603-05	PARK2	5071	0.688219	3.31794	2.00308	-0.545391	0.519358	Yes
	Dharm6	13	20	J-003603-06	PARK2	5071	5.62634	10.4885	8.05742	-0.545391	0.519358	Yes
	Dharm7	13	20	J-003603-07	PARK2	5071	-1.54907	0.0560075	-0.746531	-0.545391	0.519358	Yes
	Dharm8	13	20	J-003603-08	PARK2	5071	-3.75053	0.371725	-1.6894	-0.545391	0.519358	Yes
	Dharm5	2	14	J-008353-05	RAB40B	10966	-2.24154	11.0516	4.40504	-0.538063	0.519358	Yes
	Dharm6	2	14	J-008353-06	RAB40B	10966	-4.58703	1.13372	-1.72666	-0.538063	0.519358	Yes
	Dharm7	2	14	J-008353-07	RAB40B	10966	-3.31546	0.895986	-1.20974	-0.538063	0.519358	Yes
	Dharm8	2	14	J-008353-08	RAB40B	10966	-0.569362	3.52376	1.4772	-0.538063	0.519358	Yes
	Dharm5	13	7	J-025119-05	RNF144B	255488	-5.16855	-2.37778	-3.77317	-0.539695	0.519358	Yes
	Dharm6	13	7	J-025119-06	RNF144B	255488	-4.27939	-7.01055	-5.64497	-0.539695	0.519358	Yes
	Dharm7	13	7	J-025119-07	RNF144B	255488	17.9204	24.4798	21.2001	-0.539695	0.519358	Yes
	Dharm8	13	7	J-025119-08	RNF144B	255488	3.81867	7.4423	5.63049	-0.539695	0.519358	Yes
	Dharm5	3	9	J-007028-05	TRIM39	56658	-1.93769	0.261956	-0.837868	-0.542239	0.519358	Yes
	Dharm6	3	9	J-007028-06	TRIM39	56658	-3.16172	1.18728	-0.987217	-0.542239	0.519358	Yes
	Dharm7	3	9	J-007028-07	TRIM39	56658	-6.14085	0.174527	-2.98316	-0.542239	0.519358	Yes
	Dharm8	3	9	J-007028-08	TRIM39	56658	26.6147	16.5109	21.5628	-0.542239	0.519358	Yes
	Dharm1	6	10	J-006100-06	USP9Y	8287	-3.22618	0.454062	-1.38606	-0.544058	0.519358	Yes
	Dharm2	6	10	J-006100-07	USP9Y	8287	-1.35679	-3.61311	-2.48495	-0.544058	0.519358	Yes
	Dharm3	6	10	J-006100-08	USP9Y	8287	-0.283439	0.330831	0.0236961	-0.544058	0.519358	Yes
	Dharm4	6	10	J-006100-09	USP9Y	8287	27.6985	15.5845	21.6415	-0.544058	0.519358	Yes
	Dharm1	6	12	J-017741-05	USPL1	10208	-1.32276	-2.13337	-1.72807	-0.537149	0.519358	Yes
	Dharm2	6	12	J-017741-06	USPL1	10208	21.2193	14.2119	17.7156	-0.537149	0.519358	Yes
	Dharm3	6	12	J-017741-07	USPL1	10208	-0.284821	1.02679	0.370985	-0.537149	0.519358	Yes
	Dharm4	6	12	J-017741-08	USPL1	10208	2.48579	3.31902	2.90241	-0.537149	0.519358	Yes
	Dharm1	6	16	J-027369-05	YOD1	55432	-1.72383	4.15289	1.21453	-0.540783	0.519358	Yes
	Dharm2	6	16	J-027369-06	YOD1	55432	-4.6094	0.335494	-2.13695	-0.540783	0.519358	Yes
	Dharm3	6	16	J-027369-07	YOD1	55432	-1.7919	3.69711	0.952606	-0.540783	0.519358	Yes
	Dharm4	6	16	J-027369-08	YOD1	55432	0.8007	7.37726	4.08898	-0.540783	0.519358	Yes
	Dharm1	2	13	J-027332-11	USP17L2	377630	2.43376	8.64952	5.54164	-0.530782	0.522265	Yes
	Dharm2	2	13	J-027332-12	USP17L2	377630	-5.38404	-4.08539	-4.73472	-0.530782	0.522265	Yes
	Dharm3	2	13	J-027332-13	USP17L2	377630	0.164139	-1.80613	-0.820993	-0.530782	0.522265	Yes
	Dharm4	2	13	J-027332-14	USP17L2	377630	11.4049	11.4973	11.4511	-0.530782	0.522265	Yes
	Dharm9	2	10	J-010205-05	RNFT1	51136	-0.633227	-2.92562	-1.77942	-0.528235	0.52268	Yes
	Dharm10	2	10	J-010205-06	RNFT1	51136	6.91734	16.3336	11.6255	-0.528235	0.52268	Yes
	Dharm11	2	10	J-010205-07	RNFT1	51136	4.26374	0.815302	2.53952	-0.528235	0.52268	Yes
	Dharm12	2	10	J-010205-08	RNFT1	51136	-1.68594	3.40248	0.858269	-0.528235	0.52268	Yes
	Dharm1	9	6	J-009700-07	UBE2R2	54926	-1.8076	-1.71356	-1.76058	-0.528037	0.52268	Yes
	Dharm2	9	6	J-009700-08	UBE2R2	54926	2.46564	9.54381	6.00473	-0.528037	0.52268	Yes
	Dharm3	9	6	J-009700-09	UBE2R2	54926	-1.23622	-0.980433	-1.10833	-0.528037	0.52268	Yes
	Dharm4	9	6	J-009700-10	UBE2R2	54926	0.327102	3.01395	1.67053	-0.528037	0.52268	Yes
	Dharm5	13	11	J-020104-05	ARIH2	10425	-3.88025	-3.38868	-3.63447	-0.522019	0.522772	Yes
	Dharm6	13	11	J-020104-06	ARIH2	10425	-3.78271	14.6771	5.44717	-0.522019	0.522772	Yes
	Dharm7	13	11	J-020104-07	ARIH2	10425	14.6069	6.67686	10.6419	-0.522019	0.522772	Yes
	Dharm8	13	11	J-020104-08	ARIH2	10425	-4.39452	1.92441	-1.23506	-0.522019	0.522772	Yes
	Dharm9	5	4	J-011900-05	BRPF1	7862	-1.37421	-2.17229	-1.77325	-0.525313	0.522772	Yes
	Dharm10	5	4	J-011900-06	BRPF1	7862	-1.16367	3.6012	1.21877	-0.525313	0.522772	Yes
	Dharm11	5	4	J-011900-07	BRPF1	7862	8.37428	5.0509	6.71259	-0.525313	0.522772	Yes
	Dharm12	5	4	J-011900-08	BRPF1	7862	-0.76392	-0.421745	-0.592832	-0.525313	0.522772	Yes
	Dharm9	4	16	J-022292-05	MEX3B	84206	-4.62044	-3.89092	-4.25568	-0.524581	0.522772	Yes
	Dharm10	4	16	J-022292-06	MEX3B	84206	-0.831986	10.5931	4.88057	-0.524581	0.522772	Yes
	Dharm11	4	16	J-022292-07	MEX3B	84206	17.7494	24.5565	21.1529	-0.524581	0.522772	Yes
	Dharm12	4	16	J-022292-08	MEX3B	84206	-2.06061	-1.8322	-1.94641	-0.524581	0.522772	Yes
	Dharm5	15	15	J-006549-07	RAG1	5896	0.7427	-0.778924	-0.0181117	-0.523499	0.522772	Yes
	Dharm6	15	15	J-006549-08	RAG1	5896	5.27559	-4.3062	0.484697	-0.523499	0.522772	Yes
	Dharm7	15	15	J-006549-09	RAG1	5896	-1.79622	-1.7509	-1.77356	-0.523499	0.522772	Yes
	Dharm8	15	15	J-006549-10	RAG1	5896	5.49363	8.1941	6.84387	-0.523499	0.522772	Yes
	Dharm1	6	3	J-006093-05	USP47	55031	-2.61473	3.69578	0.540525	-0.522866	0.522772	Yes
	Dharm2	6	3	J-006093-06	USP47	55031	12.6213	29.5311	21.0762	-0.522866	0.522772	Yes
	Dharm3	6	3	J-006093-07	USP47	55031	-1.16436	-3.96077	-2.56256	-0.522866	0.522772	Yes
	Dharm4	6	3	J-006093-08	USP47	55031	-4.49648	-0.538003	-2.51724	-0.522866	0.522772	Yes
	Dharm9	6	4	J-004291-09	PHF8	23133	-1.98355	-1.59699	-1.79027	-0.520782	0.522843	Yes
	Dharm10	6	4	J-004291-10	PHF8	23133	-1.95999	4.94841	1.49421	-0.520782	0.522843	Yes
	Dharm11	6	4	J-004291-11	PHF8	23133	-0.790048	1.7278	0.468876	-0.520782	0.522843	Yes
	Dharm12	6	4	J-004291-12	PHF8	23133	-3.1197	1.62793	-0.745886	-0.520782	0.522843	Yes
	Dharm5	3	11	J-007105-05	TRIM41	90933	-2.89643	-2.72873	-2.81258	-0.518172	0.524573	Yes
	Dharm6	3	11	J-007105-06	TRIM41	90933	-1.66197	-9.57285	-5.61741	-0.518172	0.524573	Yes
	Dharm7	3	11	J-007105-07	TRIM41	90933	4.39464	6.41697	5.4058	-0.518172	0.524573	Yes
	Dharm8	3	11	J-007105-08	TRIM41	90933	2.6221	14.4009	8.51149	-0.518172	0.524573	Yes
	Dharm9	7	18	J-006959-05	MKRN1	23608	-0.191703	1.96118	0.884737	-0.51536	0.526234	Yes
	Dharm10	7	18	J-006959-06	MKRN1	23608	-4.03949	0.395033	-1.82223	-0.51536	0.526234	Yes
	Dharm11	7	18	J-006959-07	MKRN1	23608	-1.80803	0.812244	-0.497894	-0.51536	0.526234	Yes
	Dharm12	7	18	J-006959-08	MKRN1	23608	-2.16856	0.755398	-0.70658	-0.51536	0.526234	Yes
	Dharm9	2	13	J-021245-09	TRIL	9865	1.81447	3.08235	2.44841	-0.514458	0.526234	Yes
	Dharm10	2	13	J-021245-10	TRIL	9865		-0.279038	-0.279038	-0.514458	0.526234	Yes
	Dharm11	2	13	J-021245-11	TRIL	9865	-2.49642	-1.17255	-1.83449	-0.514458	0.526234	Yes
	Dharm12	2	13	J-021245-12	TRIL	9865	7.74289	4.42943	6.08616	-0.514458	0.526234	Yes
	Dharm5	5	19	J-007087-05	RNF135	84282	-5.92872	-5.2105	-5.56961	-0.511508	0.528401	Yes
	Dharm6	5	19	J-007087-06	RNF135	84282	0.211899	10.4363	5.32409	-0.511508	0.528401	Yes
	Dharm7	5	19	J-007087-07	RNF135	84282	17.3592	12.2338	14.7965	-0.511508	0.528401	Yes
	Dharm8	5	19	J-007087-08	RNF135	84282	-4.39346	0.681945	-1.85576	-0.511508	0.528401	Yes
	Dharm1	8	22	J-020261-09	DCUN1D2	55208	-5.93842	-1.56818	-3.7533	-0.510197	0.528581	Yes
	Dharm2	8	22	J-020261-10	DCUN1D2	55208	-0.220397	1.67929	0.729446	-0.510197	0.528581	Yes
	Dharm3	8	22	J-020261-11	DCUN1D2	55208	6.19262	5.2598	5.72621	-0.510197	0.528581	Yes
	Dharm4	8	22	J-020261-12	DCUN1D2	55208	-2.11562	6.56015	2.22226	-0.510197	0.528581	Yes
	Dharm1	10	13	J-012610-05	CUL4A	8451	-1.95953	5.62714	1.83381	-0.50726	0.529337	Yes
	Dharm2	10	13	J-012610-06	CUL4A	8451	-2.08531	-1.62316	-1.85424	-0.50726	0.529337	Yes
	Dharm3	10	13	J-012610-07	CUL4A	8451	-1.46472	-0.60863	-1.03668	-0.50726	0.529337	Yes
	Dharm4	10	13	J-012610-08	CUL4A	8451	-0.548403	6.92463	3.18811	-0.50726	0.529337	Yes
	Dharm5	3	21	J-020790-09	ZNF592	9640	-2.58322	0.373923	-1.10465	-0.507821	0.529337	Yes
	Dharm6	3	21	J-020790-10	ZNF592	9640	15.2424	25.8873	20.5649	-0.507821	0.529337	Yes
	Dharm7	3	21	J-020790-11	ZNF592	9640	2.39094	-1.65707	0.366936	-0.507821	0.529337	Yes
	Dharm8	3	21	J-020790-12	ZNF592	9640	-11.7957	-2.44974	-7.12272	-0.507821	0.529337	Yes
	Dharm1	14	6	J-014080-05	FBXO28	23219	8.9803	31.3701	20.1752	-0.501352	0.535164	Yes
	Dharm2	14	6	J-014080-06	FBXO28	23219	-5.9859	-1.62666	-3.80628	-0.501352	0.535164	Yes
	Dharm3	14	6	J-014080-07	FBXO28	23219	-1.69751	-1.42205	-1.55978	-0.501352	0.535164	Yes
	Dharm4	14	6	J-014080-08	FBXO28	23219	-2.62982	-4.38459	-3.50721	-0.501352	0.535164	Yes
	Dharm1	7	9	J-007188-06	HECTD1	25831	-3.73465	3.723	-0.00582516	-0.494733	0.539093	Yes
	Dharm2	7	9	J-007188-07	HECTD1	25831	1.28755	-0.000182787	0.643682	-0.494733	0.539093	Yes
	Dharm3	7	9	J-007188-08	HECTD1	25831	-1.46258	-2.38135	-1.92197	-0.494733	0.539093	Yes
	Dharm4	7	9	J-007188-09	HECTD1	25831	0.393802	-2.56019	-1.08319	-0.494733	0.539093	Yes
	Dharm5	4	15	J-007049-05	RFWD2	64326	-3.52885	-4.62914	-4.079	-0.496584	0.539093	Yes
	Dharm6	4	15	J-007049-06	RFWD2	64326	4.86146	1.96584	3.41365	-0.496584	0.539093	Yes
	Dharm7	4	15	J-007049-07	RFWD2	64326	2.36325	-2.33363	0.0148065	-0.496584	0.539093	Yes
	Dharm8	4	15	J-007049-08	RFWD2	64326	20.0392	20.1091	20.0741	-0.496584	0.539093	Yes
	Dharm9	2	20	J-007071-06	TRIM46	80128	-1.66389	1.22527	-0.219314	-0.495625	0.539093	Yes
	Dharm10	2	20	J-007071-07	TRIM46	80128	-0.494351	-3.34896	-1.92165	-0.495625	0.539093	Yes
	Dharm11	2	20	J-007071-08	TRIM46	80128	4.0005	5.25197	4.62624	-0.495625	0.539093	Yes
	Dharm12	2	20	J-007071-09	TRIM46	80128	11.7877	8.03175	9.90971	-0.495625	0.539093	Yes
	Dharm1	9	5	J-007197-06	UBE3B	89910	2.537	5.03982	3.78841	-0.491792	0.541331	Yes
	Dharm2	9	5	J-007197-07	UBE3B	89910	2.4534	2.03905	2.24623	-0.491792	0.541331	Yes
	Dharm3	9	5	J-007197-08	UBE3B	89910	-1.40141	-6.02709	-3.71425	-0.491792	0.541331	Yes
	Dharm4	9	5	J-007197-09	UBE3B	89910	2.25754	-0.982104	0.637718	-0.491792	0.541331	Yes
	Dharm1	2	14	J-009927-05	OTUD4	54726	0.959693	-3.25673	-1.14852	-0.487615	0.545132	Yes
	Dharm2	2	14	J-009927-06	OTUD4	54726	-1.90634	4.71983	1.40674	-0.487615	0.545132	Yes
	Dharm3	2	14	J-009927-07	OTUD4	54726	-0.835609	-3.04194	-1.93878	-0.487615	0.545132	Yes
	Dharm4	2	14	J-009927-08	OTUD4	54726	0.781242	3.60243	2.19184	-0.487615	0.545132	Yes
	Dharm1	5	11	J-006080-07	USP32	84669	3.64903	6.83158	5.24031	-0.484795	0.54725	Yes
	Dharm2	5	11	J-006080-08	USP32	84669	-5.79913	-1.19637	-3.49775	-0.484795	0.54725	Yes
	Dharm3	5	11	J-006080-09	USP32	84669	3.32479	6.68907	5.00693	-0.484795	0.54725	Yes
	Dharm4	5	11	J-006080-10	USP32	84669	-3.9576	-3.37313	-3.66536	-0.484795	0.54725	Yes
	Dharm5	15	20	J-007150-05	MARCH10	162333	-0.785303	8.8413	4.028	-0.481411	0.549425	Yes
	Dharm6	15	20	J-007150-06	MARCH10	162333	-1.01793	17.2031	8.09261	-0.481411	0.549425	Yes
	Dharm7	15	20	J-007150-07	MARCH10	162333	-3.22112	0.288732	-1.46619	-0.481411	0.549425	Yes
	Dharm8	15	20	J-007150-08	MARCH10	162333	-4.35497	0.424224	-1.96537	-0.481411	0.549425	Yes
	Dharm9	4	14	J-007032-05	TRIM54	57159	3.25107	3.76279	3.50693	-0.480811	0.549425	Yes
	Dharm10	4	14	J-007032-06	TRIM54	57159	-4.93882		-4.93882	-0.480811	0.549425	Yes
	Dharm11	4	14	J-007032-07	TRIM54	57159	-3.7413	4.83319	0.545946	-0.480811	0.549425	Yes
	Dharm12	4	14	J-007032-08	TRIM54	57159	-0.70992	3.43264	1.36136	-0.480811	0.549425	Yes
	Dharm1	7	12	J-003920-06	UBE2N	7334	-2.03083	4.60217	1.28567	-0.479642	0.549478	Yes
	Dharm2	7	12	J-003920-07	UBE2N	7334	3.80008	3.61622	3.70815	-0.479642	0.549478	Yes
	Dharm3	7	12	J-003920-08	UBE2N	7334	-3.13702	2.99767	-0.0696783	-0.479642	0.549478	Yes
	Dharm4	7	12	J-003920-09	UBE2N	7334	-3.3229	-0.608499	-1.9657	-0.479642	0.549478	Yes
	Dharm9	3	16	J-010203-05	RNF19B	127544	-0.501892	-3.48314	-1.99251	-0.476111	0.551109	Yes
	Dharm10	3	16	J-010203-06	RNF19B	127544	-2.32827	-1.14454	-1.7364	-0.476111	0.551109	Yes
	Dharm11	3	16	J-010203-07	RNF19B	127544	-1.56113	-0.685873	-1.1235	-0.476111	0.551109	Yes
	Dharm12	3	16	J-010203-08	RNF19B	127544	8.47664	9.51669	8.99667	-0.476111	0.551109	Yes
	Dharm5	6	14	J-006931-05	TRIM3	10612	-2.0321	-6.44127	-4.23668	-0.476929	0.551109	Yes
	Dharm6	6	14	J-006931-06	TRIM3	10612	0.777355	0.287789	0.532572	-0.476929	0.551109	Yes
	Dharm7	6	14	J-006931-07	TRIM3	10612	1.48192	3.79157	2.63674	-0.476929	0.551109	Yes
	Dharm8	6	14	J-006931-08	TRIM3	10612	2.47159	8.10137	5.28648	-0.476929	0.551109	Yes
	Dharm1	13	5	J-022720-05	FBXO41	150726	2.20446	2.73246	2.46846	-0.474347	0.551337	Yes
	Dharm2	13	5	J-022720-06	FBXO41	150726	-1.6881	1.69579	0.00384492	-0.474347	0.551337	Yes
	Dharm3	13	5	J-022720-07	FBXO41	150726	-0.676377	3.10928	1.21645	-0.474347	0.551337	Yes
	Dharm4	13	5	J-022720-08	FBXO41	150726	-3.07403	-0.941222	-2.00762	-0.474347	0.551337	Yes
	Dharm9	2	16	J-007146-05	RNF145	153830	-3.3522	-0.674497	-2.01335	-0.472586	0.551337	Yes
	Dharm10	2	16	J-007146-06	RNF145	153830	0.432719	-0.45671	-0.0119955	-0.472586	0.551337	Yes
	Dharm11	2	16	J-007146-07	RNF145	153830	1.29421	-0.918815	0.187695	-0.472586	0.551337	Yes
	Dharm12	2	16	J-007146-08	RNF145	153830	-1.83493	0.720593	-0.557168	-0.472586	0.551337	Yes
	Dharm1	3	15	J-005783-06	STAMBPL1	57559	0.47534	9.07667	4.776	-0.47327	0.551337	Yes
	Dharm2	3	15	J-005783-07	STAMBPL1	57559	-2.47512	0.899827	-0.787648	-0.47327	0.551337	Yes
	Dharm3	3	15	J-005783-08	STAMBPL1	57559	9.45921	22.6607	16.0599	-0.47327	0.551337	Yes
	Dharm4	3	15	J-005783-09	STAMBPL1	57559	-3.86245	-3.06087	-3.46166	-0.47327	0.551337	Yes
	Dharm1	12	11	J-010812-06	FBXO22	26263	-1.96919	-0.980789	-1.47499	-0.468041	0.552895	Yes
	Dharm2	12	11	J-010812-07	FBXO22	26263	-2.12599	-3.99401	-3.06	-0.468041	0.552895	Yes
	Dharm3	12	11	J-010812-08	FBXO22	26263	9.7236	14.4686	12.0961	-0.468041	0.552895	Yes
	Dharm4	12	11	J-010812-09	FBXO22	26263	4.5998	4.81604	4.70792	-0.468041	0.552895	Yes
	Dharm5	5	6	J-032288-05	TRIM67	440730	19.6356	18.0042	18.8199	-0.469379	0.552895	Yes
	Dharm6	5	6	J-032288-06	TRIM67	440730	-4.19597	-1.52332	-2.85964	-0.469379	0.552895	Yes
	Dharm7	5	6	J-032288-07	TRIM67	440730	4.21452	1.6028	2.90866	-0.469379	0.552895	Yes
	Dharm8	5	6	J-032288-08	TRIM67	440730	-4.52942	-2.66736	-3.59839	-0.469379	0.552895	Yes
	Dharm1	5	9	J-022513-06	USP31	57478	-2.67063	3.66282	0.496094	-0.468462	0.552895	Yes
	Dharm2	5	9	J-022513-07	USP31	57478	2.38018	3.56795	2.97406	-0.468462	0.552895	Yes
	Dharm3	5	9	J-022513-08	USP31	57478	-2.79701	-5.28345	-4.04023	-0.468462	0.552895	Yes
	Dharm4	5	9	J-022513-09	USP31	57478	2.41898	8.16784	5.29341	-0.468462	0.552895	Yes
	Dharm5	5	15	J-007074-05	RNF39	80352	12.2428	24.6004	18.4216	-0.463639	0.557114	Yes
	Dharm6	5	15	J-007074-06	RNF39	80352	-5.20526	3.2278	-0.988729	-0.463639	0.557114	Yes
	Dharm7	5	15	J-007074-07	RNF39	80352	-1.32368	0.880398	-0.221639	-0.463639	0.557114	Yes
	Dharm8	5	15	J-007074-08	RNF39	80352	-6.28732	-2.45118	-4.36925	-0.463639	0.557114	Yes
	Dharm1	9	11	J-027468-09	HECTD3	79654	0.344775	1.4564	0.900588	-0.462055	0.557738	Yes
	Dharm2	9	11	J-027468-10	HECTD3	79654	0.616348	0.350523	0.483436	-0.462055	0.557738	Yes
	Dharm3	9	11	J-027468-11	HECTD3	79654	-1.22432	-1.93516	-1.57974	-0.462055	0.557738	Yes
	Dharm4	9	11	J-027468-12	HECTD3	79654	-2.06712	-2.09954	-2.08333	-0.462055	0.557738	Yes
	Dharm5	9	7	J-013431-09	JADE3	9767	-5.31642	1.14259	-2.08692	-0.460306	0.558578	Yes
	Dharm6	9	7	J-013431-10	JADE3	9767	-2.01584	3.91115	0.947654	-0.460306	0.558578	Yes
	Dharm7	9	7	J-013431-11	JADE3	9767	18.23	10.7424	14.4862	-0.460306	0.558578	Yes
	Dharm8	9	7	J-013431-12	JADE3	9767	-2.18742	1.7556	-0.215909	-0.460306	0.558578	Yes
	Dharm1	15	20	J-015269-05	NEURL2	140825	9.63678	8.77599	9.20639	-0.455941	0.560915	Yes
	Dharm2	15	20	J-015269-06	NEURL2	140825	-0.981243	0.226211	-0.377516	-0.455941	0.560915	Yes
	Dharm3	15	20	J-015269-07	NEURL2	140825	-1.76117	-2.49924	-2.1302	-0.455941	0.560915	Yes
	Dharm4	15	20	J-015269-08	NEURL2	140825	-4.40619	5.94695	0.770384	-0.455941	0.560915	Yes
	Dharm1	12	14	J-184616-09	RAB40AL	282808	-3.3724	4.18416	0.405876	-0.455571	0.560915	Yes
	Dharm2	12	14	J-184616-10	RAB40AL	282808	-4.92368	-5.03572	-4.9797	-0.455571	0.560915	Yes
	Dharm3	12	14	J-184616-11	RAB40AL	282808	3.71836	4.58402	4.15119	-0.455571	0.560915	Yes
	Dharm4	12	14	J-184616-12	RAB40AL	282808	0.493693	10.5794	5.53654	-0.455571	0.560915	Yes
	Dharm1	8	14	J-006405-05	UBA5	79876	-2.26778	2.13914	-0.0643179	-0.455223	0.560915	Yes
	Dharm2	8	14	J-006405-06	UBA5	79876	18.7634	17.4663	18.1149	-0.455223	0.560915	Yes
	Dharm3	8	14	J-006405-07	UBA5	79876	-0.845163	6.07844	2.61664	-0.455223	0.560915	Yes
	Dharm4	8	14	J-006405-08	UBA5	79876	-3.58378	-0.963521	-2.27365	-0.455223	0.560915	Yes
	Dharm1	13	16	J-012457-05	FBXL7	23194	6.13901	29.6288	17.8839	-0.44838	0.561395	Yes
	Dharm2	13	16	J-012457-06	FBXL7	23194	-2.21605	-5.33016	-3.77311	-0.44838	0.561395	Yes
	Dharm3	13	16	J-012457-07	FBXL7	23194	-3.8737	0.76352	-1.55509	-0.44838	0.561395	Yes
	Dharm4	13	16	J-012457-08	FBXL7	23194	-3.583	-2.99423	-3.28862	-0.44838	0.561395	Yes
	Dharm1	11	8	J-016541-05	FBXO31	79791	7.58914	28.1235	17.8563	-0.44703	0.561395	Yes
	Dharm2	11	8	J-016541-06	FBXO31	79791	-8.93212	-5.00814	-6.97013	-0.44703	0.561395	Yes
	Dharm3	11	8	J-016541-07	FBXO31	79791	-2.03663	3.29142	0.627392	-0.44703	0.561395	Yes
	Dharm4	11	8	J-016541-08	FBXO31	79791	-1.8446	0.322904	-0.760847	-0.44703	0.561395	Yes
	Dharm5	2	22	J-021948-05	FBXO33	254170	3.92856	5.12653	4.52755	-0.452685	0.561395	Yes
	Dharm6	2	22	J-021948-06	FBXO33	254170	-4.0249	-0.24913	-2.13702	-0.452685	0.561395	Yes
	Dharm7	2	22	J-021948-07	FBXO33	254170	18.9415	7.28568	13.1136	-0.452685	0.561395	Yes
	Dharm8	2	22	J-021948-08	FBXO33	254170	-7.71428	1.11453	-3.29988	-0.452685	0.561395	Yes
	Dharm1	7	15	J-018270-09	HECTD4	283450	-1.45334	1.97672	0.261691	-0.446844	0.561395	Yes
	Dharm2	7	15	J-018270-10	HECTD4	283450	-3.19127	-2.92096	-3.05612	-0.446844	0.561395	Yes
	Dharm3	7	15	J-018270-11	HECTD4	283450	3.99349	4.96775	4.48062	-0.446844	0.561395	Yes
	Dharm4	7	15	J-018270-12	HECTD4	283450	-0.203341	10.8549	5.32577	-0.446844	0.561395	Yes
	Dharm5	6	5	J-017133-09	JADE1	79960	5.48483	3.57175	4.52829	-0.453525	0.561395	Yes
	Dharm6	6	5	J-017133-10	JADE1	79960	-2.5045	19.4771	8.48632	-0.453525	0.561395	Yes
	Dharm7	6	5	J-017133-11	JADE1	79960	-0.0441321	-1.6748	-0.859465	-0.453525	0.561395	Yes
	Dharm8	6	5	J-017133-12	JADE1	79960	-4.73079	-1.73273	-3.23176	-0.453525	0.561395	Yes
	Dharm1	6	15	J-021192-09	PAN2	9924	1.05877	7.88976	4.47427	-0.445188	0.561395	Yes
	Dharm2	6	15	J-021192-10	PAN2	9924	-1.49014	0.857169	-0.316485	-0.445188	0.561395	Yes
	Dharm3	6	15	J-021192-11	PAN2	9924	5.49475	7.99317	6.74396	-0.445188	0.561395	Yes
	Dharm4	6	15	J-021192-12	PAN2	9924	-1.58849	-6.23175	-3.91012	-0.445188	0.561395	Yes
	Dharm9	2	21	J-014075-09	PHF3	23469	-0.800033	-4.06284	-2.43144	-0.446015	0.561395	Yes
	Dharm10	2	21	J-014075-10	PHF3	23469	5.90159	3.05274	4.47716	-0.446015	0.561395	Yes
	Dharm11	2	21	J-014075-11	PHF3	23469	2.51	8.59779	5.55389	-0.446015	0.561395	Yes
	Dharm12	2	21	J-014075-12	PHF3	23469	-1.23302	-2.21556	-1.72429	-0.446015	0.561395	Yes
	Dharm5	7	8	J-007047-05	RNF25	64320	0.420133	2.48562	1.45288	-0.44898	0.561395	Yes
	Dharm6	7	8	J-007047-06	RNF25	64320	0.412527	22.7838	11.5982	-0.44898	0.561395	Yes
	Dharm7	7	8	J-007047-07	RNF25	64320	-0.403804	-0.56032	-0.482062	-0.44898	0.561395	Yes
	Dharm8	7	8	J-007047-08	RNF25	64320	-2.03223	-2.26812	-2.15017	-0.44898	0.561395	Yes
	Dharm5	7	3	J-009477-09	ZFAND6	54469	-2.72644	-0.394276	-1.56036	-0.447244	0.561395	Yes
	Dharm6	7	3	J-009477-10	ZFAND6	54469	-3.25749	-1.06413	-2.16081	-0.447244	0.561395	Yes
	Dharm7	7	3	J-009477-11	ZFAND6	54469	3.04707	-0.611698	1.21768	-0.447244	0.561395	Yes
	Dharm8	7	3	J-009477-12	ZFAND6	54469	6.55843	6.77907	6.66875	-0.447244	0.561395	Yes
	Dharm1	14	15	J-032545-09	ASB18	401036	-2.48263	4.05393	0.78565	-0.440702	0.563673	Yes
	Dharm2	14	15	J-032545-10	ASB18	401036	-3.80746	-3.67534	-3.7414	-0.440702	0.563673	Yes
	Dharm3	14	15	J-032545-11	ASB18	401036	2.66656	6.95753	4.81205	-0.440702	0.563673	Yes
	Dharm4	14	15	J-032545-12	ASB18	401036	1.85569	-1.23661	0.309542	-0.440702	0.563673	Yes
	Dharm9	6	9	J-006916-05	PJA2	9867	3.14049	1.98633	2.56341	-0.442175	0.563673	Yes
	Dharm10	6	9	J-006916-06	PJA2	9867	-4.29036	-4.62127	-4.45582	-0.442175	0.563673	Yes
	Dharm11	6	9	J-006916-07	PJA2	9867	-2.9698	3.62103	0.325614	-0.442175	0.563673	Yes
	Dharm12	6	9	J-006916-08	PJA2	9867	1.61425	4.63098	3.12262	-0.442175	0.563673	Yes
	Dharm1	9	14	J-003549-06	TSG101	7251	4.07572	4.79692	4.43632	-0.440256	0.563673	Yes
	Dharm2	9	14	J-003549-07	TSG101	7251	-5.03552	-4.54601	-4.79076	-0.440256	0.563673	Yes
	Dharm3	9	14	J-003549-08	TSG101	7251	-4.75818	-1.86723	-3.3127	-0.440256	0.563673	Yes
	Dharm4	9	14	J-003549-09	TSG101	7251	10.4491	21.2567	15.8529	-0.440256	0.563673	Yes
	Dharm1	14	22	J-023542-09	FBXO45	200933	19.3187	15.6442	17.4814	-0.43905	0.563872	Yes
	Dharm2	14	22	J-023542-10	FBXO45	200933	-1.66402	-1.29414	-1.47908	-0.43905	0.563872	Yes
	Dharm3	14	22	J-023542-11	FBXO45	200933	-2.06969	-2.63959	-2.35464	-0.43905	0.563872	Yes
	Dharm4	14	22	J-023542-12	FBXO45	200933	-3.70712	-0.202979	-1.95505	-0.43905	0.563872	Yes
	Dharm1	15	17	J-018163-05	FBXO38	81545	-3.2354	-1.41795	-2.32668	-0.433844	0.565519	Yes
	Dharm2	15	17	J-018163-06	FBXO38	81545	12.19	22.0401	17.115	-0.433844	0.565519	Yes
	Dharm3	15	17	J-018163-07	FBXO38	81545	2.94517	-1.10532	0.919929	-0.433844	0.565519	Yes
	Dharm4	15	17	J-018163-08	FBXO38	81545	-3.52418	-2.38739	-2.95578	-0.433844	0.565519	Yes
	Dharm1	2	19	J-018630-05	MPND	84954	10.7515	10.9187	10.8351	-0.432953	0.565519	Yes
	Dharm2	2	19	J-018630-06	MPND	84954	-0.923331	1.08686	0.0817634	-0.432953	0.565519	Yes
	Dharm3	2	19	J-018630-07	MPND	84954	6.19862	2.4758	4.33721	-0.432953	0.565519	Yes
	Dharm4	2	19	J-018630-08	MPND	84954	-1.25838	-4.02388	-2.64113	-0.432953	0.565519	Yes
	Dharm5	10	6	J-007120-05	RFFL	117584	-3.89493	-0.781459	-2.3382	-0.432556	0.565519	Yes
	Dharm6	10	6	J-007120-06	RFFL	117584	-3.98143	37.7863	16.9024	-0.432556	0.565519	Yes
	Dharm7	10	6	J-007120-07	RFFL	117584	-4.06565	-1.18867	-2.62716	-0.432556	0.565519	Yes
	Dharm8	10	6	J-007120-08	RFFL	117584	1.4307	5.3145	3.3726	-0.432556	0.565519	Yes
	Dharm1	11	22	J-017375-05	SOCS6	9306	6.39626	2.84384	4.62005	-0.434843	0.565519	Yes
	Dharm2	11	22	J-017375-06	SOCS6	9306	1.06859	-0.536886	0.265852	-0.434843	0.565519	Yes
	Dharm3	11	22	J-017375-07	SOCS6	9306	1.24695	-0.530024	0.358463	-0.434843	0.565519	Yes
	Dharm4	11	22	J-017375-08	SOCS6	9306	-3.27403	-1.73922	-2.50662	-0.434843	0.565519	Yes
	Dharm9	7	9	J-007106-05	TRIM47	91107	1.74801	-2.22882	-0.240405	-0.436003	0.565519	Yes
	Dharm10	7	9	J-007106-06	TRIM47	91107	-2.06896	-2.35301	-2.21099	-0.436003	0.565519	Yes
	Dharm11	7	9	J-007106-07	TRIM47	91107	9.78051	10.4672	10.1239	-0.436003	0.565519	Yes
	Dharm12	7	9	J-007106-08	TRIM47	91107	2.89512	3.15181	3.02347	-0.436003	0.565519	Yes
	Dharm5	12	7	J-009774-05	CHD4	1108	4.08661	8.89877	6.49269	-0.431346	0.565521	Yes
	Dharm6	12	7	J-009774-06	CHD4	1108	1.62481	7.04242	4.33362	-0.431346	0.565521	Yes
	Dharm7	12	7	J-009774-07	CHD4	1108	-4.08458	-3.72876	-3.90667	-0.431346	0.565521	Yes
	Dharm8	12	7	J-009774-08	CHD4	1108	-4.11826	2.31889	-0.899686	-0.431346	0.565521	Yes
	Dharm9	6	10	J-006547-05	PML	5371	-2.85606	-6.42775	-4.6419	-0.430482	0.565521	Yes
	Dharm10	6	10	J-006547-06	PML	5371	1.9454	3.16278	2.55409	-0.430482	0.565521	Yes
	Dharm11	6	10	J-006547-07	PML	5371	0.94439	0.967666	0.956028	-0.430482	0.565521	Yes
	Dharm12	6	10	J-006547-08	PML	5371	-0.362801	0.882713	0.259956	-0.430482	0.565521	Yes
	Dharm1	4	21	J-004236-07	USP18	11274	-5.88884	1.1021	-2.39337	-0.429034	0.566062	Yes
	Dharm2	4	21	J-004236-08	USP18	11274	1.79873	1.29169	1.54521	-0.429034	0.566062	Yes
	Dharm3	4	21	J-004236-09	USP18	11274	-3.40193	3.88399	0.241032	-0.429034	0.566062	Yes
	Dharm4	4	21	J-004236-10	USP18	11274	1.49148	2.94174	2.21661	-0.429034	0.566062	Yes
	Dharm1	5	18	J-006091-05	USP44	84101	-2.33051	6.38767	2.02858	-0.427405	0.566842	Yes
	Dharm2	5	18	J-006091-06	USP44	84101	-1.83457		-1.83457	-0.427405	0.566842	Yes
	Dharm3	5	18	J-006091-07	USP44	84101	-4.62573	0.15026	-2.23773	-0.427405	0.566842	Yes
	Dharm4	5	18	J-006091-08	USP44	84101	-1.37026	1.53247	0.0811045	-0.427405	0.566842	Yes
	Dharm1	13	21	J-014295-05	ASB9	140462	4.40189	10.4544	7.42815	-0.424972	0.56868	Yes
	Dharm2	13	21	J-014295-06	ASB9	140462	-1.09036	0.407307	-0.341527	-0.424972	0.56868	Yes
	Dharm3	13	21	J-014295-07	ASB9	140462	2.03138	6.45839	4.24488	-0.424972	0.56868	Yes
	Dharm4	13	21	J-014295-08	ASB9	140462	-10.3148	-9.01074	-9.66277	-0.424972	0.56868	Yes
	Dharm5	3	22	J-017714-05	RNF180	285671	-1.69911	-0.721273	-1.21019	-0.423694	0.56901	Yes
	Dharm6	3	22	J-017714-06	RNF180	285671	28.6115	4.50647	16.559	-0.423694	0.56901	Yes
	Dharm7	3	22	J-017714-07	RNF180	285671	8.68831	-1.1112	3.78856	-0.423694	0.56901	Yes
	Dharm8	3	22	J-017714-08	RNF180	285671	-6.04946	0.242904	-2.90328	-0.423694	0.56901	Yes
	Dharm1	10	12	J-017965-05	CUL4B	8450	-3.02611	5.92721	1.45055	-0.418275	0.572594	Yes
	Dharm2	10	12	J-017965-06	CUL4B	8450	-4.48435	-5.67155	-5.07795	-0.418275	0.572594	Yes
	Dharm3	10	12	J-017965-07	CUL4B	8450	9.952	13.813	11.8825	-0.418275	0.572594	Yes
	Dharm4	10	12	J-017965-08	CUL4B	8450	-3.36967	3.74038	0.185357	-0.418275	0.572594	Yes
	Dharm1	12	8	J-014599-09	PAAF1	80227	9.70216	12.0038	10.853	-0.417906	0.572594	Yes
	Dharm2	12	8	J-014599-10	PAAF1	80227	-3.10417	-5.41914	-4.26165	-0.417906	0.572594	Yes
	Dharm3	12	8	J-014599-11	PAAF1	80227	1.00697	-2.0867	-0.539865	-0.417906	0.572594	Yes
	Dharm4	12	8	J-014599-12	PAAF1	80227	3.68073	4.61122	4.14597	-0.417906	0.572594	Yes
	Dharm5	6	11	J-014822-05	WDR24	84219	0.151464	-0.450587	-0.149562	-0.41885	0.572594	Yes
	Dharm6	6	11	J-014822-06	WDR24	84219	0.0517615	1.92095	0.986358	-0.41885	0.572594	Yes
	Dharm7	6	11	J-014822-07	WDR24	84219	-3.30066	0.616083	-1.34229	-0.41885	0.572594	Yes
	Dharm8	6	11	J-014822-08	WDR24	84219	-4.25272	-0.288803	-2.27076	-0.41885	0.572594	Yes
	Dharm5	12	3	J-020323-05	CNOT4	4850	3.41937	11.1949	7.30715	-0.414588	0.572959	Yes
	Dharm6	12	3	J-020323-06	CNOT4	4850	-1.17737	7.00504	2.91384	-0.414588	0.572959	Yes
	Dharm7	12	3	J-020323-07	CNOT4	4850	-0.299736	0.527465	0.113865	-0.414588	0.572959	Yes
	Dharm8	12	3	J-020323-08	CNOT4	4850	-3.40357	-1.17867	-2.29112	-0.414588	0.572959	Yes
	Dharm5	4	19	J-006938-05	MID2	11043	-3.45301	0.693332	-1.37984	-0.416292	0.572959	Yes
	Dharm6	4	19	J-006938-06	MID2	11043	12.4308	5.25119	8.84098	-0.416292	0.572959	Yes
	Dharm7	4	19	J-006938-07	MID2	11043	-1.71361	-1.60731	-1.66046	-0.416292	0.572959	Yes
	Dharm8	4	19	J-006938-08	MID2	11043	-7.57708	3.01887	-2.2791	-0.416292	0.572959	Yes
	Dharm9	3	15	J-006944-05	RNF13	11342	1.54483	4.1689	2.85687	-0.415435	0.572959	Yes
	Dharm10	3	15	J-006944-06	RNF13	11342	16.4105	14.7336	15.572	-0.415435	0.572959	Yes
	Dharm11	3	15	J-006944-07	RNF13	11342	-0.122763	0.473778	0.175508	-0.415435	0.572959	Yes
	Dharm12	3	15	J-006944-08	RNF13	11342	-5.81434	-3.14006	-4.4772	-0.415435	0.572959	Yes
	Dharm9	5	8	J-007069-05	CBLL1	79872	4.14523	4.01098	4.0781	-0.410948	0.576441	Yes
	Dharm10	5	8	J-007069-06	CBLL1	79872	11.7123	3.43909	7.57569	-0.410948	0.576441	Yes
	Dharm11	5	8	J-007069-07	CBLL1	79872	-2.30086	-1.60002	-1.95044	-0.410948	0.576441	Yes
	Dharm12	5	8	J-007069-08	CBLL1	79872	-3.07744	-1.72016	-2.3988	-0.410948	0.576441	Yes
	Dharm1	13	11	J-019192-05	FBXO25	26260	-2.36657	0.0569203	-1.15483	-0.407128	0.577513	Yes
	Dharm2	13	11	J-019192-06	FBXO25	26260	5.40961	6.83653	6.12307	-0.407128	0.577513	Yes
	Dharm3	13	11	J-019192-07	FBXO25	26260	-2.65218	-4.90516	-3.77867	-0.407128	0.577513	Yes
	Dharm4	13	11	J-019192-08	FBXO25	26260	0.791001	7.28785	4.03942	-0.407128	0.577513	Yes
	Dharm5	6	12	J-007094-05	PCGF1	84759	-1.01826	7.97973	3.48073	-0.407791	0.577513	Yes
	Dharm6	6	12	J-007094-06	PCGF1	84759	-0.947158	0.279177	-0.333991	-0.407791	0.577513	Yes
	Dharm7	6	12	J-007094-07	PCGF1	84759	3.5649	10.2065	6.88572	-0.407791	0.577513	Yes
	Dharm8	6	12	J-007094-08	PCGF1	84759	-5.04492	0.402413	-2.32125	-0.407791	0.577513	Yes
	Dharm1	6	8	J-006099-06	USP9X	8239	-1.51805	0.697042	-0.410502	-0.40789	0.577513	Yes
	Dharm2	6	8	J-006099-07	USP9X	8239	-7.42672	15.5107	4.04198	-0.40789	0.577513	Yes
	Dharm3	6	8	J-006099-08	USP9X	8239	3.5586	4.74477	4.15168	-0.40789	0.577513	Yes
	Dharm4	6	8	J-006099-09	USP9X	8239	-2.78015	-7.04831	-4.91423	-0.40789	0.577513	Yes
	Dharm5	14	5	J-026798-17	TRIM49B	283116	-3.59271	-1.50352	-2.54812	-0.403211	0.581406	Yes
	Dharm6	14	5	J-026798-18	TRIM49B	283116	-1.79915	6.5419	2.37137	-0.403211	0.581406	Yes
	Dharm7	14	5	J-026798-19	TRIM49B	283116	-4.93757	-2.29825	-3.61791	-0.403211	0.581406	Yes
	Dharm8	14	5	J-026798-20	TRIM49B	283116	14.0102	17.648	15.8291	-0.403211	0.581406	Yes
	Dharm5	6	21	J-028950-05	ANKIB1	54467	-3.13368	-2.27466	-2.70417	-0.400721	0.583408	Yes
	Dharm6	6	21	J-028950-06	ANKIB1	54467	-0.3643	10.1358	4.88575	-0.400721	0.583408	Yes
	Dharm7	6	21	J-028950-07	ANKIB1	54467	5.85884	-1.35501	2.25192	-0.400721	0.583408	Yes
	Dharm8	6	21	J-028950-08	ANKIB1	54467	-3.22491	3.43939	0.10724	-0.400721	0.583408	Yes
	Dharm5	12	17	J-007114-06	DTX2	113878	1.01483	-2.43067	-0.707919	-0.399586	0.583596	Yes
	Dharm6	12	17	J-007114-07	DTX2	113878	4.5245	3.43966	3.98208	-0.399586	0.583596	Yes
	Dharm7	12	17	J-007114-08	DTX2	113878		9.61122	9.61122	-0.399586	0.583596	Yes
	Dharm8	12	17	J-007114-09	DTX2	113878	-10.8386	-2.53483	-6.68672	-0.399586	0.583596	Yes
	Dharm1	11	4	J-015262-05	SPSB1	80176	-2.29177	1.41332	-0.439225	-0.396801	0.584976	Yes
	Dharm2	11	4	J-015262-06	SPSB1	80176	-5.70743	1.65943	-2.024	-0.396801	0.584976	Yes
	Dharm3	11	4	J-015262-07	SPSB1	80176	-2.31555	2.07194	-0.121803	-0.396801	0.584976	Yes
	Dharm4	11	4	J-015262-08	SPSB1	80176	-2.69178	-2.03971	-2.36575	-0.396801	0.584976	Yes
	Dharm1	6	13	J-032247-05	USP51	158880	-1.69463	5.64765	1.97651	-0.396577	0.584976	Yes
	Dharm2	6	13	J-032247-06	USP51	158880	-1.32929	1.50825	0.0894798	-0.396577	0.584976	Yes
	Dharm3	6	13	J-032247-07	USP51	158880	1.78577	13.6662	7.72597	-0.396577	0.584976	Yes
	Dharm4	6	13	J-032247-08	USP51	158880	-5.63407	-1.10053	-3.3673	-0.396577	0.584976	Yes
	Dharm5	7	12	J-007143-05	DTX3L	151636	-2.55992	-0.927903	-1.74391	-0.392593	0.585037	Yes
	Dharm6	7	12	J-007143-06	DTX3L	151636	-0.37953	-1.357	-0.868266	-0.392593	0.585037	Yes
	Dharm7	7	12	J-007143-07	DTX3L	151636	-4.87228	0.0984645	-2.38691	-0.392593	0.585037	Yes
	Dharm8	7	12	J-007143-08	DTX3L	151636	-1.48956	-0.642034	-1.0658	-0.392593	0.585037	Yes
	Dharm5	14	18	J-004449-06	TNFRSF25	8718	-2.79682	-3.20734	-3.00208	-0.392907	0.585037	Yes
	Dharm6	14	18	J-004449-07	TNFRSF25	8718	3.9284	3.90789	3.91815	-0.392907	0.585037	Yes
	Dharm7	14	18	J-004449-08	TNFRSF25	8718	8.70563	8.65607	8.68085	-0.392907	0.585037	Yes
	Dharm8	14	18	J-004449-09	TNFRSF25	8718	-7.7665	-2.02104	-4.89377	-0.392907	0.585037	Yes
	Dharm9	2	11	J-032293-09	TRIM72	493829	-1.85889	-2.37742	-2.11815	-0.394275	0.585037	Yes
	Dharm10	2	11	J-032293-10	TRIM72	493829	-2.98401	1.11086	-0.936575	-0.394275	0.585037	Yes
	Dharm11	2	11	J-032293-11	TRIM72	493829	-0.98398	-3.76513	-2.37456	-0.394275	0.585037	Yes
	Dharm12	2	11	J-032293-12	TRIM72	493829	0.406968	2.29938	1.35317	-0.394275	0.585037	Yes
	Dharm1	4	16	J-006074-06	USP25	29761	-0.959969	3.11719	1.07861	-0.393434	0.585037	Yes
	Dharm2	4	16	J-006074-07	USP25	29761	-2.62356	-2.14598	-2.38477	-0.393434	0.585037	Yes
	Dharm3	4	16	J-006074-08	USP25	29761	1.91287	12.8762	7.39453	-0.393434	0.585037	Yes
	Dharm4	4	16	J-006074-09	USP25	29761	0.815189	-4.64825	-1.91653	-0.393434	0.585037	Yes
	Dharm5	4	9	J-007161-06	MARCH8	220972	-1.01066	1.13813	0.0637347	-0.38973	0.58626	Yes
	Dharm6	4	9	J-007161-07	MARCH8	220972	-3.53048	7.0583	1.76391	-0.38973	0.58626	Yes
	Dharm7	4	9	J-007161-08	MARCH8	220972	12.0954	11.9063	12.0009	-0.38973	0.58626	Yes
	Dharm8	4	9	J-007161-09	MARCH8	220972	-7.03262	-0.0479055	-3.54026	-0.38973	0.58626	Yes
	Dharm9	5	7	J-032290-05	RNF169	254225	1.21774	7.7851	4.50142	-0.390411	0.58626	Yes
	Dharm10	5	7	J-032290-06	RNF169	254225	-4.41943	-2.09365	-3.25654	-0.390411	0.58626	Yes
	Dharm11	5	7	J-032290-07	RNF169	254225	-0.188462	0.459443	0.135491	-0.390411	0.58626	Yes
	Dharm12	5	7	J-032290-08	RNF169	254225	0.558264	-0.427036	0.0656144	-0.390411	0.58626	Yes
	Dharm1	14	3	J-013205-05	ASB14	142686	7.04368	6.08066	6.56217	-0.38769	0.586565	Yes
	Dharm2	14	3	J-013205-06	ASB14	142686	-6.90033	-0.717428	-3.80888	-0.38769	0.586565	Yes
	Dharm3	14	3	J-013205-07	ASB14	142686	-2.70615	2.81579	0.0548205	-0.38769	0.586565	Yes
	Dharm4	14	3	J-013205-08	ASB14	142686	-0.3813	3.23135	1.42502	-0.38769	0.586565	Yes
	Dharm1	12	12	J-015718-05	FBXL14	144699	9.66496	11.3125	10.4887	-0.387556	0.586565	Yes
	Dharm2	12	12	J-015718-06	FBXL14	144699	-2.32423	-2.51819	-2.42121	-0.387556	0.586565	Yes
	Dharm3	12	12	J-015718-07	FBXL14	144699	6.25425	-0.21033	3.02196	-0.387556	0.586565	Yes
	Dharm4	12	12	J-015718-08	FBXL14	144699	-1.45532	-1.14229	-1.29881	-0.387556	0.586565	Yes
	Dharm1	13	8	J-013267-05	ASB11	140456	19.1482	10.5403	14.8442	-0.380825	0.588748	Yes
	Dharm2	13	8	J-013267-06	ASB11	140456	3.23869	2.40275	2.82072	-0.380825	0.588748	Yes
	Dharm3	13	8	J-013267-07	ASB11	140456	-0.364407	-2.01533	-1.18987	-0.380825	0.588748	Yes
	Dharm4	13	8	J-013267-08	ASB11	140456	-2.64775	-6.50761	-4.57768	-0.380825	0.588748	Yes
	Dharm1	11	16	J-017404-05	FBXO18	84893	6.41821	8.30692	7.36256	-0.380937	0.588748	Yes
	Dharm2	11	16	J-017404-06	FBXO18	84893	-2.30999	-5.69024	-4.00011	-0.380937	0.588748	Yes
	Dharm3	11	16	J-017404-07	FBXO18	84893	-3.10611	3.10795	0.000918508	-0.380937	0.588748	Yes
	Dharm4	11	16	J-017404-08	FBXO18	84893	-2.65778	4.10958	0.725899	-0.380937	0.588748	Yes
	Dharm5	9	14	J-006966-05	RCHY1	25898	-1.18149	1.20306	0.0107851	-0.382282	0.588748	Yes
	Dharm6	9	14	J-006966-06	RCHY1	25898	-5.03738	-3.80204	-4.41971	-0.382282	0.588748	Yes
	Dharm7	9	14	J-006966-07	RCHY1	25898	-3.68934	5.11382	0.712236	-0.382282	0.588748	Yes
	Dharm8	9	14	J-006966-08	RCHY1	25898	-0.171657	3.05233	1.44034	-0.382282	0.588748	Yes
	Dharm9	4	10	J-007147-05	RNF217	154214	-0.328088	1.04747	0.359693	-0.379194	0.588748	Yes
	Dharm10	4	10	J-007147-06	RNF217	154214	4.92249	24.4712	14.6969	-0.379194	0.588748	Yes
	Dharm11	4	10	J-007147-07	RNF217	154214	-2.3094	-1.98546	-2.14743	-0.379194	0.588748	Yes
	Dharm12	4	10	J-007147-08	RNF217	154214	-2.97969	-1.96975	-2.47472	-0.379194	0.588748	Yes
	Dharm1	7	11	J-004898-05	UBE2T	29089	-4.57918	-0.561402	-2.57029	-0.380266	0.588748	Yes
	Dharm2	7	11	J-004898-06	UBE2T	29089	7.41809	16.3399	11.879	-0.380266	0.588748	Yes
	Dharm3	7	11	J-004898-07	UBE2T	29089	-1.62402	1.62442	0.000199854	-0.380266	0.588748	Yes
	Dharm4	7	11	J-004898-08	UBE2T	29089	-2.59207	7.00075	2.20434	-0.380266	0.588748	Yes
	Dharm9	6	7	J-006977-05	UHRF1	29128	-1.72638	-3.20895	-2.46766	-0.380029	0.588748	Yes
	Dharm10	6	7	J-006977-06	UHRF1	29128	1.233	-1.13388	0.0495608	-0.380029	0.588748	Yes
	Dharm11	6	7	J-006977-07	UHRF1	29128	3.15592	3.2923	3.22411	-0.380029	0.588748	Yes
	Dharm12	6	7	J-006977-08	UHRF1	29128	-1.4949	-1.73076	-1.61283	-0.380029	0.588748	Yes
	Dharm5	4	22	J-010747-05	ZNRF3	84133	-0.748558	-4.12553	-2.43704	-0.38337	0.588748	Yes
	Dharm6	4	22	J-010747-06	ZNRF3	84133	-2.62097	4.73064	1.05483	-0.38337	0.588748	Yes
	Dharm7	4	22	J-010747-07	ZNRF3	84133	-1.76136	-2.10036	-1.93086	-0.38337	0.588748	Yes
	Dharm8	4	22	J-010747-08	ZNRF3	84133	-5.22416	5.59084	0.18334	-0.38337	0.588748	Yes
	Dharm5	3	13	J-007155-05	RNF133	168433	-2.562	-3.78958	-3.17579	-0.377614	0.589596	Yes
	Dharm6	3	13	J-007155-06	RNF133	168433	-2.4426	-1.98564	-2.21412	-0.377614	0.589596	Yes
	Dharm7	3	13	J-007155-07	RNF133	168433	-0.751779	-2.12226	-1.43702	-0.377614	0.589596	Yes
	Dharm8	3	13	J-007155-08	RNF133	168433	15.7965	13.7678	14.7821	-0.377614	0.589596	Yes
	Dharm1	12	9	J-012432-05	FBXO3	26273	-1.31667	1.44919	0.0662583	-0.373388	0.591461	Yes
	Dharm2	12	9	J-012432-06	FBXO3	26273	-3.8334	-5.0497	-4.44155	-0.373388	0.591461	Yes
	Dharm3	12	9	J-012432-07	FBXO3	26273	18.7923	10.6178	14.7051	-0.373388	0.591461	Yes
	Dharm4	12	9	J-012432-08	FBXO3	26273	-0.0621251	-3.42612	-1.74412	-0.373388	0.591461	Yes
	Dharm1	2	21	J-017674-05	JOSD1	9929	-3.40983	3.05565	-0.177089	-0.375029	0.591461	Yes
	Dharm2	2	21	J-017674-06	JOSD1	9929	-0.27356	3.3144	1.52042	-0.375029	0.591461	Yes
	Dharm3	2	21	J-017674-07	JOSD1	9929	-4.04314	-0.936956	-2.49005	-0.375029	0.591461	Yes
	Dharm4	2	21	J-017674-08	JOSD1	9929	-1.05704	-2.92984	-1.99344	-0.375029	0.591461	Yes
	Dharm5	4	20	J-007107-05	RNF185	91445	-1.12584	3.27764	1.0759	-0.374256	0.591461	Yes
	Dharm6	4	20	J-007107-06	RNF185	91445	-6.82722	32.6516	12.9122	-0.374256	0.591461	Yes
	Dharm7	4	20	J-007107-07	RNF185	91445	-1.89101	-4.06361	-2.97731	-0.374256	0.591461	Yes
	Dharm8	4	20	J-007107-08	RNF185	91445	-1.39884	1.32705	-0.0358929	-0.374256	0.591461	Yes
	Dharm1	11	17	J-014733-05	FBXW10	10517	7.58362	18.4043	12.994	-0.372265	0.591701	Yes
	Dharm2	11	17	J-014733-06	FBXW10	10517	-5.05842	-2.74335	-3.90089	-0.372265	0.591701	Yes
	Dharm3	11	17	J-014733-07	FBXW10	10517	0.86967	-0.979633	-0.0549814	-0.372265	0.591701	Yes
	Dharm4	11	17	J-014733-08	FBXW10	10517	0.216985	1.20477	0.710877	-0.372265	0.591701	Yes
	Dharm9	5	14	J-007026-05	RNF17	56163	-2.24229	-3.00431	-2.6233	-0.363713	0.60085	Yes
	Dharm10	5	14	J-007026-06	RNF17	56163	-1.31742	5.35714	2.01986	-0.363713	0.60085	Yes
	Dharm11	5	14	J-007026-07	RNF17	56163	6.06917	5.73804	5.90361	-0.363713	0.60085	Yes
	Dharm12	5	14	J-007026-08	RNF17	56163	-1.74793	1.53807	-0.104931	-0.363713	0.60085	Yes
	Dharm9	7	14	J-007059-05	TRIM48	79097	0.334307	2.58113	1.45772	-0.364244	0.60085	Yes
	Dharm10	7	14	J-007059-06	TRIM48	79097	-0.653948		-0.653948	-0.364244	0.60085	Yes
	Dharm11	7	14	J-007059-07	TRIM48	79097	-4.73095	-0.358673	-2.54481	-0.364244	0.60085	Yes
	Dharm12	7	14	J-007059-08	TRIM48	79097	12.4087	13.7246	13.0666	-0.364244	0.60085	Yes
	Dharm5	13	22	J-005338-08	LMTK3	114783	-2.15834	-0.944392	-1.55137	-0.36259	0.601101	Yes
	Dharm6	13	22	J-005338-09	LMTK3	114783	-0.187492	-4.90998	-2.54874	-0.36259	0.601101	Yes
	Dharm7	13	22	J-005338-10	LMTK3	114783	1.37077	7.86726	4.61902	-0.36259	0.601101	Yes
	Dharm8	13	22	J-005338-11	LMTK3	114783	-4.92184	4.57617	-0.172836	-0.36259	0.601101	Yes
	Dharm5	13	15	J-005252-09	TRAF3	7187	-4.79351	-4.49937	-4.64644	-0.360983	0.602027	Yes
	Dharm6	13	15	J-005252-10	TRAF3	7187	1.18194	23.471	12.3265	-0.360983	0.602027	Yes
	Dharm7	13	15	J-005252-11	TRAF3	7187	4.64844	2.28244	3.46544	-0.360983	0.602027	Yes
	Dharm8	13	15	J-005252-12	TRAF3	7187	-4.66848	-2.6448	-3.65664	-0.360983	0.602027	Yes
	Dharm1	2	10	J-010983-05	OTUB2	78990	-2.08359	0.159914	-0.961836	-0.358089	0.603762	Yes
	Dharm2	2	10	J-010983-06	OTUB2	78990	-4.15048	5.31803	0.583774	-0.358089	0.603762	Yes
	Dharm3	2	10	J-010983-07	OTUB2	78990	16.4221	11.9772	14.1996	-0.358089	0.603762	Yes
	Dharm4	2	10	J-010983-08	OTUB2	78990	-0.333145	-7.49436	-3.91375	-0.358089	0.603762	Yes
	Dharm1	9	19	J-004251-07	WWP1	11059	-0.019064	2.84532	1.41313	-0.357862	0.603762	Yes
	Dharm2	9	19	J-004251-08	WWP1	11059	-0.507604	0.843591	0.167994	-0.357862	0.603762	Yes
	Dharm3	9	19	J-004251-09	WWP1	11059	-1.22131	0.885968	-0.167673	-0.357862	0.603762	Yes
	Dharm4	9	19	J-004251-10	WWP1	11059	-2.71066	-2.81312	-2.76189	-0.357862	0.603762	Yes
	Dharm5	15	19	J-006933-05	CGRRF1	10668	-3.48706	8.64984	2.58139	-0.35517	0.606211	Yes
	Dharm6	15	19	J-006933-06	CGRRF1	10668	-4.97058	8.65061	1.84002	-0.35517	0.606211	Yes
	Dharm7	15	19	J-006933-07	CGRRF1	10668	-2.49057	-1.29228	-1.89143	-0.35517	0.606211	Yes
	Dharm8	15	19	J-006933-08	CGRRF1	10668	-5.98618	0.764191	-2.61099	-0.35517	0.606211	Yes
	Dharm1	10	17	J-007192-05	HECW2	57520	1.15694	8.5415	4.84922	-0.353349	0.607455	Yes
	Dharm2	10	17	J-007192-06	HECW2	57520	-8.07987	-1.63767	-4.85877	-0.353349	0.607455	Yes
	Dharm3	10	17	J-007192-07	HECW2	57520	-1.8103	1.45429	-0.178009	-0.353349	0.607455	Yes
	Dharm4	10	17	J-007192-08	HECW2	57520	-0.210853	3.97658	1.88286	-0.353349	0.607455	Yes
	Dharm5	10	5	J-007039-06	KMT2C	58508	-4.97652	-0.290464	-2.63349	-0.350241	0.610206	Yes
	Dharm6	10	5	J-007039-07	KMT2C	58508	-6.17048	7.54368	0.686602	-0.350241	0.610206	Yes
	Dharm7	10	5	J-007039-08	KMT2C	58508	-1.84773	0.297961	-0.774882	-0.350241	0.610206	Yes
	Dharm8	10	5	J-007039-09	KMT2C	58508	0.338273	1.57503	0.956649	-0.350241	0.610206	Yes
	Dharm1	5	15	J-006082-05	USP34	9736	0.43511	10.3085	5.3718	-0.34953	0.610206	Yes
	Dharm2	5	15	J-006082-06	USP34	9736	-3.99987	-2.51957	-3.25972	-0.34953	0.610206	Yes
	Dharm3	5	15	J-006082-07	USP34	9736	0.719225	5.86302	3.29112	-0.34953	0.610206	Yes
	Dharm4	5	15	J-006082-08	USP34	9736	-3.33924	-2.96447	-3.15186	-0.34953	0.610206	Yes
	Dharm5	5	5	J-007041-05	RNF123	63891	-0.164369	-1.11092	-0.637647	-0.348204	0.610771	Yes
	Dharm6	5	5	J-007041-06	RNF123	63891	21.5378	-4.51658	8.51061	-0.348204	0.610771	Yes
	Dharm7	5	5	J-007041-07	RNF123	63891	2.15116	4.38748	3.26932	-0.348204	0.610771	Yes
	Dharm8	5	5	J-007041-08	RNF123	63891	-6.75192	-3.87956	-5.31574	-0.348204	0.610771	Yes
	Dharm9	2	15	J-006968-05	LTN1	26046	17.0927	9.87823	13.4855	-0.343599	0.610784	Yes
	Dharm10	2	15	J-006968-06	LTN1	26046	-4.01101	-0.650448	-2.33073	-0.343599	0.610784	Yes
	Dharm11	2	15	J-006968-07	LTN1	26046	-5.37253	0.854641	-2.25895	-0.343599	0.610784	Yes
	Dharm12	2	15	J-006968-08	LTN1	26046	-1.34045	-6.30681	-3.82363	-0.343599	0.610784	Yes
	Dharm5	12	19	J-014033-05	MIB1	57534	-3.26517	-2.06858	-2.66687	-0.34369	0.610784	Yes
	Dharm6	12	19	J-014033-06	MIB1	57534	0.450572	-3.14503	-1.34723	-0.34369	0.610784	Yes
	Dharm7	12	19	J-014033-07	MIB1	57534	-2.04493	-1.66143	-1.85318	-0.34369	0.610784	Yes
	Dharm8	12	19	J-014033-08	MIB1	57534	-2.0135	-0.83584	-1.42467	-0.34369	0.610784	Yes
	Dharm5	4	8	J-015287-05	MIB2	142678	2.16834	1.20532	1.68683	-0.346962	0.610784	Yes
	Dharm6	4	8	J-015287-06	MIB2	142678	0.472898	-1.66413	-0.595616	-0.346962	0.610784	Yes
	Dharm7	4	8	J-015287-07	MIB2	142678	-2.38152	-1.47606	-1.92879	-0.346962	0.610784	Yes
	Dharm8	4	8	J-015287-08	MIB2	142678	-4.87497	-0.412404	-2.64369	-0.346962	0.610784	Yes
	Dharm1	2	16	J-013823-05	OTUD5	55593	0.565803	5.886	3.2259	-0.344907	0.610784	Yes
	Dharm2	2	16	J-013823-06	OTUD5	55593	-3.49107		-3.49107	-0.344907	0.610784	Yes
	Dharm3	2	16	J-013823-07	OTUD5	55593	9.69982	5.39219	7.546	-0.344907	0.610784	Yes
	Dharm4	2	16	J-013823-08	OTUD5	55593	0.0393454	-5.59879	-2.77972	-0.344907	0.610784	Yes
	Dharm5	14	21	J-006568-05	TRAF5	7188	-1.5471	1.64322	0.0480626	-0.344426	0.610784	Yes
	Dharm6	14	21	J-006568-06	TRAF5	7188	1.76924	10.4206	6.09494	-0.344426	0.610784	Yes
	Dharm7	14	21	J-006568-07	TRAF5	7188	-6.84483	-1.72896	-4.28689	-0.344426	0.610784	Yes
	Dharm8	14	21	J-006568-08	TRAF5	7188	-6.20272	5.71117	-0.245774	-0.344426	0.610784	Yes
	Dharm1	3	9	J-015500-05	JOSD2	126119	-0.711861	2.51169	0.899916	-0.339863	0.614766	Yes
	Dharm2	3	9	J-015500-06	JOSD2	126119	-1.85959	-3.30708	-2.58333	-0.339863	0.614766	Yes
	Dharm3	3	9	J-015500-07	JOSD2	126119	17.4846	9.20544	13.345	-0.339863	0.614766	Yes
	Dharm4	3	9	J-015500-08	JOSD2	126119	-6.10694	-7.63396	-6.87045	-0.339863	0.614766	Yes
	Dharm9	7	12	J-027323-05	NHLRC1	378884	-2.09258	-3.37438	-2.73348	-0.33635	0.61612	Yes
	Dharm10	7	12	J-027323-06	NHLRC1	378884	-4.58149	0.0422735	-2.26961	-0.33635	0.61612	Yes
	Dharm11	7	12	J-027323-07	NHLRC1	378884	-0.586091	-1.94893	-1.26751	-0.33635	0.61612	Yes
	Dharm12	7	12	J-027323-08	NHLRC1	378884	-1.81334	-1.29845	-1.5559	-0.33635	0.61612	Yes
	Dharm1	3	3	J-016115-05	PARP11	57097	-1.46351	-0.832178	-1.14784	-0.336179	0.61612	Yes
	Dharm2	3	3	J-016115-06	PARP11	57097	10.2699	16.0953	13.1826	-0.336179	0.61612	Yes
	Dharm3	3	3	J-016115-07	PARP11	57097	-1.94729	-3.92422	-2.93575	-0.336179	0.61612	Yes
	Dharm4	3	3	J-016115-08	PARP11	57097	0.600555	-0.753977	-0.076711	-0.336179	0.61612	Yes
	Dharm1	3	16	J-006060-10	UCHL5	51377	1.14397	1.17098	1.15748	-0.337095	0.61612	Yes
	Dharm2	3	16	J-006060-11	UCHL5	51377	9.92758	16.4686	13.1981	-0.337095	0.61612	Yes
	Dharm3	3	16	J-006060-12	UCHL5	51377	-3.24906	-5.51272	-4.38089	-0.337095	0.61612	Yes
	Dharm4	3	16	J-006060-13	UCHL5	51377	-0.253824	-3.1486	-1.70121	-0.337095	0.61612	Yes
	Dharm5	14	17	J-020487-09	BAZ2B	29994	0.206156	-5.68417	-2.739	-0.334723	0.616902	Yes
	Dharm6	14	17	J-020487-10	BAZ2B	29994	4.31837	-1.74048	1.28894	-0.334723	0.616902	Yes
	Dharm7	14	17	J-020487-11	BAZ2B	29994	-3.89764	1.75967	-1.06899	-0.334723	0.616902	Yes
	Dharm8	14	17	J-020487-12	BAZ2B	29994	-3.82825	2.93935	-0.444448	-0.334723	0.616902	Yes
	Dharm9	6	20	J-006563-10	TRIM21	6737	-2.65963	-3.44563	-3.05263	-0.332621	0.6171	Yes
	Dharm10	6	20	J-006563-11	TRIM21	6737	-0.577652	9.799	4.61068	-0.332621	0.6171	Yes
	Dharm11	6	20	J-006563-12	TRIM21	6737	-5.74409	-2.40287	-4.07348	-0.332621	0.6171	Yes
	Dharm12	6	20	J-006563-13	TRIM21	6737	-3.65579	9.80058	3.07239	-0.332621	0.6171	Yes
	Dharm5	13	13	J-005387-10	TRIM24	8805	-6.20259	-1.16228	-3.68243	-0.33135	0.6171	Yes
	Dharm6	13	13	J-005387-11	TRIM24	8805	0.10925	6.01367	3.06146	-0.33135	0.6171	Yes
	Dharm7	13	13	J-005387-12	TRIM24	8805	5.61863	1.79225	3.70544	-0.33135	0.6171	Yes
	Dharm8	13	13	J-005387-13	TRIM24	8805	-2.57464	1.21241	-0.681113	-0.33135	0.6171	Yes
	Dharm9	3	11	J-006950-09	TRIM32	22954	-2.18469	-1.77657	-1.98063	-0.330083	0.6171	Yes
	Dharm10	3	11	J-006950-10	TRIM32	22954	-3.26431	-3.79317	-3.52874	-0.330083	0.6171	Yes
	Dharm11	3	11	J-006950-11	TRIM32	22954	1.28184	4.7923	3.03707	-0.330083	0.6171	Yes
	Dharm12	3	11	J-006950-12	TRIM32	22954	6.96261	8.84279	7.9027	-0.330083	0.6171	Yes
	Dharm5	8	18	J-005392-08	TRIM33	51592	-1.39383	-4.12808	-2.76095	-0.330662	0.6171	Yes
	Dharm6	8	18	J-005392-09	TRIM33	51592	-5.36108	11.574	3.10645	-0.330662	0.6171	Yes
	Dharm7	8	18	J-005392-10	TRIM33	51592	3.77851	0.677477	2.22799	-0.330662	0.6171	Yes
	Dharm8	8	18	J-005392-11	TRIM33	51592	-4.63131	1.36875	-1.63128	-0.330662	0.6171	Yes
	Dharm5	13	10	J-013178-05	VPS18	57617	-1.22514	0.564644	-0.33025	-0.33129	0.6171	Yes
	Dharm6	13	10	J-013178-06	VPS18	57617	1.43109	19.921	10.676	-0.33129	0.6171	Yes
	Dharm7	13	10	J-013178-07	VPS18	57617	0.924807	-0.736669	0.0940686	-0.33129	0.6171	Yes
	Dharm8	13	10	J-013178-08	VPS18	57617	-7.79012	-5.31603	-6.55308	-0.33129	0.6171	Yes
	Dharm1	11	12	J-016503-05	FBXO15	201456	-0.822493	0.0819239	-0.370284	-0.325751	0.620726	Yes
	Dharm2	11	12	J-016503-06	FBXO15	201456	-3.06859	-3.01991	-3.04425	-0.325751	0.620726	Yes
	Dharm3	11	12	J-016503-07	FBXO15	201456	2.16324	-0.152615	1.00531	-0.325751	0.620726	Yes
	Dharm4	11	12	J-016503-08	FBXO15	201456	0.134572	0.945766	0.540169	-0.325751	0.620726	Yes
	Dharm9	7	5	J-006551-05	RBBP6	5930	-1.49362	-4.08148	-2.78755	-0.326611	0.620726	Yes
	Dharm10	7	5	J-006551-06	RBBP6	5930	1.1454	3.34145	2.24343	-0.326611	0.620726	Yes
	Dharm11	7	5	J-006551-07	RBBP6	5930	-2.06048	-2.27437	-2.16742	-0.326611	0.620726	Yes
	Dharm12	7	5	J-006551-08	RBBP6	5930	-2.16707	-2.95369	-2.56038	-0.326611	0.620726	Yes
	Dharm9	7	13	J-004392-09	BIRC8	112401	0.213351	-1.0884	-0.437524	-0.320148	0.621027	Yes
	Dharm10	7	13	J-004392-10	BIRC8	112401	-3.06862	-2.5774	-2.82301	-0.320148	0.621027	Yes
	Dharm11	7	13	J-004392-11	BIRC8	112401	4.03043	-0.667295	1.68157	-0.320148	0.621027	Yes
	Dharm12	7	13	J-004392-12	BIRC8	112401	2.7364	3.33656	3.03648	-0.320148	0.621027	Yes
	Dharm1	2	12	J-026487-05	OTUD1	220213	-2.68471	-1.16313	-1.92392	-0.321938	0.621027	Yes
	Dharm2	2	12	J-026487-06	OTUD1	220213	-2.42007	-4.18311	-3.30159	-0.321938	0.621027	Yes
	Dharm3	2	12	J-026487-07	OTUD1	220213	12.7	13.104	12.902	-0.321938	0.621027	Yes
	Dharm4	2	12	J-026487-08	OTUD1	220213	-0.607325	-2.69871	-1.65302	-0.321938	0.621027	Yes
	Dharm5	4	12	J-007005-05	RNF125	54941	-1.11426	0.346715	-0.383771	-0.323307	0.621027	Yes
	Dharm6	4	12	J-007005-06	RNF125	54941	-1.94341	21.7474	9.90198	-0.323307	0.621027	Yes
	Dharm7	4	12	J-007005-07	RNF125	54941	2.62154	3.02769	2.82462	-0.323307	0.621027	Yes
	Dharm8	4	12	J-007005-08	RNF125	54941	-7.14381	1.02067	-3.06157	-0.323307	0.621027	Yes
	Dharm5	2	10	J-009037-07	SOCS4	122809	-0.598325	0.448984	-0.0746704	-0.321074	0.621027	Yes
	Dharm6	2	10	J-009037-08	SOCS4	122809	-2.56064	28.3459	12.8926	-0.321074	0.621027	Yes
	Dharm7	2	10	J-009037-09	SOCS4	122809	-6.19925	-6.60172	-6.40049	-0.321074	0.621027	Yes
	Dharm8	2	10	J-009037-10	SOCS4	122809	-7.48118	-1.81866	-4.64992	-0.321074	0.621027	Yes
	Dharm1	10	9	J-007182-06	TRIP12	9320	-2.22929	1.42179	-0.403747	-0.320092	0.621027	Yes
	Dharm2	10	9	J-007182-07	TRIP12	9320	-3.86637	-4.78153	-4.32395	-0.320092	0.621027	Yes
	Dharm3	10	9	J-007182-08	TRIP12	9320	3.68913	2.53947	3.1143	-0.320092	0.621027	Yes
	Dharm4	10	9	J-007182-09	TRIP12	9320	0.458664	5.34491	2.90179	-0.320092	0.621027	Yes
	Dharm1	10	5	J-009387-06	UBE2D1	7321	-4.82342	-3.44493	-4.13417	-0.319353	0.621027	Yes
	Dharm2	10	5	J-009387-07	UBE2D1	7321	11.859	13.3556	12.6073	-0.319353	0.621027	Yes
	Dharm3	10	5	J-009387-08	UBE2D1	7321	-1.71041	-0.618775	-1.16459	-0.319353	0.621027	Yes
	Dharm4	10	5	J-009387-09	UBE2D1	7321	-5.54602	-1.5877	-3.56686	-0.319353	0.621027	Yes
	Dharm9	5	20	J-007098-05	ZNRF1	84937	-2.28474	-2.15232	-2.21853	-0.319342	0.621027	Yes
	Dharm10	5	20	J-007098-06	ZNRF1	84937	-5.4839	-0.171749	-2.82782	-0.319342	0.621027	Yes
	Dharm11	5	20	J-007098-07	ZNRF1	84937	-3.58703	4.44651	0.429742	-0.319342	0.621027	Yes
	Dharm12	5	20	J-007098-08	ZNRF1	84937	-2.9854	-0.783045	-1.88422	-0.319342	0.621027	Yes
	Dharm9	5	6	J-006929-05	TRIM38	10475	0.635227	0.165125	0.400176	-0.315317	0.625543	Yes
	Dharm10	5	6	J-006929-06	TRIM38	10475	-0.065945	2.05788	0.995967	-0.315317	0.625543	Yes
	Dharm11	5	6	J-006929-07	TRIM38	10475	-1.71953	-0.889868	-1.3047	-0.315317	0.625543	Yes
[truncated: 749 more rows]
