# Supplementary material for: Validation of Synthetic CRISPR Reagents as a Tool for Arrayed Functional Genomic Screening
Source: PLoS One. 2016 Dec 28;11(12):e0168968. doi: 10.1371/journal.pone.0168968 (PMC5193459; doi:10.1371/journal.pone.0168968)
Supplement: S4 Table — (XLSX) [file pone.0168968.s010.xlsx]

## Sheet: Ambion siRNA Area
Supplemental Table 4. Ambion Silencer Select siRNA screen data	Plate ID	Row	Column	Catalog #	Symbol	Gene ID	Sequence	Screen-1 Nuclear Area	Screen-2 Nuclear Area	Average	RSA LogP	FDR	Intersect with cRNA Library
	AmbionA2	14	3	s25340	FBXO5	26271	GAAUUUCGGUGACAGUCUAtt	173.999	222.472	198.235	-7.88374	7.2405e-06	Yes
	AmbionB2	14	3	s25341	FBXO5	26271	GACAUGUCUUAGCAACUAUtt	102.1	78.782	90.441	-7.88374	7.2405e-06	Yes
	AmbionC2	14	3	s25342	FBXO5	26271	CUCGGAUAGUUGUAAAGAAtt	108.573	132.427	120.5	-7.88374	7.2405e-06	Yes
	AmbionA2	6	3	s19386	RBX1	9978	GCAGGAACCACAUUAUGGAtt	61.8232	55.7781	58.8007	-5.46877	0.000941265	Yes
	AmbionB2	6	3	s19387	RBX1	9978	GCAUAGAAUGUCAAGCUAAtt	62.0336	44.1344	53.084	-5.46877	0.000941265	Yes
	AmbionC2	6	3	s19388	RBX1	9978	GGGAUAUUGUGGUUGAUAAtt	52.6087	47.7167	50.1627	-5.46877	0.000941265	Yes
	AmbionA2	7	7	s20120	TRAIP	10293	GAACCAUUAUCAAUAAGCUtt	92.9511	72.6306	82.7908	-4.10829	0.0143912	Yes
	AmbionB2	7	7	s20121	TRAIP	10293	CCAGCAUGGUUACUACGAAtt	34.0404	33.0066	33.5235	-4.10829	0.0143912	Yes
	AmbionC2	7	7	s223101	TRAIP	10293	GAAAGAGUACGAGAAUCUAtt	74.578	65.0644	69.8212	-4.10829	0.0143912	Yes
	AmbionA2	2	10	s16054	CUL1	8454	CCGUCAGAGUUGGAACGUAtt	25.8562	60.2134	43.0348	-3.64897	0.0263704	Yes
	AmbionB2	2	10	s228373	CUL1	8454	GGAUGAGAGUGUACUGAAAtt	43.4922	28.3459	35.919	-3.64897	0.0263704	Yes
	AmbionC2	2	10	s228374	CUL1	8454	GGCUUGUGGUCGCUUCAUAtt	78.4321	58.3357	68.3839	-3.64897	0.0263704	Yes
	AmbionA1	14	5	s14589	UBE2I	7329	AAACAGAUCCUAUUAGGAAtt	45.8771	35.2064	40.5418	-3.62342	0.0263704	Yes
	AmbionB1	14	5	s14590	UBE2I	7329	GGAAUACAGGAACUUCUAAtt	46.0428	46.7098	46.3763	-3.62342	0.0263704	Yes
	AmbionC1	14	5	s14591	UBE2I	7329	CCACCAUUAUUUCACCCGAtt	24.7419	46.9577	35.8498	-3.62342	0.0263704	Yes
	AmbionA1	7	4	s224037	MDM2	4193	AGACCCUGGUUAGACCAAAtt	59.5138	52.1358	55.8248	-3.38777	0.0378087	Yes
	AmbionB1	7	4	s8629	MDM2	4193	CUAUGAAAGAGGUUCUUUUtt	60.1416	46.2894	53.2155	-3.38777	0.0378087	Yes
	AmbionC1	7	4	s8630	MDM2	4193	AGUCUGUUGGUGCACAAAAtt	28.2495	20.2223	24.2359	-3.38777	0.0378087	Yes
	AmbionA2	4	20	s18480	TRAF4	9618	CCAGGACAUUCGAAAGCGAtt	38.1583	40.1062	39.1322	-3.02535	0.0746561	Yes
	AmbionB2	4	20	s18481	TRAF4	9618	GGAGCUGGAAGUACAAGUAtt	49.4617	32.6516	41.0566	-3.02535	0.0746561	Yes
	AmbionC2	4	20	s225169	TRAF4	9618	AGUGUCUACUGUGAGAAUAtt	25.8008	33.9162	29.8585	-3.02535	0.0746561	Yes
	AmbionA1	7	5	s8631	MDM4	4194	GAACUACAGAAGACGAUAUtt	44.5725	30.1345	37.3535	-2.67066	0.147829	Yes
	AmbionB1	7	5	s8632	MDM4	4194	CUCCUGUCGUUAGACCUAAtt	62.819	51.6182	57.2186	-2.67066	0.147829	Yes
	AmbionC1	7	5	s8633	MDM4	4194	CCACGAGACGGGAACAUUAtt	30.3998	22.7862	26.593	-2.67066	0.147829	Yes
	AmbionA3	13	8	s224969	FBXO18	84893	GCAGAGAAGUGGUCUCAGAtt	-4.9052	0.0556682	-2.42477	-2.50098	0.194215	Yes
	AmbionB3	13	8	s224970	FBXO18	84893	GCAUAGCCGUGCUUCUCUAtt	52.3241	34.6496	43.4868	-2.50098	0.194215	Yes
	AmbionC3	13	8	s39594	FBXO18	84893	GAAGAACGGAGGAAACAAAtt	49.0953	41.9262	45.5108	-2.50098	0.194215	Yes
	AmbionA1	3	6	s457	BRCA1	672	GGGAUACCAUGCAACAUAAtt	18.4708	25.2594	21.8651	-2.25243	0.238497	Yes
	AmbionB1	3	6	s458	BRCA1	672	CAGCUACCCUUCCAUCAUAtt	21.858	24.6692	23.2636	-2.25243	0.238497	Yes
	AmbionC1	3	6	s459	BRCA1	672	CAUGCAACAUAACCUGAUAtt	20.7069	28.7733	24.7401	-2.25243	0.238497	Yes
	AmbionA3	13	3	s39408	PCGF1	84759	GCUUGAUGCUAAACCCUCAtt	115.652	106.605	111.129	-2.26717	0.238497	Yes
	AmbionB3	13	3	s39409	PCGF1	84759	ACAAUGAAGUUCUCCCUGAtt	12.8297	16.593	14.7113	-2.26717	0.238497	Yes
	AmbionC3	13	3	s39410	PCGF1	84759	GAUGUUCUGUUAGAGCUGAtt	17.1747	13.652	15.4133	-2.26717	0.238497	Yes
	AmbionD1	3	13	s19919	PSMD14	10213	GGACUACAGUGAACAUUGUtt	25.5493	15.6931	20.6212	-2.14238	0.238497	Yes
	AmbionD1	8	13	s19920	PSMD14	10213	GGCAUUAAUUCAUGGACUAtt	36.3971	29.7605	33.0788	-2.14238	0.238497	Yes
	AmbionD1	13	13	s19921	PSMD14	10213	GGAGUUCCAAUGGAAGUUAtt	33.7897	35.6844	34.737	-2.14238	0.238497	Yes
	AmbionA3	12	15	s38807	RNF135	84282	GGACCAGACAACGAACUGAtt	31.5879	45.373	38.4805	-2.13558	0.238497	Yes
	AmbionB3	12	15	s38808	RNF135	84282	GGAUGAACUUGGGAUGUUUtt	59.5332	30.3956	44.9644	-2.13558	0.238497	Yes
	AmbionC3	12	15	s38809	RNF135	84282	GGAACAUCUUGUAGACAUUtt	10.741	8.97032	9.85565	-2.13558	0.238497	Yes
	AmbionA3	4	14	s29698	RNF43	54894	CUCUCGAUCUUACCAAGAAtt	57.2859	28.6338	42.9598	-2.33446	0.238497	Yes
	AmbionB3	4	14	s29699	RNF43	54894	UGAGUUCCAUCGUAACUGUtt	52.006	9.23283	30.6194	-2.33446	0.238497	Yes
	AmbionC3	4	14	s29700	RNF43	54894	GGUGGAGUCUGAAAGAUCAtt	26.7907	18.4219	22.6063	-2.33446	0.238497	Yes
	AmbionA3	12	17	s39019	SYVN1	84447	CCAGCAUCCCUAGCUCAGAtt	51.4313	27.185	39.3081	-2.15628	0.238497	Yes
	AmbionB3	12	17	s39020	SYVN1	84447	CCUACUACCUCAAACACCAtt	62.4599	42.1754	52.3176	-2.15628	0.238497	Yes
	AmbionC3	12	17	s39021	SYVN1	84447	GCAUUGUCUCUCUUAUGUUtt	-1.95864	3.36131	0.701333	-2.15628	0.238497	Yes
	AmbionD1	3	11	s19341	USP3	9960	GCAGUAGCUACAGUACAUAtt	102.396	107.267	104.831	-2.1425	0.238497	Yes
	AmbionD1	8	11	s19342	USP3	9960	CUAGACCUUUCAUUAGAUAtt	-3.47724	2.53465	-0.471295	-2.1425	0.238497	Yes
	AmbionD1	13	11	s19343	USP3	9960	CCUCAUAUGUGGGACAGAAtt	6.08005	4.33761	5.20883	-2.1425	0.238497	Yes
	AmbionD1	3	12	s19904	USPL1	10208	GCCUUAAAGACUUACCGAAtt	13.9747	27.8959	20.9353	-2.17111	0.238497	Yes
	AmbionD1	8	12	s19905	USPL1	10208	GCUCGUAAGAGUGCAAGUAtt	31.6319	31.5471	31.5895	-2.17111	0.238497	Yes
	AmbionD1	13	12	s19906	USPL1	10208	CUACACCUGUUUCAACAGAtt	32.2822	19.466	25.8741	-2.17111	0.238497	Yes
	AmbionA1	15	5	s15245	RNF113A	7737	AGAAAUACAUGAAGCCCAAtt	24.2074	16.0322	20.1198	-2.10241	0.243122	Yes
	AmbionB1	15	5	s15246	RNF113A	7737	ACAAUCCAAUGAUACAGAAtt	46.4891	26.8682	36.6786	-2.10241	0.243122	Yes
	AmbionC1	15	5	s15247	RNF113A	7737	GGAGGAUGACAAGAUCUAUtt	31.2791	10.7378	21.0084	-2.10241	0.243122	Yes
	AmbionA1	2	20	s1885	BARD1	580	GCCUGUCGAUUAUACAGAUtt	23.8184	19.802	21.8102	-2.02969	0.27231	Yes
	AmbionB1	2	20	s1886	BARD1	580	GCAGUAAUUCUUAAGGCUAtt	34.7284	53.2461	43.9872	-2.02969	0.27231	Yes
	AmbionC1	2	20	s1887	BARD1	580	CGCUAUUGCUGCUACCAGAtt	11.5741	26.4136	18.9939	-2.02969	0.27231	Yes
	AmbionA3	2	4	s27839	BFAR	51283	GGUCGAGAAGUGAACUGAAtt	92.3468	73.3405	82.8437	-1.96693	0.298918	Yes
	AmbionB3	2	4	s27840	BFAR	51283	GCUAGAACGUGUCAAAGCAtt	10.2048	5.54372	7.87428	-1.96693	0.298918	Yes
	AmbionC3	2	4	s27841	BFAR	51283	GGAAUGAUCAGAUUCCUUUtt	-1.78595	0.899294	-0.443326	-1.96693	0.298918	Yes
	AmbionA2	12	6	s223658	ARIH1	25820	GAAAGGUACUUUGAUGGAAtt	43.9971	27.1587	35.5779	-1.92048	0.316821	Yes
	AmbionB2	12	6	s223659	ARIH1	25820	GGAUAUAAAGCAGAAAGUAtt	44.0898	32.5283	38.3091	-1.92048	0.316821	Yes
	AmbionC2	12	6	s223660	ARIH1	25820	GGGUCACACUAUUUCGUGUtt	4.37136	-2.48332	0.94402	-1.92048	0.316821	Yes
	AmbionA3	3	7	s28497	ASB1	51665	GGAGCCGCAUCAACGAGAAtt	26.0969	18.1402	22.1185	-1.84598	0.318462	Yes
	AmbionB3	3	7	s28498	ASB1	51665	GGAGCAAUUUUGUGAUCAUtt	19.8521	16.3967	18.1244	-1.84598	0.318462	Yes
	AmbionC3	3	7	s28499	ASB1	51665	GGAGCCUAUUGCAAGAGGAtt	21.5705	11.8545	16.7125	-1.84598	0.318462	Yes
	AmbionA2	10	22	s23494	MGRN1	23295	CCCUGAAGGUUACCUCUUUtt	45.3027	29.6737	37.4882	-1.85228	0.318462	Yes
	AmbionB2	10	22	s23495	MGRN1	23295	GGAUGACGAGCUGAACUUUtt	35.4943	33.4755	34.4849	-1.85228	0.318462	Yes
	AmbionC2	10	22	s23496	MGRN1	23295	GGAGGAGAGAAAUUCGACAtt	-3.48619	-2.20724	-2.84671	-1.85228	0.318462	Yes
	AmbionA3	4	17	s29809	RNF125	54941	GCCGUUUAAUACCCGAUGAtt	1.85138	4.17065	3.01101	-1.84251	0.318462	Yes
	AmbionB3	4	17	s29810	RNF125	54941	GACUUGUCAGAAGUACAUAtt	68.2387	86.1704	77.2046	-1.84251	0.318462	Yes
	AmbionC3	4	17	s29811	RNF125	54941	GAAUGAAAUCAGAGUAUAAtt	3.15813	7.58579	5.37196	-1.84251	0.318462	Yes
	AmbionA1	14	10	s14604	UBE3A	7337	GAAUUUGUUCAUUAUCGUAtt	-5.70976	-2.62987	-4.16982	-1.84504	0.318462	Yes
	AmbionB1	14	10	s14605	UBE3A	7337	CCAAUGAUGUAUGAUCUAAtt	44.0064	40.434	42.2202	-1.84504	0.318462	Yes
	AmbionC1	14	10	s14606	UBE3A	7337	CGGCUAGAGAUGAUCGCUAtt	35.3357	33.5004	34.4181	-1.84504	0.318462	Yes
	AmbionA4	5	20	s48180	FBXL13	222235	CAAUUUUCCUGAACGAAGUtt	33.8284	37.3299	35.5791	-1.73709	0.362464	Yes
	AmbionB4	5	20	s48181	FBXL13	222235	CAUCUAUUGUCACAAGCUAtt	32.6912	33.734	33.2126	-1.73709	0.362464	Yes
	AmbionC4	5	20	s48182	FBXL13	222235	CCGCAUAUCUCCGAUUGUAtt	1.13096	-3.93132	-1.40018	-1.73709	0.362464	Yes
	AmbionA1	15	14	s15604	MLL2	8085	CCACUCUCAUCAAAUCCGAtt	-3.78704	-4.4435	-4.11527	-1.74983	0.362464	Yes
	AmbionB1	15	14	s15605	MLL2	8085	GAGUCGAACUUUACUGUCUtt	44.7928	36.1521	40.4725	-1.74983	0.362464	Yes
	AmbionC1	15	14	s15606	MLL2	8085	GCAAAUCGCUAGCAUCAUUtt	36.2524	30.5358	33.3941	-1.74983	0.362464	Yes
	AmbionA1	13	8	s14475	TTC3	7267	GGCCUACUGUGGAAUUGGAtt	8.75202	8.4263	8.58916	-1.74613	0.362464	Yes
	AmbionB1	13	8	s14476	TTC3	7267	CGACAAUUCUUCUAGACAAtt	14.0391	9.03809	11.5386	-1.74613	0.362464	Yes
	AmbionC1	13	8	s14477	TTC3	7267	GCACCUAUAUUUACUACUUtt	39.5596	97.8278	68.6937	-1.74613	0.362464	Yes
	AmbionA4	8	7	s226552	ASB18	401036	AGACAGAGAAGGAUCCUCAtt	21.9593	15.4987	18.729	-1.58071	0.362562	Yes
	AmbionB4	8	7	s226553	ASB18	401036	GCAGUCAUCGAGGUGCUUUtt	16.7921	16.8347	16.8134	-1.58071	0.362562	Yes
	AmbionC4	8	7	s53449	ASB18	401036	CAAUAAGGAUGAGAUGGAAtt	17.0561	9.16916	13.1126	-1.58071	0.362562	Yes
	AmbionD1	3	21	s21627	COPS5	10987	GCAAUCGGGUGGUAUCAUAtt	17.9399	10.1303	14.0351	-1.64283	0.362562	Yes
	AmbionD1	8	21	s21628	COPS5	10987	GGACCUUCUGAGUACCAGAtt	52.4229	39.727	46.0749	-1.64283	0.362562	Yes
	AmbionD1	13	21	s21629	COPS5	10987	GGAUUGAUGUUAGUACUCAtt	22.3326	18.1433	20.2379	-1.64283	0.362562	Yes
	AmbionA1	15	13	s15586	CUL5	8065	GGCAUACUUGGAUUCAACAtt	4.20545	0.385253	2.29535	-1.63297	0.362562	Yes
	AmbionB1	15	13	s15587	CUL5	8065	CCCUCGUAUUUACAACAAAtt	86.4673	36.444	61.4556	-1.63297	0.362562	Yes
	AmbionC1	15	13	s15588	CUL5	8065	GGAAUAGUUCAACUACGAAtt	6.61234	0.625493	3.61892	-1.63297	0.362562	Yes
	AmbionD1	6	4	s39745	MPND	84954	GGAGUGAGGUCGUGGGUUAtt	7.03693	6.38857	6.71275	-1.64172	0.362562	Yes
	AmbionD1	11	4	s39746	MPND	84954	CGGGCAGACCUUCAACUCAtt	38.4702	40.1681	39.3192	-1.64172	0.362562	Yes
	AmbionD1	16	4	s39747	MPND	84954	GGCCUCUGUCAAGUACAAAtt	25.5204	37.7381	31.6292	-1.64172	0.362562	Yes
	AmbionA3	8	18	s34629	NSD1	64324	GGAUUUGUUCUGAUCCGUUtt	33.8035	28.476	31.1397	-1.60327	0.362562	Yes
	AmbionB3	8	18	s34630	NSD1	64324	GCCUUGCGCUAAAUCUCGAtt	-3.08289	-7.93208	-5.50749	-1.60327	0.362562	Yes
	AmbionC3	8	18	s34631	NSD1	64324	GAACUUACCUUCAACUACAtt	48.1315	39.8302	43.9808	-1.60327	0.362562	Yes
	AmbionD1	3	14	s20796	PRPF8	10594	CCCUACAUGUGAACAACGAtt	38.1616	-38.4954	-0.166885	-1.5821	0.362562	Yes
	AmbionD1	8	14	s20797	PRPF8	10594	GCAGAUACAUUGAUCGCAUtt	33.6746	26.3834	30.029	-1.5821	0.362562	Yes
	AmbionD1	13	14	s20798	PRPF8	10594	GGACAUGAACCAUACGAAUtt	47.522	31.3767	39.4494	-1.5821	0.362562	Yes
	AmbionA2	14	9	s26036	RNF115	27246	GAAUAUAUAUGUCCCAGAUtt	39.6355	42.6783	41.1569	-1.67619	0.362562	Yes
	AmbionB2	14	9	s26037	RNF115	27246	GGUUUAGAGUGUCCAGUAUtt	4.7045	10.548	7.62627	-1.67619	0.362562	Yes
	AmbionC2	14	9	s26038	RNF115	27246	AGACAAUACCACAACAACAtt	31.9457	31.9441	31.9449	-1.67619	0.362562	Yes
	AmbionA3	6	3	s31185	RNF126	55658	GCAUCUUCGAUGACAGCUUtt	4.36362	5.48709	4.92535	-1.57134	0.362562	Yes
	AmbionB3	6	3	s31186	RNF126	55658	GAUUAUAUCUGUCCAAGAUtt	71.2209	45.2849	58.2529	-1.57134	0.362562	Yes
	AmbionC3	6	3	s31187	RNF126	55658	GCAGGGCUACGGACAGUUUtt	1.81521	8.97416	5.39469	-1.57134	0.362562	Yes
	AmbionA2	12	20	s25002	RNF160	26046	GCUUCAUCUUUGGAUAUCAtt	20.7369	15.0622	17.8995	-1.62361	0.362562	Yes
	AmbionB2	12	20	s25003	RNF160	26046	GCGAAAGGAUGCUUGCUAAtt	8.7302	18.68	13.7051	-1.62361	0.362562	Yes
	AmbionC2	12	20	s25004	RNF160	26046	CAUUCACGGUUUCAACUAUtt	13.2434	24.6661	18.9547	-1.62361	0.362562	Yes
	AmbionA3	10	4	s35884	RNF219	79596	GCUAUGCCCAAAACUUAGAtt	32.6081	30.4919	31.55	-1.61407	0.362562	Yes
	AmbionB3	10	4	s35885	RNF219	79596	GGAUUUGGAUGGGUUAUCAtt	46.7306	47.5482	47.1394	-1.61407	0.362562	Yes
	AmbionC3	10	4	s35886	RNF219	79596	CCAUGUAUUUUGUUCGAUUtt	-3.77235	-0.927399	-2.34987	-1.61407	0.362562	Yes
	AmbionA2	3	14	s17189	SOCS3	9021	UGAUUUGGUUUAAACCUGAtt	-2.03276	6.31591	2.14157	-1.66747	0.362562	Yes
	AmbionB2	3	14	s17190	SOCS3	9021	AGAAGAGCCUAUUACAUCUtt	16.8985	17.6136	17.256	-1.66747	0.362562	Yes
	AmbionC2	3	14	s17191	SOCS3	9021	GCACCUUUCUGAUCCGCGAtt	129.079	-2.62884	63.2249	-1.66747	0.362562	Yes
	AmbionA1	13	13	s599	UBA1	7317	GCGCAUCUAUGAUGACGAUtt	27.5812	11.9428	19.762	-1.57808	0.362562	Yes
	AmbionB1	13	13	s600	UBA1	7317	CCACGUCACCAGUACUAUAtt	19.5911	18.3877	18.9894	-1.57808	0.362562	Yes
	AmbionC1	13	13	s601	UBA1	7317	CCUCGACUAUUUUAAGACAtt	14.2646	11.9479	13.1062	-1.57808	0.362562	Yes
	AmbionA1	13	21	s14580	UBE2E2	7325	CGAUGGAGAUCAACGUGAAtt	45.5568	52.4434	49.0001	-1.69073	0.362562	Yes
	AmbionB1	13	21	s14581	UBE2E2	7325	GAAUGGAGGUCAACUAUAUtt	26.0102	12.3912	19.2007	-1.69073	0.362562	Yes
	AmbionC1	13	21	s14582	UBE2E2	7325	GGAAAAAUAUCCAGCAAAAtt	7.61213	21.562	14.587	-1.69073	0.362562	Yes
	AmbionA3	9	20	s224820	BIRC7	79444	GGAUGCUUCUGAAUAGAAAtt	2.00217	8.84108	5.42162	-1.54632	0.368522	Yes
	AmbionB3	9	20	s35797	BIRC7	79444	GGAAGAGACUUUGUCCACAtt	25.8629	32.9581	29.4105	-1.54632	0.368522	Yes
	AmbionC3	9	20	s35798	BIRC7	79444	GGAGAGAGGUCCAGUCUGAtt	47.463	32.6573	40.0601	-1.54632	0.368522	Yes
	AmbionD1	6	9	s42782	USP43	124739	CCAUCGCAGAGGGAGAUAAtt	-4.25347	-4.07137	-4.16242	-1.54358	0.368522	Yes
	AmbionD1	11	9	s42783	USP43	124739	GCAGCUAUUUGUCUCCGAAtt	4.23625	5.32802	4.78213	-1.54358	0.368522	Yes
	AmbionD1	16	9	s42784	USP43	124739	UGAUCUUGGUUGAACUGUAtt	61.3562	54.0111	57.6836	-1.54358	0.368522	Yes
	AmbionA3	5	21	s31128	KIAA1333	55632	GAUGGUAAAUCUACAACAAtt	12.6647	4.15531	8.41001	-1.50729	0.378538	Yes
	AmbionB3	5	21	s31129	KIAA1333	55632	GAAGGGUCCUUGUCAAAGAtt	49.8892	29.7365	39.8129	-1.50729	0.378538	Yes
	AmbionC3	5	21	s31130	KIAA1333	55632	GGAUGUCUCAGACUUAUAAtt	39.7724	17.7845	28.7785	-1.50729	0.378538	Yes
	AmbionA3	15	10	s42180	RFFL	117584	CUGCUUGGACUGUAAGAAAtt	3.64636	6.04946	4.84791	-1.49295	0.378538	Yes
	AmbionB3	15	10	s42181	RFFL	117584	GCAACUUUGUCAACUACAAtt	60.2726	51.8859	56.0793	-1.49295	0.378538	Yes
	AmbionC3	15	10	s42182	RFFL	117584	CCAUGACAUCUCUACCGAAtt	1.97856	6.83295	4.40576	-1.49295	0.378538	Yes
	AmbionA3	10	19	s37008	SPSB1	80176	GAACCAGAUGAGACAUUCAtt	19.3324	21.3272	20.3298	-1.48416	0.378538	Yes
	AmbionB3	10	19	s37009	SPSB1	80176	GGCUGGAUCUGCUACUGGAtt	57.1037	46.4468	51.7753	-1.48416	0.378538	Yes
	AmbionC3	10	19	s37010	SPSB1	80176	AGCUCAUCUUUCACCGGCAtt	9.07305	14.0436	11.5583	-1.48416	0.378538	Yes
	AmbionA1	13	19	s14577	UBE2D3	7323	UAAAGUUCUUUUAUCCAUUtt	-0.533354	6.13178	2.79921	-1.52171	0.378538	Yes
	AmbionB1	13	19	s14578	UBE2D3	7323	UCGAUAUUCUAAGAUCACAtt	36.7289	21.2984	29.0136	-1.52171	0.378538	Yes
	AmbionC1	13	19	s14579	UBE2D3	7323	AAACAGACAGAGAUAAGUAtt	31.2049	34.6147	32.9098	-1.52171	0.378538	Yes
	AmbionA4	5	22	s48264	ZNRF2	223082	CGACUGCCUUGUCUAUGCAtt	8.73621	14.7747	11.7555	-1.49894	0.378538	Yes
	AmbionB4	5	22	s48265	ZNRF2	223082	GCACAUGUUUGGAGGAUUUtt	17.4175	18.6393	18.0284	-1.49894	0.378538	Yes
	AmbionC4	5	22	s48266	ZNRF2	223082	AACCUAUAAUGAGGAUGUAtt	22.1401	19.6631	20.9016	-1.49894	0.378538	Yes
	AmbionA2	14	13	s223754	PRPF19	27339	CAACUUUGAGGUAAAGUCAtt	18.4536	15.3213	16.8874	-1.4744	0.37924	Yes
	AmbionB2	14	13	s26184	PRPF19	27339	GCGCAAGCUUAAGAACUUUtt	31.6723	35.5344	33.6034	-1.4744	0.37924	Yes
	AmbionC2	14	13	s26185	PRPF19	27339	GCAGCUCAUCGACAUCAAAtt	9.7441	13.033	11.3885	-1.4744	0.37924	Yes
	AmbionD1	3	17	s21041	USP39	10713	CGGGUAUUGUGGGACUGAAtt	19.5449	19.9627	19.7538	-1.43137	0.410369	Yes
	AmbionD1	8	17	s21042	USP39	10713	GUAUCAAGAGAUUCACUAAtt	21.8026	30.1659	25.9843	-1.43137	0.410369	Yes
	AmbionD1	13	17	s21043	USP39	10713	GCCUCCAUAUCUAAUCUUUtt	13.0701	8.18723	10.6287	-1.43137	0.410369	Yes
	AmbionA4	4	17	s225778	MARCH10	162333	CCAGUAAGAUAAAGGCAGAtt	11.7251	9.7548	10.74	-1.20326	0.414834	Yes
	AmbionB4	4	17	s225779	MARCH10	162333	GAAGCAGACAGAAACAGCAtt	14.3497	41.1985	27.7741	-1.20326	0.414834	Yes
	AmbionC4	4	17	s46322	MARCH10	162333	GGAGGAUGCUCUAACUGAAtt	10.0924	5.96599	8.02922	-1.20326	0.414834	Yes
	AmbionA3	10	7	s228200	ASB13	79754	GACCUCAUCGAGAUGCUUAtt	-6.57493	1.69667	-2.43913	-1.26027	0.414834	Yes
	AmbionB3	10	7	s36264	ASB13	79754	CGAGUACUACGAAAAGACAtt	53.4224	41.615	47.5187	-1.26027	0.414834	Yes
	AmbionC3	10	7	s36265	ASB13	79754	GUGUGAGGCUUCUUAUUGAtt	2.86644	3.89699	3.38171	-1.26027	0.414834	Yes
	AmbionA4	2	16	s44273	ASB5	140458	GGAUAUUGCUUCAACAUGAtt	23.0936	33.5954	28.3445	-1.33651	0.414834	Yes
	AmbionB4	2	16	s44274	ASB5	140458	GCUGUUCUGUUUUAAGCUUtt	-4.32228	17.9152	6.79644	-1.33651	0.414834	Yes
	AmbionC4	2	16	s44275	ASB5	140458	GCAUAGAUGUUGACCAAGAtt	33.8131	19.3288	26.571	-1.33651	0.414834	Yes
	AmbionA1	3	14	s2476	CBL	867	GAAUCAACUCUGAACGGAAtt	4.49057	8.11262	6.30159	-1.1711	0.414834	Yes
	AmbionB1	3	14	s2477	CBL	867	GAUUGAUAGCUGUACGUAUtt	24.8677	21.2745	23.0711	-1.1711	0.414834	Yes
	AmbionC1	3	14	s2478	CBL	867	CCAUCGUGGUAGAUCCGUUtt	35.8414	37.9275	36.8845	-1.1711	0.414834	Yes
	AmbionA2	5	13	s18990	CUL7	9820	CGAGCAAAAGGAUAUACCAtt	14.2676	13.5609	13.9142	-1.21516	0.414834	Yes
	AmbionB2	5	13	s18991	CUL7	9820	CCACUUUUGAGCAUUAUUAtt	8.93036	7.31589	8.12313	-1.21516	0.414834	Yes
	AmbionC2	5	13	s18992	CUL7	9820	GCACAAGAGCGAGAAGGAAtt	7.14404	18.7287	12.9364	-1.21516	0.414834	Yes
	AmbionA3	3	14	s28890	DCUN1D1	54165	CCAGGACGAUUUAAGGAUUtt	27.9424	18.0333	22.9878	-1.16185	0.414834	Yes
	AmbionB3	3	14	s28891	DCUN1D1	54165	CAUAAACGAUCAAUACCAAtt	39.016	24.2051	31.6105	-1.16185	0.414834	Yes
	AmbionC3	3	14	s28892	DCUN1D1	54165	GCAGAUGACAUGUCUAAUUtt	0.189804	-0.195968	-0.00308169	-1.16185	0.414834	Yes
	AmbionA1	11	11	s11929	DPF2	5977	AGCGGAUCCUAGAACCAGAtt	8.93468	5.57751	7.25609	-1.40048	0.414834	Yes
	AmbionB1	11	11	s11930	DPF2	5977	GGAUGACCUCGAUGAUGAAtt	39.5522	15.7993	27.6758	-1.40048	0.414834	Yes
	AmbionC1	11	11	s11931	DPF2	5977	AGGCCUCAGUUACCACUAUtt	41.995	26.4449	34.2199	-1.40048	0.414834	Yes
	AmbionA3	9	8	s35001	FBXL17	64839	CACUGAACUGGAUAAUGAAtt	11.3268	7.72398	9.52537	-1.32527	0.414834	Yes
	AmbionB3	9	8	s35002	FBXL17	64839	GCAUGAUCGUCAUAGCUAAtt	12.8878	8.46232	10.6751	-1.32527	0.414834	Yes
	AmbionC3	9	8	s35003	FBXL17	64839	GGUGUCCUGUAAAAUCACAtt	27.4997	13.2088	20.3543	-1.32527	0.414834	Yes
	AmbionA3	10	16	s36850	FBXL18	80028	CUGCAGCACAUGAAAUUCAtt	4.73558	13.6531	9.19433	-1.27425	0.414834	Yes
	AmbionB3	10	16	s36851	FBXL18	80028	ACACCGUGUUGCUGCAAAAtt	54.1886	42.1532	48.1709	-1.27425	0.414834	Yes
	AmbionC3	10	16	s36852	FBXL18	80028	GCACAGAUCUGAUUCUGAAtt	2.15115	7.53657	4.84386	-1.27425	0.414834	Yes
	AmbionA3	14	18	s225117	FBXO44	93611	GAGGGAAUCCUGUACAGGAtt	24.8389	21.1368	22.9878	-1.16492	0.414834	Yes
	AmbionB3	14	18	s41168	FBXO44	93611	CCAUGUAACUCUGACCAAUtt	18.8129	36.962	27.8874	-1.16492	0.414834	Yes
	AmbionC3	14	18	s41169	FBXO44	93611	GAGCCUGGAUGUGAAUGGAtt	-1.32617	1.41554	0.0446867	-1.16492	0.414834	Yes
	AmbionA1	12	3	s12814	FBXW4	6468	CUGAGAAUCUGGGACCUCAtt	19.6175	13.3728	16.4951	-1.35212	0.414834	Yes
	AmbionB1	12	3	s12815	FBXW4	6468	CAUCCAGACUGAAGACCGAtt	62.0077	38.4768	50.2422	-1.35212	0.414834	Yes
	AmbionC1	12	3	s12816	FBXW4	6468	GCAUAUUGUUAGUGCAGGAtt	0.0829249	-1.20683	-0.561953	-1.35212	0.414834	Yes
	AmbionA2	13	5	s25154	IRF2BP1	26145	GGGCUUCAAGUACCUCGAAtt	2.15611	-1.04408	0.556012	-1.20276	0.414834	Yes
	AmbionB2	13	5	s25155	IRF2BP1	26145	CCGAUUUCGAGAAAGAGAAtt	27.5188	23.2909	25.4048	-1.20276	0.414834	Yes
	AmbionC2	13	5	s25156	IRF2BP1	26145	GGAUACGAGUUCGAGCUGAtt	21.8077	26.6293	24.2185	-1.20276	0.414834	Yes
	AmbionA4	7	15	s51807	NHLRC1	378884	GCACCAGGGUGAAAGUGUUtt	10.8006	7.69907	9.24984	-1.3059	0.414834	Yes
	AmbionB4	7	15	s51808	NHLRC1	378884	CCUCCGCUGUGACCUUUGAtt	7.97012	17.9292	12.9497	-1.3059	0.414834	Yes
	AmbionC4	7	15	s51809	NHLRC1	378884	CCAGGGAAAUGUGAUUGUUtt	15.1644	5.32058	10.2425	-1.3059	0.414834	Yes
	AmbionD1	4	21	s31071	OTUB1	55611	ACACGUUCAUGGACCUGAUtt	57.5499	42.5043	50.0271	-1.31922	0.414834	Yes
	AmbionD1	9	21	s31072	OTUB1	55611	UGACGGCAACUGUUUCUAUtt	10.3213	14.9562	12.6387	-1.31922	0.414834	Yes
	AmbionD1	14	21	s31073	OTUB1	55611	GCAGGACCGAAUUCAGCAAtt	-1.88411	5.87519	1.99554	-1.31922	0.414834	Yes
	AmbionD1	3	8	s19251	PAN2	9924	CGAAAGUAUCUGGAGCUAAtt	56.208	47.8237	52.0158	-1.38781	0.414834	Yes
	AmbionD1	8	8	s19252	PAN2	9924	GCCGAUAUCUUUCAUGUGAtt	-5.0193	-3.05142	-4.03536	-1.38781	0.414834	Yes
	AmbionD1	13	8	s19253	PAN2	9924	GGUACCAAGUCUACCAUUAtt	3.11473	3.92732	3.52102	-1.38781	0.414834	Yes
	AmbionA2	10	6	s22854	PDZRN3	23024	GGUCAACGGCAGAGACUUAtt	6.92437	6.86788	6.89613	-1.20862	0.414834	Yes
	AmbionB2	10	6	s22855	PDZRN3	23024	CGAUCCAAAUGACUACAUUtt	55.2299	37.7863	46.5081	-1.20862	0.414834	Yes
	AmbionC2	10	6	s22856	PDZRN3	23024	GGAUUUAUAUCAGUGAGAUtt	1.78925	7.10548	4.44737	-1.20862	0.414834	Yes
	AmbionA1	10	18	s11624	PEX2	5828	CUCUUACUGGUGCACCUAAtt	20.0733	27.0362	23.5547	-1.22315	0.414834	Yes
	AmbionB1	10	18	s11625	PEX2	5828	GCCUCAAAACAUACGUGAAtt	3.79001	12.7549	8.27245	-1.22315	0.414834	Yes
	AmbionC1	10	18	s11626	PEX2	5828	CACCAUGCCUCACACCAUAtt	26.2806	19.711	22.9958	-1.22315	0.414834	Yes
	AmbionA1	11	14	s12034	RING1	6015	AGAUCUAUCCUAGCCGGGAtt	-4.5861	-1.20244	-2.89427	-1.18501	0.414834	Yes
	AmbionB1	11	14	s12035	RING1	6015	AGAAUACGAUGACCACCAAtt	6.35175	2.76418	4.55796	-1.18501	0.414834	Yes
	AmbionC1	11	14	s12036	RING1	6015	GACGAGGUAUGUGAAGACAtt	60.384	32.0651	46.2245	-1.18501	0.414834	Yes
	AmbionA1	15	4	s15239	RNF112	7732	GGAAGAUAUGCAAGCAGAAtt	-2.70375	-4.70705	-3.7054	-1.16268	0.414834	Yes
	AmbionB1	15	4	s15240	RNF112	7732	GGACUAUCUGGAGAUGUUUtt	53.1287	38.3723	45.7505	-1.16268	0.414834	Yes
	AmbionC1	15	4	s15241	RNF112	7732	CCACGAUGCUGAGCUCCUAtt	29.2989	15.2753	22.2871	-1.16268	0.414834	Yes
	AmbionA3	5	15	s30675	RNF121	55298	GAUCAUUGAGAACACGUAUtt	17.723	13.533	15.628	-1.33834	0.414834	Yes
	AmbionB3	5	15	s30676	RNF121	55298	GCCUGUCAUCAUUGGUGUAtt	13.1656	6.21101	9.68828	-1.33834	0.414834	Yes
	AmbionC3	5	15	s30677	RNF121	55298	GGUGCAUCGUGGGAAAGAAtt	37.8685	27.3881	32.6283	-1.33834	0.414834	Yes
	AmbionA2	4	18	s18452	RNF14	9604	GGAUGCAAUUUCUUAAGGAtt	31.6501	17.869	24.7596	-1.39656	0.414834	Yes
	AmbionB2	4	18	s18453	RNF14	9604	GAUCUGAUGUAGACCAAGAtt	53.4854	29.3992	41.4423	-1.39656	0.414834	Yes
	AmbionC2	4	18	s18454	RNF14	9604	CAAUGACCCUGGUUCACCAtt	3.26284	17.1152	10.189	-1.39656	0.414834	Yes
	AmbionA4	4	12	s45829	RNF145	153830	CGUUACCCAUUGCUACGAAtt	0.0298967	2.75511	1.3925	-1.32508	0.414834	Yes
	AmbionB4	4	12	s45830	RNF145	153830	GGACAAUAAUGAGUACAUUtt	24.6637	28.1072	26.3854	-1.32508	0.414834	Yes
	AmbionC4	4	12	s45831	RNF145	153830	GGUUCAGCUUUAUCUAUAUtt	48.3615	31.0601	39.7108	-1.32508	0.414834	Yes
	AmbionA4	6	7	s48510	RNF169	254225	CUGCUGAUCUUGAUCAUUUtt	12.2881	4.24364	8.26586	-1.22115	0.414834	Yes
	AmbionB4	6	7	s48511	RNF169	254225	GCACCAAUCAAAUUAAGCAtt	6.58751	10.111	8.34926	-1.22115	0.414834	Yes
	AmbionC4	6	7	s48512	RNF169	254225	GGUCCUCUCUGAGUAUACUtt	14.3024	11.3696	12.836	-1.22115	0.414834	Yes
	AmbionA3	8	17	s34623	RNF25	64320	GGUCAAAUCAGCAAAGGUUtt	33.5167	16.0008	24.7587	-1.23241	0.414834	Yes
	AmbionB3	8	17	s34624	RNF25	64320	GCACAUAUGUGAGAAGAUUtt	53.3213	28.9241	41.1227	-1.23241	0.414834	Yes
	AmbionC3	8	17	s34625	RNF25	64320	GCAGCAUGCUACAACCAAAtt	5.47227	11.2833	8.37778	-1.23241	0.414834	Yes
	AmbionA1	11	16	s12073	RNF4	6047	GUCUCAUCGUUUCCACAGAtt	22.3978	15.4367	18.9173	-1.34713	0.414834	Yes
	AmbionB1	11	16	s12074	RNF4	6047	CCUCACUUGUGAAUCUUUAtt	6.44745	13.0915	9.76948	-1.34713	0.414834	Yes
	AmbionC1	11	16	s12075	RNF4	6047	GUAUAUGUGACUACCCAUAtt	46.811	36.8126	41.8118	-1.34713	0.414834	Yes
	AmbionA2	5	11	s18960	RNF40	9810	AGAUGGAUGUGACAGGUCAtt	-7.15118	-5.67987	-6.41553	-1.31008	0.414834	Yes
	AmbionB2	5	11	s18961	RNF40	9810	AGGACAUGCAGGAACAGAAtt	34.7709	17.7549	26.2629	-1.31008	0.414834	Yes
	AmbionC2	5	11	s18962	RNF40	9810	GUACUACAGUUCAAGAACAtt	30.6272	25.1242	27.8757	-1.31008	0.414834	Yes
	AmbionA2	6	18	s19859	RNF41	10193	ACAUGUCCAGUGGACCGUAtt	2.56803	1.44155	2.00479	-1.22095	0.414834	Yes
	AmbionB2	6	18	s19860	RNF41	10193	GGAUGAUCUCGACUCCUGAtt	52.2382	41.9782	47.1082	-1.22095	0.414834	Yes
	AmbionC2	6	18	s19861	RNF41	10193	GGAUCAUGCGGAACAUGUUtt	10.3374	24.7224	17.5299	-1.22095	0.414834	Yes
	AmbionA3	13	4	s39417	SPRYD5	84767	CAGCCUCAGUGGAUUCAGAtt	11.2348	13.8968	12.5658	-1.18173	0.414834	Yes
	AmbionB3	13	4	s39418	SPRYD5	84767	ACAAUUAUUGGAAAGAGAAtt	34.426	9.66335	22.0446	-1.18173	0.414834	Yes
	AmbionC3	13	4	s39419	SPRYD5	84767	CCCUCAAGAUGAUCCCGAUtt	6.39889	9.15464	7.77677	-1.18173	0.414834	Yes
	AmbionA3	13	16	s195532	TRIM15	89870	ACCGUUCCCUGUGGACACAtt	-3.49734	3.02502	-0.236157	-1.384	0.414834	Yes
	AmbionB3	13	16	s225060	TRIM15	89870	CUCAGAGUGCAGAACCACAtt	31.8973	35.7851	33.8412	-1.384	0.414834	Yes
	AmbionC3	13	16	s40171	TRIM15	89870	CUUCUUCUGCGAGAACGAUtt	28.8706	25.7408	27.3057	-1.384	0.414834	Yes
	AmbionA2	2	21	s16786	TRIM24	8805	CGACUGAUUACAUACCGGUtt	8.14772	5.05617	6.60194	-1.22572	0.414834	Yes
	AmbionB2	2	21	s16787	TRIM24	8805	GUCAGUUGUUAGAACAUAAtt	26.1032	23.3339	24.7186	-1.22572	0.414834	Yes
	AmbionC2	2	21	s16788	TRIM24	8805	GAACGGUCCAGUCACCAAAtt	29.4437	27.6702	28.5569	-1.22572	0.414834	Yes
	AmbionA3	13	5	s39511	TRIM52	84851	GUGACAGUGGUAUAACUAAtt	49.6487	20.6652	35.1569	-1.23524	0.414834	Yes
	AmbionB3	13	5	s39512	TRIM52	84851	GCAUGUGCUUUAAACACCAtt	8.71046	8.09618	8.40332	-1.23524	0.414834	Yes
	AmbionC3	13	5	s39513	TRIM52	84851	AGACCAAGAUGACGAUGAAtt	24.8826	19.005	21.9438	-1.23524	0.414834	Yes
	AmbionA3	11	16	s37815	TRIM56	81844	GCAGCAGAAUAGUGUGGUAtt	-2.08751	0.861125	-0.613193	-1.24256	0.414834	Yes
	AmbionB3	11	16	s37816	TRIM56	81844	AGACCCAUCUUUUACUGCAtt	21.4575	34.8305	28.144	-1.24256	0.414834	Yes
	AmbionC3	11	16	s37817	TRIM56	81844	GCACGGCUCUAUCUCAUCAtt	25.7176	23.8427	24.7802	-1.24256	0.414834	Yes
	AmbionA4	2	22	s44350	TRIM69	140691	CACUAACUCUGGACCCUAAtt	29.8624	38.6581	34.2603	-1.17979	0.414834	Yes
	AmbionB4	2	22	s44351	TRIM69	140691	AGGCAAAGACGGAACAACAtt		19.2843	19.2843	-1.17979	0.414834	Yes
	AmbionC4	2	22	s44352	TRIM69	140691	GGCUUUUAAGACUAAGGAAtt	8.43124	7.11498	7.77311	-1.17979	0.414834	Yes
	AmbionA3	11	13	s37680	TRIM8	81603	CCAAGUCUGUGAAAAUCCUtt	4.62009	16.5131	10.5666	-1.30369	0.414834	Yes
	AmbionB3	11	13	s37681	TRIM8	81603	CCAACAUCGUGGAGAAGUUtt	54.479	43.5485	49.0137	-1.30369	0.414834	Yes
	AmbionC3	11	13	s37682	TRIM8	81603	GAAGGAAUGAAAUCCGGAAtt	-4.28835	-0.175616	-2.23198	-1.30369	0.414834	Yes
	AmbionA3	6	21	s32555	TULP4	56995	CCAUGGACUAUAUUAAUUUtt	4.49838	10.646	7.57217	-1.16437	0.414834	Yes
	AmbionB3	6	21	s32556	TULP4	56995	GAAUGAGCCCUACCAGAAAtt	18.4669	13.3697	15.9183	-1.16437	0.414834	Yes
	AmbionC3	6	21	s32557	TULP4	56995	GGACAGAUAGCAAACCAGAtt	7.92802	10.624	9.27599	-1.16437	0.414834	Yes
	AmbionA3	3	5	s224224	UBE2D4	51619	GGAUACAAAGCACAUAACAtt	9.95105	22.0631	16.0071	-1.24948	0.414834	Yes
	AmbionB3	3	5	s28419	UBE2D4	51619	AACCAAAAUUUAUCACCCUtt	14.5132	2.41626	8.46475	-1.24948	0.414834	Yes
	AmbionC3	3	5	s28420	UBE2D4	51619	UGACAGUCCUUACCAAGGAtt	11.7249	5.32064	8.52279	-1.24948	0.414834	Yes
	AmbionA1	14	6	s14592	UBE2L3	7332	GGAUGAAAAACUUCCGUAAtt	31.8077	20.8993	26.3535	-1.31754	0.414834	Yes
	AmbionB1	14	6	s14593	UBE2L3	7332	CCGCAAAUGUGGGAUGAAAtt	10.8829	-2.55286	4.165	-1.31754	0.414834	Yes
	AmbionC1	14	6	s14594	UBE2L3	7332	CCAGGUUGAUGAAGCUAAUtt	34.4638	21.2834	27.8736	-1.31754	0.414834	Yes
	AmbionA2	3	17	s17229	UBE2M	9040	CUACAAGAGUGGGAAGUUUtt	55.5421	24.9002	40.2211	-1.25284	0.414834	Yes
	AmbionB2	3	17	s17230	UBE2M	9040	GAUGAGGGCUUCUACAAGAtt	-0.342783	-4.38574	-2.36426	-1.25284	0.414834	Yes
	AmbionC2	3	17	s17231	UBE2M	9040	CCCAAGACGUGUGAUAUCAtt	23.3775	26.5401	24.9588	-1.25284	0.414834	Yes
	AmbionA3	8	13	s34219	UBE2O	63893	GCAUCAUGGUCAAGACUUUtt	0.708673	10.9771	5.8429	-1.24675	0.414834	Yes
	AmbionB3	8	13	s34220	UBE2O	63893	CUUCUUCGAUGAUUCCUAUtt	-7.25931	-6.42764	-6.84348	-1.24675	0.414834	Yes
	AmbionC3	8	13	s34221	UBE2O	63893	GGUUGUAGAGUUGAAAGUUtt	49.944	44.6381	47.291	-1.24675	0.414834	Yes
	AmbionD1	2	11	s14723	USP1	7398	CCCUAUGUAUGAAGGAUAUtt	29.3666	28.2582	28.8124	-1.31663	0.414834	Yes
	AmbionD1	7	11	s14724	USP1	7398	GGUUAAAGUCUGCAACUAAtt	29.3169	21.0322	25.1745	-1.31663	0.414834	Yes
	AmbionD1	12	11	s14725	USP1	7398	GGUCAGCUGGUAUUAAGGAtt	9.8593	8.87891	9.3691	-1.31663	0.414834	Yes
	AmbionA3	3	18	s29028	ZFAND6	54469	CAACCUCUGUCAGUAGUCUtt	29.9195	41.8573	35.8884	-1.19539	0.414834	Yes
	AmbionB3	3	18	s29029	ZFAND6	54469	AAUCAUUUGUCACAAGAGAtt	13.938	1.94056	7.9393	-1.19539	0.414834	Yes
	AmbionC3	3	18	s29030	ZFAND6	54469	AGCCGAUGCUGCUGAGAAAtt	10.5121	6.47083	8.49147	-1.19539	0.414834	Yes
	AmbionA4	4	16	s46088	ZNF645	158506	GUUAGUAUUUUUACGAGAAtt	19.6907	13.6027	16.6467	-1.27843	0.414834	Yes
	AmbionB4	4	16	s46089	ZNF645	158506	CAGUUGAUCAUAUUCAGAAtt	34.0378	37.6207	35.8293	-1.27843	0.414834	Yes
	AmbionC4	4	16	s46090	ZNF645	158506	CAAAGUCGGAUAUAAAGUAtt	10.3653	7.2804	8.82287	-1.27843	0.414834	Yes
	AmbionD1	5	14	s35698	BRCC3	79184	GCAUUUGCAGGAAUUACAAtt	29.385	15.0489	22.217	-1.11434	0.417878	Yes
	AmbionD1	10	14	s35699	BRCC3	79184	CACAGUUGCUGAAAAGGUUtt	29.0557	24.1882	26.6219	-1.11434	0.417878	Yes
	AmbionD1	15	14	s35700	BRCC3	79184	CACUUGCUUCCAAUCCAUAtt	-8.93126	0.163516	-4.38387	-1.11434	0.417878	Yes
	AmbionA2	12	18	s24987	CHD5	26038	GGAAGAAGGUAUUCCGUAUtt	6.31581	8.20469	7.26025	-1.14346	0.417878	Yes
	AmbionB2	12	18	s24988	CHD5	26038	GUAUCGCUGCUCAACAUCAtt	18.8553	11.4439	15.1496	-1.14346	0.417878	Yes
	AmbionC2	12	18	s24989	CHD5	26038	CGGUCAAGUUCGACAAGCAtt	10.7378	16.6206	13.6792	-1.14346	0.417878	Yes
	AmbionA3	13	22	s40473	LRSAM1	90678	GAAUAAGAAUGGAACAGUUtt	3.5418	10.3949	6.96833	-1.11918	0.417878	Yes
	AmbionB3	13	22	s40474	LRSAM1	90678	CAACGGCUUUUGAACCAGAtt	20.0427	16.9507	18.4967	-1.11918	0.417878	Yes
	AmbionC3	13	22	s40475	LRSAM1	90678	GGUUCUAGAUCUCCACGAUtt	27.1912	19.5785	23.3849	-1.11918	0.417878	Yes
	AmbionA1	7	6	s8667	MAP3K1	4214	GCGUAGCUCAAGGAUCAAAtt	6.41377	7.26225	6.83801	-1.09715	0.417878	Yes
	AmbionB1	7	6	s8668	MAP3K1	4214	GGCUCUUCGUUGUUUAGAAtt	10.1915	7.63881	8.91517	-1.09715	0.417878	Yes
	AmbionC1	7	6	s8669	MAP3K1	4214	GAAUCUCCAGGAGUAAGGAtt	10.3101	3.74034	7.02524	-1.09715	0.417878	Yes
	AmbionA1	7	22	s10043	PARK2	5071	GCUUUGCACCUGAUCGCAAtt	2.14545	2.5204	2.33293	-1.12133	0.417878	Yes
	AmbionB1	7	22	s10044	PARK2	5071	CUUAGACUGUUUCCACUUAtt	13.9198	4.07359	8.9967	-1.12133	0.417878	Yes
	AmbionC1	7	22	s224170	PARK2	5071	CCAACUCCUUGAUUAAAGAtt	43.6522	46.8435	45.2479	-1.12133	0.417878	Yes
	AmbionA3	12	7	s38515	PCGF6	84108	GCUGCAUCGUAAGACAUUUtt	3.53642	13.2039	8.37018	-1.13128	0.417878	Yes
	AmbionB3	12	7	s38516	PCGF6	84108	GGAGCAGUAUCAAACUCUAtt	-0.692722	5.41988	2.36358	-1.13128	0.417878	Yes
	AmbionC3	12	7	s38517	PCGF6	84108	GCUUGUCAGGUAGAUAUAAtt	55.2149	35.5633	45.3891	-1.13128	0.417878	Yes
	AmbionA1	8	10	s10715	PML	5371	GAUGCAGCUGUAUCCAAGAtt	23.9867	20.3377	22.1622	-1.10575	0.417878	Yes
	AmbionB1	8	10	s194691	PML	5371	GGAGCAGGAUAGUGCCUUUtt	44.8512	36.2992	40.5752	-1.10575	0.417878	Yes
	AmbionC1	8	10	s194692	PML	5371	GGCAGAUUGUGGAUGCGCAtt	5.91331	3.49596	4.70463	-1.10575	0.417878	Yes
	AmbionA1	11	17	s12076	RNF5	6048	CCACCGUCUUCAAUGCCCAtt	22.178	23.4499	22.8139	-1.09898	0.417878	Yes
	AmbionB1	11	17	s12077	RNF5	6048	GGCGCGACCUUCGAAUGUAtt	5.15782	20.67	12.9139	-1.09898	0.417878	Yes
	AmbionC1	11	17	s12078	RNF5	6048	CGGCAAGAGUGUCCAGUAUtt	8.00574	5.68233	6.84404	-1.09898	0.417878	Yes
	AmbionA2	5	3	s18575	SOCS5	9655	CCCUCUACCCUCAAUGUUAtt	-4.35068	-4.83714	-4.59391	-1.11161	0.417878	Yes
	AmbionB2	5	3	s18576	SOCS5	9655	GGAUUAAGCCCUUCGAAGAtt	0.167934	-4.00257	-1.91732	-1.11161	0.417878	Yes
	AmbionC2	5	3	s18577	SOCS5	9655	CACUGUAACGGGACUUUUAtt	41.2812	48.9765	45.1289	-1.11161	0.417878	Yes
	AmbionA1	13	5	s14385	TRAF5	7188	GGUACUUGCUAUAAUGGAAtt	5.16363	5.22859	5.19611	-1.10211	0.417878	Yes
	AmbionB1	13	5	s14386	TRAF5	7188	CAACAAUUGUGCGAAGAUUtt	49.2173	40.9655	45.0914	-1.10211	0.417878	Yes
	AmbionC1	13	5	s14387	TRAF5	7188	CAUCCUGUCAGUUUCGAAAtt	-3.05441	1.72474	-0.664834	-1.10211	0.417878	Yes
	AmbionA2	7	13	s20236	TRIM22	10346	GGGUUAUAGGAUUACAGAAtt	23.7752	23.4067	23.5909	-1.14535	0.417878	Yes
	AmbionB2	7	13	s20237	TRIM22	10346	GCACCUGCACAUUUAAGAAtt	10.2723	8.18748	9.2299	-1.14535	0.417878	Yes
	AmbionC2	7	13	s20238	TRIM22	10346	CUCCAGAUAUAGACCUCAAtt	9.0527	5.47514	7.26392	-1.14535	0.417878	Yes
	AmbionA4	7	3	s50205	TRIM59	286827	GGACAGAUCUUACCCAUCUtt	7.8111	7.87865	7.84487	-1.11548	0.417878	Yes
	AmbionB4	7	3	s50206	TRIM59	286827	GCCUUACCAUAGGUCAACAtt	12.8071	8.33683	10.5719	-1.11548	0.417878	Yes
	AmbionC4	7	3	s50207	TRIM59	286827	GAUCCAAGGCGAUAAGGAAtt	7.70732	6.16751	6.93742	-1.11548	0.417878	Yes
	AmbionA1	13	16	s14568	UBE2B	7320	CAAACGAGAAUAUGAGAAAtt	13.1573	6.24494	9.7011	-1.15194	0.417878	Yes
	AmbionB1	13	16	s14569	UBE2B	7320	GCACCAUCUGAAAACAACAtt	51.1598	40.3024	45.7311	-1.15194	0.417878	Yes
	AmbionC1	13	16	s14570	UBE2B	7320	CCAAAAUGUUUCAUCCAAAtt	2.61062	8.07712	5.34387	-1.15194	0.417878	Yes
	AmbionD1	2	12	s15439	USP7	7874	GGGCGAGCAUUUUCGAGAAtt	24.7637	18.8728	21.8182	-1.1322	0.417878	Yes
	AmbionD1	7	12	s15440	USP7	7874	GGAAUGACAUGUACGAUGAtt	36.7237	21.7353	29.2295	-1.1322	0.417878	Yes
	AmbionD1	12	12	s15441	USP7	7874	GCAGUUGGUGGAGCGAUUAtt	5.56617	8.48525	7.02571	-1.1322	0.417878	Yes
	AmbionA2	5	8	s18659	UBE3C	9690	CUCGAGUUCCUAUAGCAAAtt	33.3086	56.6172	44.9629	-1.08375	0.426948	Yes
	AmbionB2	5	8	s18660	UBE3C	9690	GAGACACUUUUGCGAAGUAtt	6.10394	3.19808	4.65101	-1.08375	0.426948	Yes
	AmbionC2	5	8	s18661	UBE3C	9690	CAGGGUCUAUGGUACCGUUtt	23.5528	4.38291	13.9678	-1.08375	0.426948	Yes
	AmbionA4	2	14	s44264	RNF113B	140432	GGUGGGAGAUUGAACGGGAtt	41.1853	47.8067	44.496	-1.05767	0.430994	Yes
	AmbionB4	2	14	s44265	RNF113B	140432	GUAUCUGCGAGGACGAAAAtt	1.12373	6.1558	3.63976	-1.05767	0.430994	Yes
	AmbionC4	2	14	s44266	RNF113B	140432	AAAACCCAGUCGUCACCAAtt	3.38439	2.58658	2.98548	-1.05767	0.430994	Yes
	AmbionA3	15	9	s41901	RNF166	115992	CCUUUGUGGACUACAGUAUtt	10.5016	10.3825	10.4421	-1.07487	0.430994	Yes
	AmbionB3	15	9	s41902	RNF166	115992	CUGUCGAGGCUGCAACAAAtt	50.9004	38.4375	44.669	-1.07487	0.430994	Yes
	AmbionC3	15	9	s41903	RNF166	115992	GACUAGGAAUAAUAGUAUUtt	-0.290803	1.9075	0.80835	-1.07487	0.430994	Yes
	AmbionA1	12	11	s13462	TRIM21	6737	AGGUAGAUGUGACAGGAAAtt	24.6182	18.5685	21.5933	-1.0562	0.430994	Yes
	AmbionB1	12	11	s13463	TRIM21	6737	AAGAGAGAUUUGAUAGUUAtt	-3.41226	-0.394936	-1.9036	-1.0562	0.430994	Yes
	AmbionC1	12	11	s13464	TRIM21	6737	GGAUAUUACCUCUCCAGAAtt	25.1788	26.1376	25.6582	-1.0562	0.430994	Yes
	AmbionA4	5	7	s47078	UBR1	197131	CAUCGUUACAAGAUGCAUAtt	-4.53684	-2.02919	-3.28301	-1.06618	0.430994	Yes
	AmbionB4	5	7	s47079	UBR1	197131	GGAUCGGAAUCUAUUAAGAtt	-4.46954	-2.75912	-3.61433	-1.06618	0.430994	Yes
	AmbionC4	5	7	s47080	UBR1	197131	CCACUGGAAUGGUACUUAUtt	50.7184	38.5558	44.6371	-1.06618	0.430994	Yes
	AmbionD1	5	11	s33613	USP37	57695	GGGUUGCUAGAAAAUCGUAtt	4.7542	8.05179	6.40299	-1.05596	0.430994	Yes
	AmbionD1	10	11	s33614	USP37	57695	GCUUUUACCUUUACAGUCAtt	18.2176	9.8847	14.0511	-1.05596	0.430994	Yes
	AmbionD1	15	11	s33615	USP37	57695	CCAAGGAUAUUUCAGCUAAtt	20.5666	22.2828	21.4247	-1.05596	0.430994	Yes
	AmbionD1	6	12	s46135	USP51	158880	CAGAGACUAGGAAACGUAAtt	3.45726	6.77394	5.1156	-1.06693	0.430994	Yes
	AmbionD1	11	12	s46136	USP51	158880	CCAUUUAGCUGUAGACCUUtt	47.7229	32.5662	40.1445	-1.06693	0.430994	Yes
	AmbionD1	16	12	s46137	USP51	158880	GGAUCCAUGCAGAACAUUUtt	18.9059	24.6144	21.7602	-1.06693	0.430994	Yes
	AmbionA1	14	9	s14601	UBE2V2	7336	GCAUACCAGUGUUAGCAAAtt	25.4198	17.2516	21.3357	-1.043	0.440153	Yes
	AmbionB1	14	9	s14602	UBE2V2	7336	AUAUGAACGGAAUAAAUAAtt	31.3034	25.1044	28.2039	-1.043	0.440153	Yes
	AmbionC1	14	9	s14603	UBE2V2	7336	CGGAAUAAAUAAUUCCAGUtt	-5.42368	-3.60712	-4.5154	-1.043	0.440153	Yes
	AmbionA1	4	4	s2762	CDC34	997	AGUACUGCGUGAAGACCAAtt	22.909	22.5581	22.7336	-1.01982	0.44478	Yes
	AmbionB1	4	4	s2763	CDC34	997	GCCUUUCGGUUCCUGACCAtt	3.44653	3.54561	3.49607	-1.01982	0.44478	Yes
	AmbionC1	4	4	s2764	CDC34	997	CGACUACCCAUACUCUCCAtt	26.5594	15.0957	20.8275	-1.01982	0.44478	Yes
	AmbionA1	7	19	s9630	CNOT4	4850	CCUUCGAUGUCACUCGAAAtt	-4.62271	0.736536	-1.94309	-1.02236	0.44478	Yes
	AmbionB1	7	19	s9631	CNOT4	4850	GAGUCACAGUCGUUAUUCUtt	27.4034	29.5119	28.4576	-1.02236	0.44478	Yes
	AmbionC1	7	19	s9632	CNOT4	4850	GGUACAACAAAAUACUGCAtt	19.3387	22.4338	20.8863	-1.02236	0.44478	Yes
	AmbionA1	11	9	s11843	RBBP6	5930	GAAAGAAGAAUAUACUGAUtt	4.94373	7.21747	6.0806	-1.02805	0.44478	Yes
	AmbionB1	11	9	s11844	RBBP6	5930	CGACUUAAAGAAGCAGAUUtt	20.5205	13.8886	17.2045	-1.02805	0.44478	Yes
	AmbionC1	11	9	s11845	RBBP6	5930	UGUUAUAAGUCGAACUGAAtt	26.3836	38.3663	32.375	-1.02805	0.44478	Yes
	AmbionA2	3	15	s17200	RNF8	9025	GAGGAUUUGGUGUCACAUAtt	50.7268	37.111	43.9189	-1.03316	0.44478	Yes
	AmbionB2	3	15	s17201	RNF8	9025	GGAGAAUGCGGAGUAUGAAtt	4.48597	4.78094	4.63345	-1.03316	0.44478	Yes
	AmbionC2	3	15	s17202	RNF8	9025	GGACAAUUAUGGACAACAAtt	7.08825	19.6304	13.3593	-1.03316	0.44478	Yes
	AmbionA2	6	21	s19898	TRIM13	10206	GAGUUUAGAGAGAAAAUCAtt	54.3529	33.1992	43.776	-1.0253	0.44478	Yes
	AmbionB2	6	21	s19899	TRIM13	10206	GACUAAAGAUUCAGAUAAAtt	9.42702	10.1358	9.78141	-1.0253	0.44478	Yes
	AmbionC2	6	21	s19900	TRIM13	10206	GCUGAUUUGUGGGAUCUGUtt	-1.35669	4.56619	1.60475	-1.0253	0.44478	Yes
	AmbionA2	10	20	s23319	DTX4	23220	GGUGAUGAGUGUUAAGGCAtt	53.9222	32.7021	43.3121	-1.01004	0.451119	Yes
	AmbionB2	10	20	s23320	DTX4	23220	AAACCAUCCGGAUCAUCUAtt	-5.27637	3.48309	-0.896636	-1.01004	0.451119	Yes
	AmbionC2	10	20	s23321	DTX4	23220	GGUAAAACCUGACCUGGUAtt	8.9871	10.8719	9.92949	-1.01004	0.451119	Yes
	AmbionA3	10	3	s35878	MUL1	79594	GGCAUGCAGUACUAUCUAAtt	57.6491	28.4781	43.0636	-1.00261	0.451373	Yes
	AmbionB3	10	3	s35879	MUL1	79594	GCUCAAAGAUCAUUCAUCAtt	2.58903	1.41244	2.00074	-1.00261	0.451373	Yes
	AmbionC3	10	3	s35880	MUL1	79594	GCCUUAUGCUGUUAUAGAAtt	-2.85427	-4.5474	-3.70084	-1.00261	0.451373	Yes
	AmbionA2	4	19	s18473	RNF7	9616	GCUUAUGGUUGAUCAGUUAtt	10.8538	10.8159	10.8348	-1.00581	0.451373	Yes
	AmbionB2	4	19	s18474	RNF7	9616	UCUUAGAUGUCAAGCUGAAtt	6.54394	5.25119	5.89757	-1.00581	0.451373	Yes
	AmbionC2	4	19	s18475	RNF7	9616	ACCCAACUCUUACUCUUAAtt	37.0774	34.9768	36.0271	-1.00581	0.451373	Yes
	AmbionA1	11	15	s12067	RNF2	6045	GGCUAGAGCUUGAUAAUAAtt	27.8348	26.5393	27.187	-0.987565	0.463489	Yes
	AmbionB1	11	15	s12068	RNF2	6045	CAAACGGACCAAAACAUCUtt	19.4088	20.9725	20.1907	-0.987565	0.463489	Yes
	AmbionC1	11	15	s12069	RNF2	6045	GGAGUGUUUACAUCGUUUUtt	-0.613829	-0.120344	-0.367087	-0.987565	0.463489	Yes
	AmbionD1	5	3	s32489	OTUD7B	56957	GGAACAAGCUGUGAUCCCAtt	29.3199	15.2742	22.2971	-0.9684	0.46653	Yes
	AmbionD1	10	3	s32490	OTUD7B	56957	GCAUCUAGGUACCAAUGGAtt	1.30567	6.59463	3.95015	-0.9684	0.46653	Yes
	AmbionD1	15	3	s32491	OTUD7B	56957	GCCUGUAUAUGAGAGCCUUtt	24.2931	14.6284	19.4607	-0.9684	0.46653	Yes
	AmbionA4	3	6	s223341	RAB40A	142684	AGGAUGAAUUGGCUCGGGAtt	-1.34689	5.92541	2.28926	-0.981131	0.46653	Yes
	AmbionB4	3	6	s223342	RAB40A	142684	GGAAUGUGUGUGAUGCCUUtt	42.7732	41.7946	42.2839	-0.981131	0.46653	Yes
	AmbionC4	3	6	s44481	RAB40A	142684	AGAUGGAAGUCGCAUUGUAtt	-2.49437	5.13855	1.32209	-0.981131	0.46653	Yes
	AmbionA2	8	13	s21098	RFPL2	10739	GGAUCCAGCUGACCACAGAtt	9.46856	1.69574	5.58215	-0.970663	0.46653	Yes
	AmbionB2	8	13	s21099	RFPL2	10739	GUCUCUCGGAAGAACAAAAtt	19.0277	19.8636	19.4456	-0.970663	0.46653	Yes
	AmbionC2	8	13	s21100	RFPL2	10739	UCCUCUUCGUAGACCGCAAtt	7.36305	12.2914	9.82724	-0.970663	0.46653	Yes
	AmbionA2	10	11	s23001	TRIM35	23087	CUGUGGAAUCUGUACCCUUtt	8.31964	3.92371	6.12167	-0.977285	0.46653	Yes
	AmbionB2	10	11	s23002	TRIM35	23087	GGAUUUCUGGGAAUAAUGUtt	21.2357	-0.534787	10.3504	-0.977285	0.46653	Yes
	AmbionC2	10	11	s23003	TRIM35	23087	GCAGGAGUUUGAUAAGCUUtt	0.928137	10.315	5.62155	-0.977285	0.46653	Yes
	AmbionD1	5	22	s39290	USP32	84669	GCAGCUGUAAGGAACUUCAtt	26.105	57.9407	42.0228	-0.96742	0.46653	Yes
	AmbionD1	10	22	s39291	USP32	84669	ACAUCAUCAGCAGCCCGAAtt	0.864179	3.47329	2.16873	-0.96742	0.46653	Yes
	AmbionD1	15	22	s39292	USP32	84669	GAUACUCGUAUUAAGCCUAtt	10.5867	11.8919	11.2393	-0.96742	0.46653	Yes
	AmbionA3	15	6	s41763	MARCH3	115123	CUUCACUAUUUACCUCUUUtt	34.0572	30.9018	32.4795	-0.95435	0.472285	Yes
	AmbionB3	15	6	s41764	MARCH3	115123	GUCUGUCAAUGUACCUUCUtt	24.4032	14.1984	19.3008	-0.95435	0.472285	Yes
	AmbionC3	15	6	s41765	MARCH3	115123	CCGUCGGACUGAUUGCACUtt	-1.61689	-5.46007	-3.53848	-0.95435	0.472285	Yes
	AmbionA3	9	18	s195382	FBXL15	79176	CACCCUGGAGCUUCAAAUAtt	6.27049	4.52522	5.39785	-0.954253	0.472285	Yes
	AmbionB3	9	18	s195383	FBXL15	79176	GGAACUGCCCAGAACUCCAtt	23.0948	12.8409	17.9679	-0.954253	0.472285	Yes
	AmbionC3	9	18	s35685	FBXL15	79176	UAGGGAAACUGAACUGUGAtt	25.1573	19.1319	22.1446	-0.954253	0.472285	Yes
	AmbionA2	13	11	s25271	FBXL5	26234	CAGCUAUCUUAAUCCUCAAtt	-3.92111	-5.18602	-4.55357	-0.952035	0.472285	Yes
	AmbionB2	13	11	s25272	FBXL5	26234	GAAUCAUGCUGAAGAGCGAtt	23.9233	14.6771	19.3002	-0.952035	0.472285	Yes
	AmbionC2	13	11	s25273	FBXL5	26234	GCAUCCAACUUUAGUUGUUtt	23.694	28.6154	26.1547	-0.952035	0.472285	Yes
	AmbionA1	4	21	s4354	DTX1	1840	GAAGCACCUUAAAAAGAGUtt	26.6361	16.8044	21.7202	-0.944506	0.476903	Yes
	AmbionB1	4	21	s4355	DTX1	1840	GGGAAGAAGUUCACCGCAAtt	18.7572	18.8987	18.828	-0.944506	0.476903	Yes
	AmbionC1	4	21	s4356	DTX1	1840	AGACCGAGUUUGGAUCCAAtt	2.70702	8.03356	5.37029	-0.944506	0.476903	Yes
	AmbionA3	14	15	s41058	MARCH9	92979	GGACAUAGGAGGAGAUGCAtt	25.8086	14.6301	20.2194	-0.938048	0.480408	Yes
	AmbionB3	14	15	s41059	MARCH9	92979	CCCUGACGGUCAUCGAGAAtt	11.4902	6.03486	8.76255	-0.938048	0.480408	Yes
	AmbionC3	14	15	s41060	MARCH9	92979	AGUGGAAGGUCCUAAAUUAtt	4.71435	5.90042	5.30739	-0.938048	0.480408	Yes
	AmbionA2	15	13	s27512	ASB3	51130	GACUUGUUAAUACCACUUAtt	54.3109	27.057	40.684	-0.928891	0.486983	Yes
	AmbionB2	15	13	s27513	ASB3	51130	GUACGAGAAGUUUUCGAUAtt	-0.951417	-3.53466	-2.24304	-0.928891	0.486983	Yes
	AmbionC2	15	13	s27514	ASB3	51130	CAUGGAACCAUAUAUAUGAtt	1.81393	5.3572	3.58557	-0.928891	0.486983	Yes
	AmbionA3	7	18	s224473	MARCH4	57574	GGCUCAUCUGGUCAACUUUtt	-1.16773	11.0153	4.9238	-0.90309	0.487959	Yes
	AmbionB3	7	18	s33346	MARCH4	57574	GAACUAUGACAAGACAAAAtt	6.30369	12.2654	9.28457	-0.90309	0.487959	Yes
	AmbionC3	7	18	s33348	MARCH4	57574	CGGUGUACCGCAUCUUUAAtt	3.33957	8.86185	6.10071	-0.90309	0.487959	Yes
	AmbionA4	5	18	s47920	MARCH8	220972	GGACAUUUCAUGAGUCAUUtt	18.538	14.1415	16.3398	-0.914112	0.487959	Yes
	AmbionB4	5	18	s47921	MARCH8	220972	GGAAGAGACUCAAGGCCUAtt	12.9168	13.9635	13.4402	-0.914112	0.487959	Yes
	AmbionC4	5	18	s47922	MARCH8	220972	ACAUGGAUAUGGAAUCUGUtt	6.44425	3.65488	5.04957	-0.914112	0.487959	Yes
	AmbionA4	2	20	s44285	ASB9	140462	CCUUAGAAUUCGGAAGUGUtt	26.3467	19.6052	22.9759	-0.894303	0.487959	Yes
	AmbionB4	2	20	s44286	ASB9	140462	UCAACUCUCUUAUAGCUUAtt	-4.66568	-4.5294	-4.59754	-0.894303	0.487959	Yes
	AmbionC4	2	20	s44287	ASB9	140462	GGUGAAUGGUGUGACAGCAtt	17.5011	18.601	18.051	-0.894303	0.487959	Yes
	AmbionA1	3	19	s2527	CCNF	899	GGAUAAACCUAUGCAUACAtt	13.8513	6.94359	10.3975	-0.90623	0.487959	Yes
	AmbionB1	3	19	s2528	CCNF	899	GGCUGUCAGUAAACAACAAtt	19.0395	16.2693	17.6544	-0.90623	0.487959	Yes
	AmbionC1	3	19	s2529	CCNF	899	GCACCCGGUUUAUCAGUAAtt	8.40306	1.49659	4.94982	-0.90623	0.487959	Yes
	AmbionA2	5	4	s18596	DZIP3	9666	GACGAUUUGUAGUUACCUAtt	47.9596	32.823	40.3913	-0.905127	0.487959	Yes
	AmbionB2	5	4	s18597	DZIP3	9666	CAGGUGACAUGGUAAGGAUtt	9.16506	6.04345	7.60425	-0.905127	0.487959	Yes
	AmbionC2	5	4	s18598	DZIP3	9666	CGCAUCUCUUAAUCAACAAtt	-1.68026	3.32721	0.823475	-0.905127	0.487959	Yes
	AmbionA3	4	5	s458471	FBXL19	54620	CAAGGGUUCAGGGAACAAAtt	18.9229	18.3577	18.6403	-0.918164	0.487959	Yes
	AmbionB3	4	5	s458472	FBXL19	54620	GCCGAGACAUGAAGAAGUUtt	48.6704	19.2469	33.9586	-0.918164	0.487959	Yes
	AmbionC3	4	5	s458473	FBXL19	54620	CAAUACGGUUUGCUAUAAAtt	4.9584	2.89082	3.92461	-0.918164	0.487959	Yes
	AmbionA1	8	7	s10315	PEX10	5192	ACACUUGCAGGCUACCAGAtt	4.18986	5.60242	4.89614	-0.899959	0.487959	Yes
	AmbionB1	8	7	s10316	PEX10	5192	CAUGUUGCCUGGUUUUACAtt	12.9117	15.3487	14.1302	-0.899959	0.487959	Yes
	AmbionC1	8	7	s10317	PEX10	5192	CCAUACAGUUGAGAAGUAAtt	35.8234	32.7164	34.2699	-0.899959	0.487959	Yes
	AmbionA4	5	11	s47217	RNF215	200312	UGCCCACUGUGCAAAUUCAtt	13.6851	22.4698	18.0775	-0.89644	0.487959	Yes
	AmbionB4	5	11	s47218	RNF215	200312	GAGUGGAAGUUGACCUUGUtt	30.2332	23.536	26.8846	-0.89644	0.487959	Yes
	AmbionC4	5	11	s47219	RNF215	200312	GCCCUGUAAGCACGAGUUUtt	3.1917	3.3628	3.27725	-0.89644	0.487959	Yes
	AmbionA3	15	17	s42587	SOCS4	122809	GAAGUUAUCUUGGUCAAAAtt	54.3482	26.0422	40.1952	-0.893758	0.487959	Yes
	AmbionB3	15	17	s42588	SOCS4	122809	GGAUGGUCAGCUAAAACGAtt	-0.473306	-1.61018	-1.04174	-0.893758	0.487959	Yes
	AmbionC3	15	17	s42589	SOCS4	122809	CAGUGAAUGGUAUAGAGAAtt	8.66891	13.0394	10.8542	-0.893758	0.487959	Yes
	AmbionD1	4	5	s230743	USP22	23326	GCAGCUCACUAUGAAGAAAtt	21.1499	15.328	18.239	-0.907219	0.487959	Yes
	AmbionD1	9	5	s23566	USP22	23326	GGAGAGAAGUUUUCAACUUtt	17.351	27.2709	22.3109	-0.907219	0.487959	Yes
	AmbionD1	14	5	s23568	USP22	23326	CAACCAAACGGGAGCUUGAtt	5.23931	4.56196	4.90063	-0.907219	0.487959	Yes
	AmbionD1	6	3	s39399	USP30	84749	GAUGAGGUCUUAGAUGCAAtt	40.6382	33.3972	37.0177	-0.911577	0.487959	Yes
	AmbionD1	11	3	s39400	USP30	84749	CCAGAGUCCUGUUCGAUUUtt	-0.509569	-0.817675	-0.663622	-0.911577	0.487959	Yes
	AmbionD1	16	3	s39401	USP30	84749	GAUAUAAAGUCAUGAAGAAtt	22.7008	14.1404	18.4206	-0.911577	0.487959	Yes
	AmbionA3	3	17	s29022	ANKIB1	54467	GAGCAGUAAGACUAACGAAtt	11.893	9.49445	10.6937	-0.890608	0.488145	Yes
	AmbionB3	3	17	s29023	ANKIB1	54467	GGAUCUUCGUAGACUAAAAtt	13.4751	16.4429	14.959	-0.890608	0.488145	Yes
	AmbionC3	3	17	s29024	ANKIB1	54467	CAGCAUGCCUUGUACAGCAtt	3.98677	5.64162	4.81419	-0.890608	0.488145	Yes
	AmbionA2	12	4	s24358	PPIL2	23759	GACCCGUCUUAUUAUCUGAtt	6.72002	2.71722	4.71862	-0.884411	0.491792	Yes
	AmbionB2	12	4	s24359	PPIL2	23759	GUCUUUGACUUACUGAACAtt	1.95245	12.607	7.27975	-0.884411	0.491792	Yes
	AmbionC2	12	4	s24360	PPIL2	23759	CAAGAAGCAUUAUUACGAUtt	5.21363	8.40536	6.8095	-0.884411	0.491792	Yes
	AmbionA2	9	18	s22469	RNF44	22838	GCAUGCUCCGUGAUGUUCAtt	19.2614	16.0008	17.6311	-0.878243	0.49213	Yes
	AmbionB2	9	18	s22471	RNF44	22838	CGUUCAUGGUUGAUCUCCAtt	25.5586	18.6162	22.0874	-0.878243	0.49213	Yes
	AmbionC2	9	18	s225909	RNF44	22838	CAAAAUCACGUGUAGGAUUtt	4.98381	4.36735	4.67558	-0.878243	0.49213	Yes
	AmbionA3	4	15	s29725	WHSC1L1	54904	GUACCCAGCUACAACAGAAtt	12.5203	18.0901	15.3052	-0.879782	0.49213	Yes
	AmbionB3	4	15	s29726	WHSC1L1	54904	GGGUAUCCAUCAUCAAUCAtt	12.2864	3.89705	8.0917	-0.879782	0.49213	Yes
	AmbionC3	4	15	s29727	WHSC1L1	54904	CACUGACUAUUAUCAUUCAtt	3.47171	5.89426	4.68299	-0.879782	0.49213	Yes
	AmbionD1	2	5	s230538	ATXN3	4287	GAGUGUUAGAAGCAAAUGAtt	4.48705	10.9009	7.69398	-0.865995	0.492973	Yes
	AmbionD1	7	5	s230539	ATXN3	4287	CAAUUACAACAGGAAGGUUtt	5.83153	7.91135	6.87144	-0.865995	0.492973	Yes
	AmbionD1	12	5	s8794	ATXN3	4287	GCAUCGACCAAAACUUAUUtt	3.08488	6.03472	4.5598	-0.865995	0.492973	Yes
	AmbionA1	2	10	s1448	BIRC2	329	GUUAUGCAAUGAGUACUGAtt	3.91305	-0.775686	1.56868	-0.869153	0.492973	Yes
	AmbionB1	2	10	s1449	BIRC2	329	CCUCGUAUCAAAACAUUAAtt	19.0986	16.0834	17.591	-0.869153	0.492973	Yes
	AmbionC1	2	10	s1450	BIRC2	329	GGAUAACUGGAAACUAGGAtt	26.0508	30.487	28.2689	-0.869153	0.492973	Yes
	AmbionA4	4	20	s46548	LONRF2	164832	CAGCGGACAUUGAAUAUCUtt	50.0229	29.0412	39.5321	-0.866689	0.492973	Yes
	AmbionB4	4	20	s46549	LONRF2	164832	CGACGGAUAUUAGUCAUCAtt	12.3793	21.7044	17.0418	-0.866689	0.492973	Yes
	AmbionC4	4	20	s46550	LONRF2	164832	CCGGAUGAAUUGUCUGAUAtt	-2.76919	-5.11464	-3.94191	-0.866689	0.492973	Yes
	AmbionA3	5	7	s30310	RFWD3	55159	GGUGUUAAGAUGUUGAGUAtt	10.9691	8.33925	9.65419	-0.872105	0.492973	Yes
	AmbionB3	5	7	s30311	RFWD3	55159	CCAUUUGAGGUGAACCGUAtt	14.1341	6.16239	10.1482	-0.872105	0.492973	Yes
	AmbionC3	5	7	s30312	RFWD3	55159	GCAGGUGUCUAGUAGUUCUtt	6.01085	3.21051	4.61068	-0.872105	0.492973	Yes
	AmbionA2	2	6	s16042	CUL4B	8450	GGUUGACCAUAUAAUUGAUtt	30.614	-11.3492	9.63243	-0.861432	0.494946	Yes
	AmbionB2	2	6	s16043	CUL4B	8450	GGAAGUUCAUUUACCACCAtt	31.583	23.9147	27.7488	-0.861432	0.494946	Yes
	AmbionC2	2	6	s16044	CUL4B	8450	GAAGCUAUUCAGAAUAGUAtt	4.56715	4.50991	4.53853	-0.861432	0.494946	Yes
	AmbionA2	8	9	s20848	RBCK1	10616	AGAUCGUGGUACAGAAGAAtt	17.7052	0.946734	9.32599	-0.852352	0.502141	Yes
	AmbionB2	8	9	s20849	RBCK1	10616	AGUGCGCCCUGAUAUGACAtt	4.33213	4.56778	4.44996	-0.852352	0.502141	Yes
	AmbionC2	8	9	s20850	RBCK1	10616	GCCUUCAGCUGUCAGCUUUtt	2.52546	9.90991	6.21769	-0.852352	0.502141	Yes
	AmbionA2	5	17	s19113	AREL1	9870	GGUUCCUUCUAAGACCAAAtt	10.4227	0.680576	5.55163	-0.818123	0.502898	Yes
	AmbionB2	5	17	s19114	AREL1	9870	CGGGAAUGGUUUGAGCUAAtt	31.427	18.7697	25.0984	-0.818123	0.502898	Yes
	AmbionC2	5	17	s19115	AREL1	9870	GGAGCCCAAUUCCAACGUAtt	2.95455	5.24878	4.10167	-0.818123	0.502898	Yes
	AmbionA1	15	19	s15823	BRAP	8315	CUAUGUUCAUCGACUGGUUtt	16.305	19.2921	17.7986	-0.809954	0.502898	Yes
	AmbionB1	15	19	s15824	BRAP	8315	GGAUGUGGACGGUAUGUCAtt	0.888884	4.71877	2.80382	-0.809954	0.502898	Yes
	AmbionC1	15	19	s15825	BRAP	8315	GCCUUACAGUUAGAGUAUUtt	16.7414	15.7927	16.2671	-0.809954	0.502898	Yes
	AmbionA3	6	4	s31392	CHFR	55743	GAAUUGUAGUGGAUGAAAAtt	-0.221815	-1.26893	-0.745373	-0.826922	0.502898	Yes
	AmbionB3	6	4	s31393	CHFR	55743	GCAGUGUCCUGAGUACAGAtt	46.8908	29.3541	38.1224	-0.826922	0.502898	Yes
	AmbionC3	6	4	s31394	CHFR	55743	GGAAUAAAAUCACUCAAGAtt	0.238359	0.281931	0.260145	-0.826922	0.502898	Yes
	AmbionA4	6	15	s49375	FBXL22	283807	ACAGGUAACUGGUAUAUAAtt	12.7682	19.5571	16.1627	-0.80618	0.502898	Yes
	AmbionB4	6	15	s49376	FBXL22	283807	ACGAGAGCCUGGUCAAUGAtt	0.844198	-2.54873	-0.852266	-0.80618	0.502898	Yes
	AmbionC4	6	15	s49377	FBXL22	283807	UCUCCUUCCUAGACAAGGAtt	18.7445	16.7936	17.769	-0.80618	0.502898	Yes
	AmbionA2	13	18	s25322	FBXO22	26263	GACAACCUGUCAUCACUGAtt	-4.54988	-9.60653	-7.07821	-0.831082	0.502898	Yes
	AmbionB2	13	18	s25323	FBXO22	26263	CAAUCGACCUCAGGAAAUAtt	37.1816	19.2059	28.1938	-0.831082	0.502898	Yes
	AmbionC2	13	18	s25324	FBXO22	26263	GUUCGCAUCUUACCACAUAtt	7.04226	26.4895	16.7659	-0.831082	0.502898	Yes
	AmbionA2	13	22	s25337	FBXO6	26270	CGGACAUCGUGGUUAAGGAtt	5.67336	5.20383	5.4386	-0.822225	0.502898	Yes
	AmbionB2	13	22	s25338	FBXO6	26270	GUCAAGAAGUAUUUUGUCAtt	-0.316713	-4.90998	-2.61335	-0.822225	0.502898	Yes
	AmbionC2	13	22	s25339	FBXO6	26270	CCUACGAAAUGUGCCUCAAtt	35.3113	40.5622	37.9367	-0.822225	0.502898	Yes
	AmbionA3	12	21	s39370	LNX1	84708	GCAUCAAGAUCAAUCGAGUtt	1.3759	9.79813	5.58702	-0.822537	0.502898	Yes
	AmbionB3	12	21	s39371	LNX1	84708	CCACGGUGCUUGUAUAACUtt	2.98712	5.28765	4.13739	-0.822537	0.502898	Yes
	AmbionC3	12	21	s39372	LNX1	84708	CAUCCUCGAUAGUACUCAAtt	10.443	14.5604	12.5017	-0.822537	0.502898	Yes
	AmbionA1	15	9	s15397	RNF103	7844	GAGCUACCAUAAAGCGAUUtt	5.04407	6.40777	5.72592	-0.834381	0.502898	Yes
	AmbionB1	15	9	s15398	RNF103	7844	GACGCAAGAUUGAAGUAGAtt	3.41786	5.12163	4.26975	-0.834381	0.502898	Yes
	AmbionC1	15	9	s15399	RNF103	7844	GGAAGAAGAAGCAUCCGAAtt	23.1971	6.7431	14.9701	-0.834381	0.502898	Yes
	AmbionA2	9	15	s22377	RNF13	11342	GAAACAGACUUCGUAAAGAtt	0.68512	-0.66703	0.00904468	-0.808064	0.502898	Yes
	AmbionB2	9	15	s22378	RNF13	11342	CGCUCACAUCAGAACAUGAtt	30.1309	27.1385	28.6347	-0.808064	0.502898	Yes
	AmbionC2	9	15	s225498	RNF13	11342	CCUUAUCUUAGUUCCAGAAtt	18.0696	14.2667	16.1682	-0.808064	0.502898	Yes
	AmbionA4	4	22	s46599	RNF168	165918	GAAGAGUCGUGCCUACUGAtt	16.428	16.8931	16.6606	-0.825255	0.502898	Yes
	AmbionB4	4	22	s46600	RNF168	165918	GUGGAACUGUGGACGAUAAtt	-4.04756	2.22173	-0.912914	-0.825255	0.502898	Yes
	AmbionC4	4	22	s46601	RNF168	165918	GAAGAUAUGCCGACACUUUtt	37.952	17.52	27.736	-0.825255	0.502898	Yes
	AmbionA3	11	15	s37785	RNF170	81790	GAUCUAUUAUGGAGAGAAUtt	44.241	30.6867	37.4639	-0.803984	0.502898	Yes
	AmbionB3	11	15	s37786	RNF170	81790	CUACAUCUCUAUUAUGUAUtt	-1.05139	-1.39005	-1.22072	-0.803984	0.502898	Yes
	AmbionC3	11	15	s37787	RNF170	81790	CCUGAAGCCUUGUUUGGAAtt	1.00742	3.0469	2.02716	-0.803984	0.502898	Yes
	AmbionA4	2	13	s44085	RNF183	138065	CCUUCUGCGUGGAAUGUCUtt	26.5394	17.0255	21.7825	-0.824011	0.502898	Yes
	AmbionB4	2	13	s44086	RNF183	138065	CCUCAGCCUUGUGACUCCAtt	15.4781	12.6944	14.0862	-0.824011	0.502898	Yes
	AmbionC4	2	13	s44087	RNF183	138065	GCACAGUGGUAUCCAGGAAtt	7.72761	0.565265	4.14644	-0.824011	0.502898	Yes
	AmbionA3	15	21	s43190	RNF19B	127544	GAUGGAAGCUGUAAUCACAtt	53.2728	21.8561	37.5644	-0.812997	0.502898	Yes
	AmbionB3	15	21	s43191	RNF19B	127544	GCAAGGUCCUUACAGCGAAtt	-0.54725	-2.647	-1.59713	-0.812997	0.502898	Yes
	AmbionC3	15	21	s43192	RNF19B	127544	GUGCAUACAUUAUCAAGAUtt	2.76668	7.00252	4.8846	-0.812997	0.502898	Yes
	AmbionA3	7	4	s32796	SMURF1	57154	CCUGCCCAGAGAUACGAAAtt	0.699497	8.62989	4.6647	-0.817584	0.502898	Yes
	AmbionB3	7	4	s32797	SMURF1	57154	GCAUGAACUGAAACCCAAUtt	43.011	32.666	37.8385	-0.817584	0.502898	Yes
	AmbionC3	7	4	s32798	SMURF1	57154	CCAUAUGAGUCCUAUGAGAtt	-1.58749	-0.751986	-1.16974	-0.817584	0.502898	Yes
	AmbionA4	5	13	s418	TRIM65	201292	CGUCCUGUCUUGUAGUCUUtt	4.60666	9.43057	7.01862	-0.831677	0.502898	Yes
	AmbionB4	5	13	s419	TRIM65	201292	GGACAUCUAUGUUAUAUGUtt	-3.86349	-0.856463	-2.35998	-0.831677	0.502898	Yes
	AmbionC4	5	13	s420	TRIM65	201292	CAAUGAGCACUUGAAGAUUtt	41.5783	34.8455	38.2119	-0.831677	0.502898	Yes
	AmbionA4	2	3	s43506	UBR3	130507	CAUCGGUAAUUAUCAUCAUtt	2.18662	6.49124	4.33893	-0.843336	0.502898	Yes
	AmbionB4	2	3	s43507	UBR3	130507	GUGCAAUGGUUAACCCUAUtt	16.3562	12.1694	14.2628	-0.843336	0.502898	Yes
	AmbionC4	2	3	s43508	UBR3	130507	CAUGCGGCUUUAUAGCAUUtt	2.4872	8.01052	5.24886	-0.843336	0.502898	Yes
	AmbionD1	5	21	s39230	USP38	84640	CCUAUUCUGGAGGCAAUAAtt	18.847	19.5021	19.1745	-0.811848	0.502898	Yes
	AmbionD1	10	21	s39231	USP38	84640	GGAAGUAGCUAGUAAAGCAtt	15.748	16.9114	16.3297	-0.811848	0.502898	Yes
	AmbionD1	15	21	s39232	USP38	84640	CCAUAGGCAGUCCUCCUAAtt	-3.69179	0.698393	-1.4967	-0.811848	0.502898	Yes
	AmbionA4	3	18	s225720	ZNRF4	148066	GAAGACAGCUUUGACUCCAtt	29.2624	37.1364	33.1994	-0.821398	0.502898	Yes
	AmbionB4	3	18	s225721	ZNRF4	148066	GCAUGACCCACGUCUACGAtt		3.42391	3.42391	-0.821398	0.502898	Yes
	AmbionC4	3	18	s45119	ZNRF4	148066	CGCGGUCAUUCCAACUCAAtt	19.5222	13.7567	16.6394	-0.821398	0.502898	Yes
	AmbionA1	13	20	s560	UBE2E1	7324	CAAAGGCGAUAACAUCUAUtt	7.84443	15.1178	11.4811	-0.797719	0.507273	Yes
	AmbionB1	13	20	s561	UBE2E1	7324	GGUGUAUUCUUUCUCGAUAtt	-1.92643	9.63127	3.85242	-0.797719	0.507273	Yes
	AmbionC1	13	20	s562	UBE2E1	7324	GCCUCCAAAGGUUACAUUUtt	5.12122	6.69122	5.90622	-0.797719	0.507273	Yes
	AmbionA2	13	7	s25244	FBXL21	26223	GCCUCUUGAUAAUGAACUUtt	44.0374	30.3058	37.1716	-0.795176	0.507336	Yes
	AmbionB2	13	7	s25245	FBXL21	26223	CGAGACUCAUGUUAACCUUtt	-5.61717	-7.01055	-6.31386	-0.795176	0.507336	Yes
	AmbionC2	13	7	s25246	FBXL21	26223	GAUUAUAGCCUAGAUGAAAtt	0.103971	6.66404	3.384	-0.795176	0.507336	Yes
	AmbionA2	11	21	s24223	CBLC	23624	GGGAGGCCGUGAGUAUCUAtt	22.4461	16.1469	19.2965	-0.780481	0.51406	Yes
	AmbionB2	11	21	s24224	CBLC	23624	CCUAUGAUGAGGUCCAAGAtt	5.60519	4.87446	5.23983	-0.780481	0.51406	Yes
	AmbionC2	11	21	s24225	CBLC	23624	CCGAAAGUGAGACUCCUAAtt	-1.65553	8.94245	3.64346	-0.780481	0.51406	Yes
	AmbionA3	15	5	s41716	FBXO32	114907	CUUGUCCGAUGUUACCCAAtt	36.9481	35.7082	36.3281	-0.778143	0.51406	Yes
	AmbionB3	15	5	s41717	FBXO32	114907	CCUUUGUGCCUACAACUGAtt	-0.0322479	4.35014	2.15894	-0.778143	0.51406	Yes
	AmbionC3	15	5	s41718	FBXO32	114907	GCAGAUCCGCAAACGAUUAtt	-1.30305	-2.17527	-1.73916	-0.778143	0.51406	Yes
	AmbionA4	3	5	s44468	MIB2	142678	AGGGCAAGGUGGACCUCAAtt	13.8029	17.4357	15.6193	-0.774919	0.51406	Yes
	AmbionB4	3	5	s44469	MIB2	142678	GACCUGCUGCUGUACGACAtt	-0.704223	-3.56759	-2.13591	-0.774919	0.51406	Yes
	AmbionC4	3	5	s44470	MIB2	142678	AGGUGGUCGUCAGCAAGAAtt	9.50319	22.5038	16.0035	-0.774919	0.51406	Yes
	AmbionA4	3	4	s195738	NEURL2	140825	CCAAAGAACUUAAGGAUUUtt	27.3431	29.5373	28.4402	-0.762451	0.51406	Yes
	AmbionB4	3	4	s44413	NEURL2	140825	ACGUGUUUGCUUCCACAAAtt	-17.73	2.40413	-7.66295	-0.762451	0.51406	Yes
	AmbionC4	3	4	s44414	NEURL2	140825	CCCUCCUCGUGGAACCAUAtt	15.5819	14.5967	15.0893	-0.762451	0.51406	Yes
	AmbionA3	8	16	s34566	PJA1	64219	CAGUGAUGAUUACUACAAAtt	21.4773	27.5567	24.517	-0.760688	0.51406	Yes
	AmbionB3	8	16	s34567	PJA1	64219	CAAUUACCUUGAAGAAGUUtt	24.9871	5.08867	15.0379	-0.760688	0.51406	Yes
	AmbionC3	8	16	s34568	PJA1	64219	GAACCAACCUGAAUAUUGAtt	-0.559463	0.868359	0.154448	-0.760688	0.51406	Yes
	AmbionA3	8	19	s34632	RFWD2	64326	CUAUAAUGGUUCCAGUAUAtt	5.45049	11.401	8.42574	-0.760654	0.51406	Yes
	AmbionB3	8	19	s34633	RFWD2	64326	CAUAAGAACCUGUUAGCUAtt	13.2419	4.82077	9.03135	-0.760654	0.51406	Yes
	AmbionC3	8	19	s34634	RFWD2	64326	CGUUAGCAUCAAGACGAAAtt	1.97616	5.17049	3.57332	-0.760654	0.51406	Yes
	AmbionA3	6	5	s31589	RNF130	55819	CCAGAACCCAAGCUGUUAAtt	2.74081	1.88074	2.31078	-0.774001	0.51406	Yes
	AmbionB3	6	5	s31590	RNF130	55819	CAGCUAGCUUGAAUGCUAAtt	39.7862	32.6837	36.235	-0.774001	0.51406	Yes
	AmbionC3	6	5	s31591	RNF130	55819	GUAAGGAUAUUUUGAGUUAtt	0.744017	-0.206185	0.268916	-0.774001	0.51406	Yes
	AmbionA1	15	3	s15228	TRIM26	7726	CUGAGAGACUUGGAAUAUAtt	13.9457	6.58502	10.2654	-0.769115	0.51406	Yes
	AmbionB1	15	3	s15229	TRIM26	7726	GCAGAGUCACAGGAACUCAtt	13.8772	3.59907	8.73814	-0.769115	0.51406	Yes
	AmbionC1	15	3	s15230	TRIM26	7726	GAGACUUCCUAAACAGGUAtt	5.30692	1.8683	3.58761	-0.769115	0.51406	Yes
	AmbionA2	12	12	s24688	TRIM58	25893	CCGGUGAAAUUUCAUUCUAtt	2.31849	1.32848	1.82349	-0.769547	0.51406	Yes
	AmbionB2	12	12	s24689	TRIM58	25893	CAACAACCCUGAGCGAUUUtt	18.5643	12.3519	15.4581	-0.769547	0.51406	Yes
	AmbionC2	12	12	s24690	TRIM58	25893	CGGCCUUACUUUUUCAUCUtt	15.9463	27.4527	21.6995	-0.769547	0.51406	Yes
	AmbionD1	2	9	s14619	UCHL3	7347	GGCAAUUCGUUGAUGUAUAtt	4.33681	5.72802	5.03241	-0.766288	0.51406	Yes
	AmbionD1	7	9	s14620	UCHL3	7347	GGGACAAGAUGUUACAUCAtt	3.3902	3.77927	3.58473	-0.766288	0.51406	Yes
	AmbionD1	12	9	s14621	UCHL3	7347	CGAGGUCACCAACCAGUUUtt	4.41709	10.9884	7.70277	-0.766288	0.51406	Yes
	AmbionD1	3	10	s19338	USP15	9958	GCGAUUUUCUUACAGUCGAtt	0.284748	5.36795	2.82635	-0.769902	0.51406	Yes
	AmbionD1	8	10	s19339	USP15	9958	CCCUGGUAUUGUCCGAAUUtt	-3.04569	1.76287	-0.641409	-0.769902	0.51406	Yes
	AmbionD1	13	10	s19340	USP15	9958	GAUGAUACCAGGCAUAUAAtt	35.5993	36.6625	36.1309	-0.769902	0.51406	Yes
	AmbionD1	5	20	s38642	USP48	84196	GAGCCUUAUGUGGAACAUAtt	8.34926	14.1188	11.234	-0.781909	0.51406	Yes
	AmbionD1	10	20	s38643	USP48	84196	GCUGAGAUGCGUAAGCAAAtt	-2.45069	9.73959	3.64445	-0.781909	0.51406	Yes
	AmbionD1	15	20	s38644	USP48	84196	GCAAUAUUGUUCAACAGCAtt	7.47793	18.8536	13.1657	-0.781909	0.51406	Yes
	AmbionA1	12	9	s13136	HLTF	6596	GAAAAGCGGUUUCAGAUCAtt	14.8646	14.9056	14.8851	-0.751944	0.517621	Yes
	AmbionB1	12	9	s13137	HLTF	6596	GCGAAAUGACUUAUACUAUtt	24.0082	26.9137	25.461	-0.751944	0.517621	Yes
	AmbionC1	12	9	s13138	HLTF	6596	GGAAUAUAAUGUUAACGAUtt	0.964365	3.86953	2.41695	-0.751944	0.517621	Yes
	AmbionA3	12	20	s39305	KDM2B	84678	UGAUAUUUCGAGAAAAGGAtt	32.4665	-2.79519	14.8357	-0.748478	0.517621	Yes
	AmbionB3	12	20	s39306	KDM2B	84678	CAGAGGGAGUCGAUGCUUAtt	-5.78523	-0.673069	-3.22915	-0.748478	0.517621	Yes
	AmbionC3	12	20	s39307	KDM2B	84678	GCAAUAAGGUCACUGAUCAtt	24.1493	17.1166	20.633	-0.748478	0.517621	Yes
	AmbionA3	12	22	s39388	SPSB2	84727	GUCUGCUACGCAAAACAUUtt	32.4673	39.1007	35.784	-0.746197	0.517621	Yes
	AmbionB3	12	22	s39389	SPSB2	84727	AAAUAGUAAGAGAUGUUGUtt	-1.74689	5.6708	1.96195	-0.746197	0.517621	Yes
	AmbionC3	12	22	s39390	SPSB2	84727	CAAGCUCUGCGGAAAUCAAtt	6.87662	12.0455	9.46104	-0.746197	0.517621	Yes
	AmbionA2	3	22	s17679	UBE2L6	9246	CAACCUCCCUACCACCUGAtt	30.5904	23.279	26.9347	-0.746751	0.517621	Yes
	AmbionB2	3	22	s17680	UBE2L6	9246	GAAAGAAUGCCGAAGAGUUtt	1.60769	4.50647	3.05708	-0.746751	0.517621	Yes
	AmbionC2	3	22	s17681	UBE2L6	9246	UGAUCAAAUUCACAACCAAtt	6.86999	22.7452	14.8076	-0.746751	0.517621	Yes
	AmbionD1	6	16	s47595	USP12	219333	GUCGUUUACCUAAUGGUAAtt	-0.919424	7.90371	3.49214	-0.750853	0.517621	Yes
	AmbionD1	11	16	s47596	USP12	219333	GAACUUCGUCUGUUUAACAtt	19.4136	14.2394	16.8265	-0.750853	0.517621	Yes
	AmbionD1	16	16	s47597	USP12	219333	GGGAAAAAGUUCUUGCGUAtt	2.55418	4.39872	3.47645	-0.750853	0.517621	Yes
	AmbionA3	4	19	s224336	MARCH1	55016	ACUUCAUAAUGGAGACCAAtt	13.2679	15.2235	14.2457	-0.73422	0.520351	Yes
	AmbionB3	4	19	s29999	MARCH1	55016	GCAAGAUAUCAACCAUGUAtt	4.75591	1.90624	3.33108	-0.73422	0.520351	Yes
	AmbionC3	4	19	s30000	MARCH1	55016	GGACAGCGGAGGAAAUCAAtt	11.0998	12.7755	11.9377	-0.73422	0.520351	Yes
	AmbionA3	11	21	s38163	ITCH	83737	CGGGCGAGUUUACUAUGUAtt	26.0234	26.9984	26.5109	-0.726374	0.520351	Yes
	AmbionB3	11	21	s38164	ITCH	83737	GGAACUGCUGCAUUAGAUAtt	12.3125	16.3768	14.3447	-0.726374	0.520351	Yes
	AmbionC3	11	21	s38165	ITCH	83737	GGAAUACAUCAGAAUGGUAtt	-3.31486	-0.40437	-1.85961	-0.726374	0.520351	Yes
	AmbionA1	7	7	s8777	MID1	4281	GGCUGAUAGCUGGAUGAUAtt	15.4857	13.0388	14.2622	-0.721375	0.520351	Yes
	AmbionB1	7	7	s8778	MID1	4281	GACAGAUUAUUGGAACCAAtt	16.6766	18.1494	17.413	-0.721375	0.520351	Yes
	AmbionC1	7	7	s8779	MID1	4281	CAAAUCUGCUCAUCGAAAAtt	-3.52275	-1.89671	-2.70973	-0.721375	0.520351	Yes
	AmbionA3	2	14	s28153	RNF138	51444	CUGGAUCACUGUAACAGUAtt	-6.99943	-3.21498	-5.1072	-0.727515	0.520351	Yes
	AmbionB3	2	14	s28154	RNF138	51444	CCAAGAGAAUACAAGUUCUtt	45.6036	24.4571	35.0304	-0.727515	0.520351	Yes
	AmbionC3	2	14	s28155	RNF138	51444	GAGAAUUUGUGAAUCUUCAtt	18.291	4.46908	11.3801	-0.727515	0.520351	Yes
	AmbionA4	6	20	s226220	RNF180	285671	CCACUUUAUAUGAAAUACAtt	-3.10682	1.70468	-0.70107	-0.720293	0.520351	Yes
	AmbionB4	6	20	s50001	RNF180	285671	CCCUGGAAGAUUAACAGAAtt	-3.51449	2.26504	-0.624725	-0.720293	0.520351	Yes
	AmbionC4	6	20	s50002	RNF180	285671	CCAUCCAGUUUUGAUCCUAtt	38.3597	31.5316	34.9457	-0.720293	0.520351	Yes
	AmbionD1	4	11	s28048	UCHL5	51377	GUAUGUUAAGUGCUAUUCAtt	20.7672	17.8685	19.3178	-0.730095	0.520351	Yes
	AmbionD1	9	11	s28049	UCHL5	51377	CAGUGAAGGUGAAAUUCGAtt	2.64481	9.50386	6.07433	-0.730095	0.520351	Yes
	AmbionD1	14	11	s28050	UCHL5	51377	CAAGAUUGAGAAUAUCAGAtt	2.15761	4.39422	3.27591	-0.730095	0.520351	Yes
	AmbionA2	14	20	s26553	UHRF1	29128	ACAGUCUUGUGAUCAGAAAtt	13.706	7.32066	10.5133	-0.735598	0.520351	Yes
	AmbionB2	14	20	s26554	UHRF1	29128	GCUUUGCUCCCAUCAAUGAtt	6.18533	27.0318	16.6086	-0.735598	0.520351	Yes
	AmbionC2	14	20	s26555	UHRF1	29128	GCAUCUACAAGGUUGUGAAtt	-0.148835	6.89363	3.3724	-0.735598	0.520351	Yes
	AmbionA4	7	20	s52574	USP27X	389856	GGACGUACUGGACAGUGAAtt	-5.08799	2.00883	-1.53958	-0.734877	0.520351	Yes
	AmbionB4	7	20	s52575	USP27X	389856	GGAAACAACCAAACCAGAAtt	36.1618	34.918	35.5399	-0.734877	0.520351	Yes
	AmbionC4	7	20	s52576	USP27X	389856	GAUACUGAGAGAUUUCUUUtt	-4.29109	-3.45558	-3.87333	-0.734877	0.520351	Yes
	AmbionD1	5	5	s33304	USP35	57558	ACAACAUCCUUUACCUACAtt	19.3208	9.20247	14.2617	-0.719717	0.520351	Yes
	AmbionD1	10	5	s33305	USP35	57558	CCUUGUCUGUGCUCAAGUAtt	2.12207	3.0323	2.57718	-0.719717	0.520351	Yes
	AmbionD1	15	5	s33306	USP35	57558	CGAGGUUUCGCUCACCAAAtt	31.445	25.0967	28.2708	-0.719717	0.520351	Yes
	AmbionA3	13	10	s39703	ZNRF1	84937	GACUCGUGGUUUGAAGUGAtt	32.7125	30.5348	31.6237	-0.73141	0.520351	Yes
	AmbionB3	13	10	s39704	ZNRF1	84937	CGAUGAUGUGCUGACUAAAtt	13.6126	15.2613	14.4369	-0.73141	0.520351	Yes
	AmbionC3	13	10	s39705	ZNRF1	84937	CCUGUGCAUCUAUCACAAAtt	-3.08664	-0.795881	-1.94126	-0.73141	0.520351	Yes
	AmbionA3	12	9	s228335	ZNRF3	84133	GGGUAGGAGUGGUGAAGCUtt	42.8416	27.1209	34.9813	-0.723887	0.520351	Yes
	AmbionB3	12	9	s228336	ZNRF3	84133	GUAAUAACAAUGACGAAGAtt	2.1891	-1.98103	0.104037	-0.723887	0.520351	Yes
	AmbionC3	12	9	s38542	ZNRF3	84133	CCAGAAAGUUCAACUCCAAtt	17.0806	9.2245	13.1525	-0.723887	0.520351	Yes
	AmbionA2	15	22	s27779	MARCH2	51257	GCCUAGUCUGUGAUCCUGUtt	45.7002	22.1859	33.943	-0.67648	0.523744	Yes
	AmbionB2	15	22	s27780	MARCH2	51257	CACCGAGUGAUGGUCCUUUtt	-2.59579	-4.00697	-3.30138	-0.67648	0.523744	Yes
	AmbionC2	15	22	s27781	MARCH2	51257	GUUGCACUGCGUUUCAAAAtt	-1.69205	-4.44048	-3.06626	-0.67648	0.523744	Yes
	AmbionA3	2	19	s28273	ANAPC11	51529	GAAUAAACAUCUCCGUGAAtt	-4.8834	-1.04937	-2.96639	-0.698534	0.523744	Yes
	AmbionB3	2	19	s28274	ANAPC11	51529	UGUUGACACUUUUAUCCAAtt	11.9077	15.652	13.7798	-0.698534	0.523744	Yes
	AmbionC3	2	19	s28275	ANAPC11	51529	ACUCAUUAAACUACUCAAAtt	22.2581	32.5335	27.3958	-0.698534	0.523744	Yes
	AmbionA3	14	13	s40971	ASB16	92591	ACAUGAUUGUGGAGACUGUtt	13.6874	16.3366	15.012	-0.668756	0.523744	Yes
	AmbionB3	14	13	s40972	ASB16	92591	CCUUAUACCUGUUCAGCCUtt	11.3317	14.8609	13.0963	-0.668756	0.523744	Yes
	AmbionC3	14	13	s40973	ASB16	92591	AGGCUAAUGUGCUGACUGAtt	-5.80373	-0.888166	-3.34595	-0.668756	0.523744	Yes
	AmbionD1	2	17	s15820	BAP1	8314	CCAACUCUUGUGCAACUCAtt	31.8256	26.5392	29.1824	-0.647659	0.523744	Yes
	AmbionD1	7	17	s15821	BAP1	8314	GGUGAACCGUCAGACAGUAtt	-3.25686	-0.0320806	-1.64447	-0.647659	0.523744	Yes
	AmbionD1	12	17	s15822	BAP1	8314	CGUCCGUGAUUGAUGAUGAtt	15.0208	10.3895	12.7051	-0.647659	0.523744	Yes
	AmbionD1	2	3	s590	CYLD	1540	GAAUGGUCUUUUAUCAACAtt	26.7398	11.2291	18.9844	-0.700236	0.523744	Yes
	AmbionD1	7	3	s591	CYLD	1540	GCUUUGUAGUUUUGCGUGUtt	3.46262	2.92661	3.19462	-0.700236	0.523744	Yes
	AmbionD1	12	3	s592	CYLD	1540	GAUUGUUACUUCUAUCAAAtt	2.22364	3.58948	2.90656	-0.700236	0.523744	Yes
	AmbionA1	15	16	s15690	DPF1	8193	CGGGACAGAUUUACACGUAtt	1.94358	1.32298	1.63328	-0.673314	0.523744	Yes
	AmbionB1	15	16	s15691	DPF1	8193	GUAUGUCUGUGAUAAGUUUtt	10.1604	5.97838	8.0694	-0.673314	0.523744	Yes
	AmbionC1	15	16	s229987	DPF1	8193	AGGCCCUGCGAGUACAAGAtt	40.439	27.2586	33.8488	-0.673314	0.523744	Yes
	AmbionA2	14	5	s25346	FBXO3	26273	GGCACUGUCUAAUCACUAUtt	40.384	28.3499	34.367	-0.699429	0.523744	Yes
	AmbionB2	14	5	s25347	FBXO3	26273	GCAAGCUUCCUGACGAUUAtt	-2.82841	6.5419	1.85674	-0.699429	0.523744	Yes
	AmbionC2	14	5	s25348	FBXO3	26273	GGACAGUCGCUAUUGGAGAtt	-2.29243	-0.860694	-1.57656	-0.699429	0.523744	Yes
	AmbionA4	2	4	s43556	FBXO36	130888	CGGUCUCAGGUAAUCUUUAtt	14.6573	12.2773	13.4673	-0.685829	0.523744	Yes
	AmbionB4	2	4	s43557	FBXO36	130888	GAGUGAGUAUCGAUCAACAtt	39.2232	29.1422	34.1827	-0.685829	0.523744	Yes
	AmbionC4	2	4	s43558	FBXO36	130888	GAACGGCUCUCAGACGAUUtt	1.0886	1.60481	1.3467	-0.685829	0.523744	Yes
	AmbionA4	5	12	s223481	FBXO45	200933	GACAAUAAUCUACUACAUAtt	28.3809	40.8876	34.6343	-0.709716	0.523744	Yes
	AmbionB4	5	12	s47297	FBXO45	200933	CGCACCAAAAUAUCAGAUAtt	-0.581586	-1.52538	-1.05348	-0.709716	0.523744	Yes
	AmbionC4	5	12	s47298	FBXO45	200933	GGCUUUACUUUACAUCGAAtt	4.01602	3.55143	3.78373	-0.709716	0.523744	Yes
	AmbionA2	12	5	s24491	FBXO7	25793	GAAUGACGACAGUAUGUUAtt	1.39	2.33344	1.86172	-0.652121	0.523744	Yes
	AmbionB2	12	5	s24492	FBXO7	25793	GGCUUUUACCCGACAAGCAtt	22.9562	20.5114	21.7338	-0.652121	0.523744	Yes
	AmbionC2	12	5	s24493	FBXO7	25793	CCAUUCCAUUCUAUCCCAAtt	14.2332	11.336	12.7846	-0.652121	0.523744	Yes
	AmbionA3	4	18	s29976	HERC6	55008	GUAUGAGCAAGGAUACCAAtt	14.4474	14.1101	14.2787	-0.689545	0.523744	Yes
	AmbionB3	4	18	s29977	HERC6	55008	CCGCUGAUCCAGAUGCUUAtt	2.13516	5.71794	3.92655	-0.689545	0.523744	Yes
	AmbionC3	4	18	s29978	HERC6	55008	CUGUGAUGCAUGAUUCUAAtt	0.0978986	5.54222	2.82006	-0.689545	0.523744	Yes
	AmbionA1	6	10	s8236	LMO7	4008	GCUCCUCUGAUAUCACGUUtt	-3.40916	1.18657	-1.1113	-0.645993	0.523744	Yes
	AmbionB1	6	10	s8237	LMO7	4008	GAAUUGGAGAGGCAACAAAtt	37.9703	28.341	33.1557	-0.645993	0.523744	Yes
	AmbionC1	6	10	s8238	LMO7	4008	GAUGAUAUGUCGUAUCGAAtt	0.247042	1.09319	0.670114	-0.645993	0.523744	Yes
	AmbionA3	12	11	s38651	MEX3B	84206	GCAUCAUUGAGCUCACAGAtt	1.28513	4.20766	2.7464	-0.682908	0.523744	Yes
	AmbionB3	12	11	s38652	MEX3B	84206	GCGCACAACGGAAACAAUAtt	7.2675	4.3785	5.823	-0.682908	0.523744	Yes
	AmbionC3	12	11	s38653	MEX3B	84206	GCAAGGUUGUAAAAUCAAAtt	15.8096	23.3748	19.5922	-0.682908	0.523744	Yes
	AmbionA3	2	6	s27947	MEX3C	51320	GCCUGAAAAUGUUGACCGAtt	4.12643	1.78989	2.95816	-0.705614	0.523744	Yes
	AmbionB3	2	6	s27948	MEX3C	51320	GGAUUAUCAUGUAGUCCUAtt	9.85196	1.58286	5.71741	-0.705614	0.523744	Yes
	AmbionC3	2	6	s27949	MEX3C	51320	GGAGUGAUCCUUCUGGUAAtt	8.97453	12.3579	10.6662	-0.705614	0.523744	Yes
	AmbionA2	11	18	s24194	MKRN1	23608	GCAUGGAGGUGGUCUAUGAtt	8.73095	5.26815	6.99955	-0.667064	0.523744	Yes
	AmbionB2	11	18	s24195	MKRN1	23608	GGGUGAAUGCUAUUGAGUUtt	0.469516	3.50382	1.98667	-0.667064	0.523744	Yes
	AmbionC2	11	18	s24196	MKRN1	23608	GGAACUGUUUUUACAAGCAtt	46.0268	21.2054	33.6161	-0.667064	0.523744	Yes
	AmbionA2	3	20	s17486	NEURL	9148	AGGGCAACAUCAUCGCAUUtt	2.83384	2.30622	2.57003	-0.656692	0.523744	Yes
	AmbionB2	3	20	s17487	NEURL	9148	GCAUCCUCGGCUCCACUAUtt	6.87151	12.8823	9.87693	-0.656692	0.523744	Yes
	AmbionC2	3	20	s17488	NEURL	9148	CGGUGGACACGGUCAUCUAtt	0.996571	4.11759	2.55708	-0.656692	0.523744	Yes
	AmbionD1	6	17	s225883	OTUD1	220213	GAAUGUGAAUAUCCAUUUAtt	9.3445	16.1111	12.7278	-0.65063	0.523744	Yes
	AmbionD1	11	17	s47883	OTUD1	220213	GACAACUGGUGCAAACAAAtt	23.4857	7.8988	15.6922	-0.65063	0.523744	Yes
	AmbionD1	16	17	s47884	OTUD1	220213	CGGACACUAUGAUGCUGUAtt	-2.62808	0.396001	-1.11604	-0.65063	0.523744	Yes
	AmbionA3	6	18	s32295	RAD18	56852	CAUAUUAGAUGAACUGGUAtt	25.5885	18.5667	22.0776	-0.653616	0.523744	Yes
	AmbionB3	6	18	s32296	RAD18	56852	GGAUUAUCUAUUCAAGGAAtt	2.52661	1.55183	2.03922	-0.653616	0.523744	Yes
	AmbionC3	6	18	s32297	RAD18	56852	GUUCAGACAUCAUAAGAGAtt	15.294	10.3641	12.829	-0.653616	0.523744	Yes
	AmbionA2	5	20	s19242	RNF10	9921	GAUCCUGAUACAUUAGUUAtt	0.711075	-1.43374	-0.361332	-0.65812	0.523744	Yes
	AmbionB2	5	20	s19243	RNF10	9921	GGAGUUAGCAGAUGACAAUtt	15.6722	13.937	14.8046	-0.65812	0.523744	Yes
	AmbionC2	5	20	s19244	RNF10	9921	CCUCCGACAUGGACAAGAAtt	9.70812	16.0929	12.9005	-0.65812	0.523744	Yes
	AmbionA4	8	21	s227487	RNF208	727800	CCUGCUCCAUCAUGUAGUAtt	6.5439	16.128	11.336	-0.713209	0.523744	Yes
	AmbionB4	8	21	s57929	RNF208	727800	CAGAGAUCAUUGUCAACCAtt	-2.67334	-0.20114	-1.43724	-0.713209	0.523744	Yes
	AmbionC4	8	21	s57930	RNF208	727800	AGGUCAUUGUGAAUCAGUAtt	47.6568	21.6304	34.6436	-0.713209	0.523744	Yes
	AmbionA2	15	12	s224189	TRIM17	51127	AGAUGCUUCCUAGAGGAAAtt	18.4267	1.08045	9.75356	-0.669734	0.523744	Yes
	AmbionB2	15	12	s27504	TRIM17	51127	GGAGCGGAGAGAACGCAUUtt	3.38679	1.82211	2.60445	-0.669734	0.523744	Yes
	AmbionC2	15	12	s27505	TRIM17	51127	CAUUAAGAGGGUAUACUGAtt	6.79254	8.71062	7.75158	-0.669734	0.523744	Yes
	AmbionA2	7	21	s20511	TRIM38	10475	CCUUGGAACUUCAUACUAUtt	48.7413	19.6339	34.1876	-0.686142	0.523744	Yes
	AmbionB2	7	21	s20512	TRIM38	10475	CAGCAAUGCGAAUAACUAAtt	4.46996	22.0573	13.2636	-0.686142	0.523744	Yes
	AmbionC2	7	21	s20513	TRIM38	10475	CAAAGAGACGGAUCAAGAAtt	-3.63025	2.02589	-0.802176	-0.686142	0.523744	Yes
	AmbionA3	10	18	s36934	TRIM46	80128	GGGCUUUUCCGGAACCUGAtt	16.5922	8.80075	12.6965	-0.646178	0.523744	Yes
	AmbionB3	10	18	s36935	TRIM46	80128	GCACUGGUCCGCAUCAGUAtt	-1.10116	0.97799	-0.0615843	-0.646178	0.523744	Yes
	AmbionC3	10	18	s36936	TRIM46	80128	CCAGCGCACCUUUGCCUAUtt	37.4047	25.9446	31.6746	-0.646178	0.523744	Yes
	AmbionA1	13	7	s14439	TSG101	7251	GAAAAAGGGUCACCAGAAAtt	33.6566	19.3126	26.4846	-0.688982	0.523744	Yes
	AmbionB1	13	7	s14440	TSG101	7251	CUGUCAAUGUUAUUACUCUtt	1.62276	0.676981	1.14987	-0.688982	0.523744	Yes
	AmbionC1	13	7	s14441	TSG101	7251	GAGACCUAACUGUACGUGAtt	15.5223	11.7126	13.6174	-0.688982	0.523744	Yes
	AmbionA3	5	11	s30515	UBA6	55236	GAUUGAAGUUAACAAUGCAtt	12.4951	12.6405	12.5678	-0.665808	0.523744	Yes
	AmbionB3	5	11	s30516	UBA6	55236	GCAUAGCUGUCCAAGUUAAtt	3.15865	1.99994	2.5793	-0.665808	0.523744	Yes
	AmbionC3	5	11	s30517	UBA6	55236	GAUCCUGACUUGAUAGAGAtt	11.7001	19.2678	15.484	-0.665808	0.523744	Yes
	AmbionA1	13	15	s14565	UBE2A	7319	GGAUGAACCCAAUCCCAAUtt	2.58274	3.13456	2.85865	-0.693544	0.523744	Yes
	AmbionB1	13	15	s14566	UBE2A	7319	CCAGGAGAACAAACGGGAAtt	9.11131	5.1649	7.1381	-0.693544	0.523744	Yes
	AmbionC1	13	15	s14567	UBE2A	7319	GAACAAACGGGAAUAUGAAtt	15.5183	12.5739	14.0461	-0.693544	0.523744	Yes
	AmbionA1	13	22	s638	UBE2G1	7326	GAUAGAACUUGAGACAGUAtt	0.753639	4.24639	2.50001	-0.652805	0.523744	Yes
	AmbionB1	13	22	s639	UBE2G1	7326	GCUACAGGCUUUCUACUUAtt	0.408646	11.5785	5.99355	-0.652805	0.523744	Yes
	AmbionC1	13	22	s640	UBE2G1	7326	GGUGUUUGAUUGUGAGAAUtt	27.6699	16.7435	22.2067	-0.652805	0.523744	Yes
	AmbionA1	14	3	s14583	UBE2G2	7327	CCCACUUGAUUACCCGUUAtt	2.15684	2.97705	2.56694	-0.660591	0.523744	Yes
	AmbionB1	14	3	s14584	UBE2G2	7327	AGAUGAGAUUUACCUGUGAtt	7.1015	5.25279	6.17714	-0.660591	0.523744	Yes
	AmbionC1	14	3	s14585	UBE2G2	7327	CGGGAGCAGUUCUAUAAGAtt	3.58855	5.0712	4.32988	-0.660591	0.523744	Yes
	AmbionA4	7	21	s226470	UBE2NL	389898	AGUUAUUUGGUGAUUAAAUtt	4.85921	13.9532	9.40618	-0.657991	0.523744	Yes
	AmbionB4	7	21	s226471	UBE2NL	389898	UAAUGGACAUAGUCUUAGAtt	3.87922	1.24257	2.5609	-0.657991	0.523744	Yes
	AmbionC4	7	21	s52589	UBE2NL	389898	AACUAUUACUUGCAGAAGAtt	4.46362	5.69025	5.07694	-0.657991	0.523744	Yes
	AmbionA4	3	19	s45194	UBE2U	148581	CAUUGGACAGUAUUACAAAtt	5.97285	5.27531	5.62408	-0.651512	0.523744	Yes
	AmbionB4	3	19	s45195	UBE2U	148581	CUGCUAAGCCUGUAAGUGAtt	2.74858	2.17548	2.46203	-0.651512	0.523744	Yes
	AmbionC4	3	19	s45196	UBE2U	148581	GGUUAUGCUUUCUAAUCCAtt	2.81308	8.65647	5.73477	-0.651512	0.523744	Yes
	AmbionA3	2	9	s224201	UBR5	51366	AAGCGGUUGUUUUAGAGCAtt	14.5124	8.54568	11.529	-0.698895	0.523744	Yes
	AmbionB3	2	9	s28024	UBR5	51366	GCGUGAACGUGAAUCCGUUtt	5.37398	5.101	5.23749	-0.698895	0.523744	Yes
	AmbionC3	2	9	s28025	UBR5	51366	AGACAAAUCUCGGACUUGAtt	1.04769	4.74113	2.89441	-0.698895	0.523744	Yes
	AmbionD1	3	3	s17364	USP2	9099	GCAGAAAACGGUGUAUAAAtt	3.4288	7.41743	5.42311	-0.674988	0.523744	Yes
	AmbionD1	8	3	s17365	USP2	9099	ACACCAACCAUGCUGUUUAtt	2.35729	3.05718	2.70724	-0.674988	0.523744	Yes
	AmbionD1	13	3	s17366	USP2	9099	GCAUGAGGCUCUUCACCAAtt	13.4338	22.8036	18.1187	-0.674988	0.523744	Yes
	AmbionD1	4	6	s23641	USP24	23358	GGCUCUCGUAUGUAACGUAtt	-5.72189	-3.81126	-4.76657	-0.673368	0.523744	Yes
	AmbionD1	9	6	s23642	USP24	23358	CCCUUAAUGUUACCUAUGAtt	29.4885	13.6494	21.5689	-0.673368	0.523744	Yes
	AmbionD1	14	6	s23643	USP24	23358	GCACAAUACUGUGACCGUAtt	16.2826	9.96844	13.1255	-0.673368	0.523744	Yes
	AmbionD1	4	17	s30028	USP47	55031	GCGCAAUACAUGCAAGAUAtt	2.3347	7.64666	4.99068	-0.667115	0.523744	Yes
	AmbionD1	9	17	s30029	USP47	55031	CUAUAACUGUUCGUGCUUAtt	2.151	4.86907	3.51003	-0.667115	0.523744	Yes
	AmbionD1	14	17	s30030	USP47	55031	GUAACAUACUCACCUCGUAtt	1.67484	3.48638	2.58061	-0.667115	0.523744	Yes
	AmbionD1	2	13	s15595	USP5	8078	GAGCUGACGUGUACUCAUAtt	13.0476	13.0137	13.0307	-0.665699	0.523744	Yes
	AmbionD1	7	13	s15596	USP5	8078	GAGAGACAUUUCAAUAAGAtt	0.537258	-0.15413	0.191564	-0.665699	0.523744	Yes
	AmbionD1	12	13	s15597	USP5	8078	GGAUGGUCCUGGAAAGUAUtt	31.7481	27.0766	29.4124	-0.665699	0.523744	Yes
	AmbionA4	4	5	s45515	ZSWIM2	151112	CCAGGAACAAAUGACGAAAtt	5.95707	6.04177	5.99942	-0.654875	0.523744	Yes
	AmbionB4	4	5	s45516	ZSWIM2	151112	CCCUAUUGAUGGACAAGUUtt	23.7633	42.9436	33.3535	-0.654875	0.523744	Yes
	AmbionC4	4	5	s45517	ZSWIM2	151112	GCAUCUACCUCCUACGAGAtt	2.70924	-2.60466	0.0522934	-0.654875	0.523744	Yes
	AmbionA4	3	11	s44528	CACUL1	143384	GCUUAACAGAGACUUAAAAtt	6.67751	4.36144	5.51947	-0.64308	0.524489	Yes
	AmbionB4	3	11	s44529	CACUL1	143384	GGAACAGAUGUAUAGUGAUtt	-3.26643	3.50123	0.117399	-0.64308	0.524489	Yes
	AmbionC4	3	11	s44530	CACUL1	143384	GCUGUUUACGGAACAUGUUtt	39.8374	26.3593	33.0984	-0.64308	0.524489	Yes
	AmbionA3	13	18	s40219	RSPRY1	89970	GGACUCUUGUAGAUAAUGAtt	17.033	10.8513	13.9421	-0.641757	0.524489	Yes
	AmbionB3	13	18	s40220	RSPRY1	89970	GUAUGGUACUAUGAAGUAAtt	9.8247	15.397	12.6109	-0.641757	0.524489	Yes
	AmbionC3	13	18	s40221	RSPRY1	89970	CCUAUUCAAUGAUAACAUUtt	-8.02046	-2.60555	-5.31301	-0.641757	0.524489	Yes
	AmbionA3	14	19	s230068	SYTL4	94121	GCGGGACACUAUUAAUCCAtt	0.0253967	-1.93389	-0.954246	-0.634478	0.530761	Yes
	AmbionB3	14	19	s230069	SYTL4	94121	GAGUUACUGGAGAUAAAAAtt	-2.09479	0.206164	-0.944311	-0.634478	0.530761	Yes
	AmbionC3	14	19	s230070	SYTL4	94121	GGAAAUAGAGUUGAAGAAAtt	28.7216	37.0234	32.8725	-0.634478	0.530761	Yes
	AmbionA3	13	15	s40099	TRIM4	89122	CAAUCAAACUAUCGCUUCAtt	13.358	10.7569	12.0574	-0.633005	0.530761	Yes
	AmbionB3	13	15	s40100	TRIM4	89122	GGGAAUUACUGAUCGUUCAtt	2.39859	-0.395533	1.00153	-0.633005	0.530761	Yes
	AmbionC3	13	15	s40101	TRIM4	89122	AAAGAAGUGUUGACCAGGAtt	25.0142	27.7341	26.3741	-0.633005	0.530761	Yes
	AmbionA4	3	7	s44483	ASB15	142685	GCAUGUGAAUGACACUCGUtt	3.22327	1.14769	2.18548	-0.627182	0.532804	Yes
	AmbionB4	3	7	s44484	ASB15	142685	GAGUUACUCGUGUACUAAUtt	5.28238	14.7728	10.0276	-0.627182	0.532804	Yes
	AmbionC4	3	7	s44485	ASB15	142685	CCUUGUUCAUUGAAGCAUUtt	8.23684	5.47565	6.85624	-0.627182	0.532804	Yes
	AmbionA1	4	11	s3088	CISH	1154	GCCUUGUCAUCAACCGUCUtt	7.33575	2.25679	4.79627	-0.628451	0.532804	Yes
	AmbionB1	4	11	s3089	CISH	1154	GCACGUUCUUAGUACGUGAtt	1.42512	3.99638	2.71075	-0.628451	0.532804	Yes
	AmbionC1	4	11	s3090	CISH	1154	CCAAUGUACGCAUUGAGUAtt	1.8752	2.55738	2.21629	-0.628451	0.532804	Yes
	AmbionA2	2	8	s16048	CUL3	8452	GGAGAAUUCUGGGCUAGUAtt	38.0988	25.7338	31.9163	-0.620582	0.532804	Yes
	AmbionB2	2	8	s16049	CUL3	8452	CUAUGGUGAUGAUUAGAGAtt	-3.1772	-3.21727	-3.19724	-0.620582	0.532804	Yes
	AmbionC2	2	8	s16050	CUL3	8452	CCAGCGUAAGAAUAACAGUtt	-82.7302	0.831442	-40.9494	-0.620582	0.532804	Yes
	AmbionA2	11	10	s23748	FBXO46	23403	GCGAUGAUCCGUGCAAACAtt	27.6406	13.9672	20.8039	-0.617268	0.532804	Yes
	AmbionB2	11	10	s23749	FBXO46	23403	AGAUCACAUGUGACUUAUAtt	5.33846	17.7823	11.5604	-0.617268	0.532804	Yes
	AmbionC2	11	10	s23750	FBXO46	23403	AGAGAUCCGCUUCAAGAUUtt	0.420581	1.93312	1.17685	-0.617268	0.532804	Yes
	AmbionA3	8	10	s33888	KMT2C	58508	GCUCAUUCCAGGUCAAUCAtt	-2.81837	7.12418	2.1529	-0.623382	0.532804	Yes
	AmbionB3	8	10	s33889	KMT2C	58508	CUCCUGAUGUUGCUAGUAUtt	4.37396	16.937	10.6555	-0.623382	0.532804	Yes
	AmbionC3	8	10	s33890	KMT2C	58508	CCAAUGAGGUAAAAACGGAtt	2.63904	5.33496	3.987	-0.623382	0.532804	Yes
	AmbionA2	15	3	s26778	PDZRN4	29951	GUGCAGGUGUUAAGGCGAAtt	0.882704	-4.33242	-1.72486	-0.6201	0.532804	Yes
	AmbionB2	15	3	s26779	PDZRN4	29951	GAACGUGCCUUAAAGAUCAtt	17.3934	10.8102	14.1018	-0.6201	0.532804	Yes
	AmbionC2	15	3	s26780	PDZRN4	29951	GCAUGACCACAGACGAUGAtt	10.6044	12.5525	11.5784	-0.6201	0.532804	Yes
	AmbionA3	11	7	s37282	RNF39	80352	GGAAAGCGGCAAAAGUUAAtt	0.182758	3.10739	1.64507	-0.622945	0.532804	Yes
	AmbionB3	11	7	s37283	RNF39	80352	CUACUACAGUACUUCCUGAtt	26.9529	17.3656	22.1592	-0.622945	0.532804	Yes
	AmbionC3	11	7	s37284	RNF39	80352	CGUCCCUGCUCAAAACCAAtt	12.02	11.4365	11.7283	-0.622945	0.532804	Yes
	AmbionA3	6	17	s32220	TRIM39	56658	CGACAGUACUUUGCCCUAAtt	42.0947	21.4023	31.7485	-0.617866	0.532804	Yes
	AmbionB3	6	17	s32221	TRIM39	56658	GCAUAUUCCUAGACUAUGAtt	2.78654	0.915065	1.8508	-0.617866	0.532804	Yes
	AmbionC3	6	17	s32222	TRIM39	56658	CACCUUCACUGAUACUUUUtt	-1.4333	0.804864	-0.314219	-0.617866	0.532804	Yes
	AmbionA2	15	15	s27530	RNFT1	51136	GAACUGUGAUUUCAGACCAtt	39.2321	24.2412	31.7366	-0.61517	0.53326	Yes
	AmbionB2	15	15	s27531	RNFT1	51136	GGAUGAUAUUUGUUCAAUAtt	-1.73714	-4.3062	-3.02167	-0.61517	0.53326	Yes
	AmbionC2	15	15	s27532	RNFT1	51136	GGCUUUACUCUACCUCAUAtt	3.97501	6.52853	5.25177	-0.61517	0.53326	Yes
	AmbionA2	14	4	s25343	FBXO4	26272	CGAUUGAUGUACAGCUAUAtt	35.2515	28.0862	31.6688	-0.609839	0.537712	Yes
	AmbionB2	14	4	s25344	FBXO4	26272	GCAGAUUGAUGGUAUUGGAtt	-0.902342	1.50704	0.30235	-0.609839	0.537712	Yes
	AmbionC2	14	4	s25345	FBXO4	26272	GAGCAUACAAGUGCAGUUAtt	6.87923	6.57915	6.72919	-0.609839	0.537712	Yes
	AmbionA1	3	4	s2014	BMI1	648	CACUAAUGGAUAUUGCCUAtt	-0.919327	-3.22672	-2.07302	-0.596851	0.551855	Yes
	AmbionB1	3	4	s2015	BMI1	648	CCAAGAUAUUGUAUACAAAtt	38.9154	24.1984	31.5569	-0.596851	0.551855	Yes
	AmbionC1	3	4	s2016	BMI1	648	CCAGAUUGAUGUCAUGUAUtt	-7.04584	0.963123	-3.04136	-0.596851	0.551855	Yes
	AmbionA4	8	18	s196974	RNF222	643904	AUGACUGCCUGGUCAAGUAtt	13.0134	15.7409	14.3771	-0.590902	0.555096	Yes
	AmbionB4	8	18	s196975	RNF222	643904	CGCUACGUCACAUUCCUCAtt	-1.06616	4.88356	1.9087	-0.590902	0.555096	Yes
	AmbionC4	8	18	s55493	RNF222	643904	UCACAUUCCUCAGCAAGAAtt	7.20952	3.16778	5.18865	-0.590902	0.555096	Yes
	AmbionA1	7	9	s9081	TRIM37	4591	GGACCGGAGCAGUAUAGAAtt	-1.09566	1.63117	0.267754	-0.591786	0.555096	Yes
	AmbionB1	7	9	s9082	TRIM37	4591	GACUAGUUAUAUCCAACAAtt	29.3806	33.2423	31.3114	-0.591786	0.555096	Yes
	AmbionC1	7	9	s9083	TRIM37	4591	GGUAGUCUAUCACUUCGAAtt	4.13546	2.67174	3.4036	-0.591786	0.555096	Yes
	AmbionA4	8	10	s54258	MARCH11	441061	GCAUAGGUCUCAUUGUUCAtt	1.00867	0.325731	0.667198	-0.584322	0.556572	Yes
	AmbionB4	8	10	s54259	MARCH11	441061	GAUGAUUGCUGUAAUCCUAtt	27.6882	34.0939	30.891	-0.584322	0.556572	Yes
	AmbionC4	8	10	s54260	MARCH11	441061	CUAUAACACUGGUUGAGAAtt	1.56215	4.62763	3.09489	-0.584322	0.556572	Yes
	AmbionA1	2	9	s1439	AIRE	326	GCAUGGACACGACUCUUGUtt	12.0906	5.65595	8.8733	-0.577013	0.556572	Yes
	AmbionB1	2	9	s1440	AIRE	326	UCAUGUGCCUGGAAAUUAAtt	31.3675	28.6646	30.0161	-0.577013	0.556572	Yes
	AmbionC1	2	9	s223880	AIRE	326	UGUCAGUGCUCGGCUGUAAtt	0.772973	-0.633239	0.0698673	-0.577013	0.556572	Yes
	AmbionA2	2	9	s228370	CUL2	8453	GAUUAAGAAGUGUAUUGAAtt	-0.0290192	3.65255	1.81176	-0.5774	0.556572	Yes
	AmbionB2	2	9	s228371	CUL2	8453	GGAGCAGACUAGAAGUGCAtt	24.742	19.5193	22.1307	-0.5774	0.556572	Yes
	AmbionC2	2	9	s228372	CUL2	8453	GGUUCUAGGUAGAUUAAAAtt	14.6468	5.42044	10.0336	-0.5774	0.556572	Yes
	AmbionA3	10	9	s36336	FBXO31	79791	GGAAGUUGGUAGGAUCUCAtt	12.1814	6.66638	9.4239	-0.58352	0.556572	Yes
	AmbionB3	10	9	s36337	FBXO31	79791	GCUGCUUCACCGAUAUAGAtt	1.35847	2.33642	1.84744	-0.58352	0.556572	Yes
	AmbionC3	10	9	s36338	FBXO31	79791	CCUCUUCAAAGGUACCUAUtt	-3.53604	8.72281	2.59339	-0.58352	0.556572	Yes
	AmbionA4	8	14	s54646	FBXO47	494188	GCAAGAUUACUGUAUAUCAtt	12.8227	14.8121	13.8174	-0.578622	0.556572	Yes
	AmbionB4	8	14	s54647	FBXO47	494188	GCAUGGAUUGGACAGUUAAtt	2.64495	8.62153	5.63324	-0.578622	0.556572	Yes
	AmbionC4	8	14	s54648	FBXO47	494188	GGAGCACUACAGAUCUCUAtt	5.38397	-1.76005	1.81196	-0.578622	0.556572	Yes
	AmbionA2	6	12	s19595	HUWE1	10075	CAUUGGAAAGUGCGAGUUAtt	3.8196	2.24417	3.03188	-0.57496	0.556572	Yes
	AmbionB2	6	12	s19596	HUWE1	10075	CUGUGAGAGUGAUCGGGAAtt	3.28981	0.279177	1.78449	-0.57496	0.556572	Yes
	AmbionC2	6	12	s19597	HUWE1	10075	GGUCUAAUCAUGCCGCAGAtt	15.4216	16.2783	15.8499	-0.57496	0.556572	Yes
	AmbionA2	11	19	s24197	MKRN2	23609	CGUCCACCAUCUGCAAGUAtt	17.7949	11.7477	14.7713	-0.573742	0.556572	Yes
	AmbionB2	11	19	s24198	MKRN2	23609	GAACAUUGGUUCUUAGAGAtt	0.606803	2.92911	1.76796	-0.573742	0.556572	Yes
	AmbionC2	11	19	s24199	MKRN2	23609	GGAUUUCAUCGAGAACCGAtt	4.91016	11.3417	8.12593	-0.573742	0.556572	Yes
	AmbionA4	4	11	s45823	SH3RF2	153769	GCAAGACACCUUUUAGAGAtt	-2.47949	-3.38066	-2.93008	-0.571004	0.556572	Yes
	AmbionB4	4	11	s45824	SH3RF2	153769	GCAUCGAAAAGCAAGUCAAtt	5.0376	15.5254	10.2815	-0.571004	0.556572	Yes
	AmbionC4	4	11	s45825	SH3RF2	153769	GGAGACAGCUUGAUGAGAAtt	11.6277	10.2579	10.9428	-0.571004	0.556572	Yes
	AmbionA3	11	12	s37632	TRIM11	81559	CUAUUACAAUUCCUCGGAAtt	-1.03659	2.48301	0.723209	-0.569854	0.556572	Yes
	AmbionB3	11	12	s37633	TRIM11	81559	UGCUAUUCAUCUUUCCCGAtt	-0.526662	-2.9809	-1.75378	-0.569854	0.556572	Yes
	AmbionC3	11	12	s37634	TRIM11	81559	GGGAGAACGUGAACAGGAAtt	31.8867	27.6694	29.7781	-0.569854	0.556572	Yes
	AmbionA3	14	5	s40570	TRIM47	91107	GCAGCUGUUUGGAACCAAAtt	27.7926	32.1574	29.975	-0.57461	0.556572	Yes
	AmbionB3	14	5	s40571	TRIM47	91107	GGACUAUUUCCUCAAGUUUtt	1.19329	0.795729	0.994509	-0.57461	0.556572	Yes
	AmbionC3	14	5	s40572	TRIM47	91107	GAACCUCUUGGAGAGUGAAtt	-1.2873	-1.96295	-1.62513	-0.57461	0.556572	Yes
	AmbionD1	5	18	s38497	USP44	84101	GACAAGAUCUUGUAAGCAUtt	8.24864	26.8356	17.5421	-0.572525	0.556572	Yes
	AmbionD1	10	18	s38498	USP44	84101	GGUGUAACAGGAUUGAGAAtt	4.65311	7.88733	6.27022	-0.572525	0.556572	Yes
	AmbionD1	15	18	s38499	USP44	84101	GACUGCACCUCAAACGAUUtt	3.31615	0.210916	1.76353	-0.572525	0.556572	Yes
	AmbionA4	4	6	s45581	WDSUB1	151525	GGAUUGUUUCUUUUACCCAtt	32.9825	29.2042	31.0934	-0.586792	0.556572	Yes
	AmbionB4	4	6	s45582	WDSUB1	151525	CAUUGAAGUUUCAUACCUAtt	-1.67845	1.76365	0.0425969	-0.586792	0.556572	Yes
	AmbionC4	4	6	s45583	WDSUB1	151525	GCUGAAGCAAUUUACCGAAtt	6.54779	1.86082	4.20431	-0.586792	0.556572	Yes
	AmbionA2	7	18	s20390	ARIH2	10425	GCUCAGUUCUCGUCAAGGAtt	-2.38608	-2.36493	-2.37551	-0.5675	0.556788	Yes
	AmbionB2	7	18	s20391	ARIH2	10425	GCAAUACACCUACCCAUAUtt	35.3548	23.8235	29.5892	-0.5675	0.556788	Yes
	AmbionC2	7	18	s20392	ARIH2	10425	GCAAUGAAGAGGACUAUGAtt	-6.12167	1.6812	-2.22023	-0.5675	0.556788	Yes
	AmbionA2	12	13	s24700	RNF19A	25897	CGUAAAUCAAGGGAGCUAAtt	23.734	22.0382	22.8861	-0.566456	0.556788	Yes
	AmbionB2	12	13	s24701	RNF19A	25897	GAUAUUCGCUUGAUAUUAAtt	5.8552	13.5287	9.69197	-0.566456	0.556788	Yes
	AmbionC2	12	13	s24702	RNF19A	25897	GCAAGAUUCACAAUCGCUAtt	0.717666	2.72151	1.71959	-0.566456	0.556788	Yes
	AmbionA2	10	16	s23250	FBXL7	23194	GUCUCAGGCUGUUACAAUAtt	0.269043	-0.871603	-0.30128	-0.560608	0.55864	Yes
	AmbionB2	10	16	s23251	FBXL7	23194	CCAUUAAACUGUCACCCUUtt	13.5332	7.04438	10.2888	-0.560608	0.55864	Yes
	AmbionC2	10	16	s23252	FBXL7	23194	GCCCUGAUAUGUCCACCGAtt	10.7978	9.41542	10.1066	-0.560608	0.55864	Yes
	AmbionA4	4	18	s46352	FBXO39	162517	GAAAUUUACAGGAAGUACAtt	6.63906	11.1229	8.88099	-0.561622	0.55864	Yes
	AmbionB4	4	18	s46353	FBXO39	162517	UCAGCUGUUUGGUAUGUUAtt	2.60071	5.96092	4.28081	-0.561622	0.55864	Yes
	AmbionC4	4	18	s46354	FBXO39	162517	GAACCUCAACUACAACUGUtt	4.33371	-0.979669	1.67702	-0.561622	0.55864	Yes
	AmbionA2	14	19	s26521	MYLIP	29116	GGCUUAAACUUAGAGUCAAtt	-1.49382	-4.2329	-2.86336	-0.5537	0.55864	Yes
	AmbionB2	14	19	s26522	MYLIP	29116	GACUUUAGCCCAAUUAAUAtt	-3.96205	-0.726644	-2.34435	-0.5537	0.55864	Yes
	AmbionC2	14	19	s26523	MYLIP	29116	GGCUUCAGCUGAAUACCAAtt	19.0173	39.1193	29.0683	-0.5537	0.55864	Yes
	AmbionA3	8	12	s34213	RNF123	63891	GCAUCGAAGUGGUGGAAGAtt	6.23468	8.11077	7.17273	-0.553205	0.55864	Yes
	AmbionB3	8	12	s34214	RNF123	63891	CCAUCGUGUCUGUAGAGGAtt	0.292915	2.93952	1.61622	-0.553205	0.55864	Yes
	AmbionC3	8	12	s34215	RNF123	63891	CGUGGACCACUAUCCCAUUtt	4.97577	12.191	8.58341	-0.553205	0.55864	Yes
	AmbionA2	15	20	s226722	RNF181	51255	GCACAGACGAGAUAAGGCUtt	7.46847	12.5592	10.0138	-0.552928	0.55864	Yes
	AmbionB2	15	20	s27774	RNF181	51255	CACUGAUGACGACACUUAUtt	12.5205	17.2031	14.8618	-0.552928	0.55864	Yes
	AmbionC2	15	20	s27775	RNF181	51255	GCAAGGUCACUUUUCAAUAtt	-7.39756	-2.22197	-4.80976	-0.552928	0.55864	Yes
	AmbionA3	9	15	s35587	RNF26	79102	GACCCUUGGAAAUUGCUGAtt	-0.915863	4.21531	1.64972	-0.558008	0.55864	Yes
	AmbionB3	9	15	s35588	RNF26	79102	GGCUUGGUGUUGCUAGCUUtt	-0.317422	4.44217	2.06237	-0.558008	0.55864	Yes
	AmbionC3	9	15	s35589	RNF26	79102	ACCUUGGUGUUGGACCUCAtt	21.7131	15.1982	18.4557	-0.558008	0.55864	Yes
	AmbionA3	14	3	s40518	SPSB3	90864	ACUUCCCUCCAGUACCUGUtt	10.0406	6.04939	8.04501	-0.555962	0.55864	Yes
	AmbionB3	14	3	s40519	SPSB3	90864	GUCAUAGACUUAAAGGACUtt	32.0667	26.0978	29.0823	-0.555962	0.55864	Yes
	AmbionC3	14	3	s40520	SPSB3	90864	CACUCACCUUUUUCAAGAAtt	-1.45348	0.525131	-0.464173	-0.555962	0.55864	Yes
	AmbionA2	7	6	s554	UBE4B	10277	CCGAAACCGUGGACAUGUUtt	34.2214	23.5983	28.9099	-0.54922	0.55864	Yes
	AmbionB2	7	6	s555	UBE4B	10277	CGCAUAUCCCGAUAUAACAtt	-1.01108	-1.0585	-1.03479	-0.54922	0.55864	Yes
	AmbionC2	7	6	s556	UBE4B	10277	GAAGUAUUCUCCGAUUUUAtt	-22.9452	2.28809	-10.3285	-0.54922	0.55864	Yes
	AmbionD1	5	9	s33508	USP28	57646	GGCCUAGAACUCUAUCAAAtt	1.65461	2.24268	1.94864	-0.55081	0.55864	Yes
	AmbionD1	10	9	s33509	USP28	57646	GUGAUUGCUUUAUACCGAAtt	2.22776	8.06736	5.14756	-0.55081	0.55864	Yes
	AmbionD1	15	9	s33510	USP28	57646	GAUUAUAGUUUGUUCCGAAtt	2.48342	0.709579	1.5965	-0.55081	0.55864	Yes
	AmbionD1	4	7	s24638	USP49	25862	ACUCCAUCCUGAACCCUCAtt	15.0364	4.93187	9.98411	-0.550389	0.55864	Yes
	AmbionD1	9	7	s24639	USP49	25862	CGGAACAUCUGUUUCCCAAtt	7.29933	13.8133	10.5563	-0.550389	0.55864	Yes
	AmbionD1	14	7	s24640	USP49	25862	UAUUAACCAUGGAACCUUAtt	-4.18204	-2.19433	-3.18819	-0.550389	0.55864	Yes
	AmbionA3	7	22	s33541	PHRF1	57661	CGAACUCUAUUUAAGUGCAtt	23.847	15.7788	19.8129	-0.547225	0.559214	Yes
	AmbionB3	7	22	s33542	PHRF1	57661	CCCAAUCUGUCUCAACGCAtt	9.53584	-3.23723	3.14931	-0.547225	0.559214	Yes
	AmbionC3	7	22	s33543	PHRF1	57661	CCAGUUUCUUUUCAGCGAAtt	0.0664418	3.05922	1.56283	-0.547225	0.559214	Yes
	AmbionA3	10	12	s36537	CBLL1	79872	GGAUGACUCAAAUUCAGGUtt	9.42548	16.3349	12.8802	-0.540343	0.560072	Yes
	AmbionB3	10	12	s36538	CBLL1	79872	CUUUCGUAUUUCAACAAGAtt	-4.71792	-2.31277	-3.51534	-0.540343	0.560072	Yes
	AmbionC3	10	12	s36539	CBLL1	79872	GACGAAUUCCUAUAAAGCUtt	7.95451	11.6594	9.80696	-0.540343	0.560072	Yes
	AmbionA2	13	19	s25328	FBXO10	26267	CCAUCGUCAUUGAAAACGAtt	23.7003	20.349	22.0247	-0.542462	0.560072	Yes
	AmbionB2	13	19	s25329	FBXO10	26267	GGAAAGGCAUCAUCCGGAAtt	14.0317	-0.682501	6.67461	-0.542462	0.560072	Yes
	AmbionC2	13	19	s25330	FBXO10	26267	GAAAUACCAUCUACGCUAAtt	-1.89305	4.90562	1.50628	-0.542462	0.560072	Yes
	AmbionA4	6	17	s49856	FBXW12	285231	CCGCAUAACUUUAUCUACAtt	26.8822	30.2422	28.5622	-0.540431	0.560072	Yes
	AmbionB4	6	17	s49857	FBXW12	285231	CAUAUGAGAUCGCAAGUUUtt	1.78049	2.76193	2.27121	-0.540431	0.560072	Yes
	AmbionC4	6	17	s49858	FBXW12	285231	GCAUUGGAAUAGGAUUGCAtt	-4.10611	-4.62221	-4.36416	-0.540431	0.560072	Yes
	AmbionA1	11	13	s11962	RFPL1	5988	AGAAUCUGUUCACCGCAAAtt	5.10342	4.63408	4.86875	-0.5389	0.560072	Yes
	AmbionB1	11	13	s11963	RFPL1	5988	GGAUCCAUCUGACCACAGAtt	5.72742	1.06026	3.39384	-0.5389	0.560072	Yes
	AmbionC1	11	13	s11964	RFPL1	5988	AGAUUUGACGUGUCCAUUUtt	4.12489	-1.16102	1.48193	-0.5389	0.560072	Yes
	AmbionD1	5	19	s38539	USP42	84132	CAGUCUACCUCGAACGCAUtt	-0.640123	3.67307	1.51647	-0.543651	0.560072	Yes
	AmbionD1	10	19	s38540	USP42	84132	CCAGUGAUAUUAGAUCGGUtt	5.00044	10.7617	7.88108	-0.543651	0.560072	Yes
	AmbionD1	15	19	s38541	USP42	84132	CGAUGUCAGUUUCUAGUAAtt	12.2847	10.2183	11.2515	-0.543651	0.560072	Yes
	AmbionA1	2	11	s1451	BIRC3	330	CACUCAUUACUUCCGGGUAtt	0.370257	-3.53048	-1.58011	-0.531689	0.567464	Yes
	AmbionB1	2	11	s1452	BIRC3	330	GGAGUUCAUCCGUCAAGUUtt	12.3874	7.39824	9.89281	-0.531689	0.567464	Yes
	AmbionC1	2	11	s1453	BIRC3	330	GAUUCGUUCAGAGUCUAAAtt	11.4012	7.97216	9.68666	-0.531689	0.567464	Yes
	AmbionA3	12	6	s38491	FBXO30	84085	GGUGCACUUUAUCAAGCUAtt	29.1718	27.4533	28.3126	-0.529754	0.56802	Yes
	AmbionB3	12	6	s38492	FBXO30	84085	CCUGAAUACUGCUACAAGAtt	1.08723	-1.35894	-0.135856	-0.529754	0.56802	Yes
	AmbionC3	12	6	s38493	FBXO30	84085	GCAUCGACUUUUAUGUCCAtt	1.37484	4.31497	2.84491	-0.529754	0.56802	Yes
	AmbionA3	13	12	s39922	TRIM5	85363	GGAAGACUCAAAUACAGUAtt	-1.44792	4.01006	1.28107	-0.525924	0.571068	Yes
	AmbionB3	13	12	s39923	TRIM5	85363	UUACCAGCCUGAGAACAUAtt	9.16434	0.805917	4.98513	-0.525924	0.571068	Yes
	AmbionC3	13	12	s39924	TRIM5	85363	GCAGAUUUUGAGCAACUGAtt	6.60669	10.217	8.41183	-0.525924	0.571068	Yes
	AmbionA2	13	10	s25268	FBXL6	26233	CUGCGGCUGUUGAACCUGAtt	12.269	6.33357	9.30127	-0.518344	0.572524	Yes
	AmbionB2	13	10	s25269	FBXL6	26233	CCAGCCCUGUGCUCUCUUAtt	22.2615	19.921	21.0912	-0.518344	0.572524	Yes
	AmbionC2	13	10	s25270	FBXL6	26233	CAUCAACCGUAAUAGCAUUtt	-4.5422	1.18887	-1.67666	-0.518344	0.572524	Yes
	AmbionA1	14	19	s15156	MKRN3	7681	GUACCUCCAUGGAGACAUAtt	-0.0792971	2.57225	1.24648	-0.521238	0.572524	Yes
	AmbionB1	14	19	s15157	MKRN3	7681	GCAGCGGCAUUUGGACAAAtt	3.85535	4.70063	4.27799	-0.521238	0.572524	Yes
	AmbionC1	14	19	s15158	MKRN3	7681	GCAUGGAGGUUGUCUAUGAtt	20.6698	15.3398	18.0048	-0.521238	0.572524	Yes
	AmbionA1	7	12	s9415	NEDD4	4734	GAUCACCUCUCUUACUUCAtt	39.7035	16.6457	28.1746	-0.519402	0.572524	Yes
	AmbionB1	7	12	s9416	NEDD4	4734	GGAAGAUCCAAGAUUGAAAtt	-9.99264	-9.08946	-9.54105	-0.519402	0.572524	Yes
	AmbionC1	7	12	s9417	NEDD4	4734	GGCGAUUUGUAAACCGAAUtt	-1.39508	-0.132935	-0.764005	-0.519402	0.572524	Yes
	AmbionA4	3	3	s44387	UBE2F	140739	GAGACAAAUUGCUUGUUAAtt	4.54128	3.72536	4.13332	-0.522408	0.572524	Yes
	AmbionB4	3	3	s44388	UBE2F	140739	GGGUUUCUGUGAGAGACAAtt	-2.24993	4.75678	1.25343	-0.522408	0.572524	Yes
	AmbionC4	3	3	s44389	UBE2F	140739	GAAGCUAAUUUACCUUGUAtt	13.3602	22.9563	18.1582	-0.522408	0.572524	Yes
	AmbionD1	2	21	s17358	USP14	9097	GCUCAGCUGUUUGCGUUGAtt	-1.44316	-0.217236	-0.8302	-0.517369	0.572524	Yes
	AmbionD1	7	21	s17359	USP14	9097	GCAUAUCGCUUACGUUCUAtt	3.14529	5.16432	4.15481	-0.517369	0.572524	Yes
	AmbionD1	12	21	s17360	USP14	9097	CUCUUAUGUUGGAUAUGUAtt	19.4425	36.8686	28.1555	-0.517369	0.572524	Yes
	AmbionA3	5	10	s30482	TRIM62	55223	GGGACAAGCUUGACAAGGUtt	35.3125	20.9457	28.1291	-0.51334	0.573955	Yes
	AmbionB3	5	10	s30483	TRIM62	55223	AGAGCCUGCGGACCACUAUtt	0.485154	0.0465305	0.265842	-0.51334	0.573955	Yes
	AmbionC3	5	10	s30484	TRIM62	55223	AGACCAACCUCACAUAUGAtt	4.60815	7.33448	5.97131	-0.51334	0.573955	Yes
	AmbionA3	5	5	s30233	TRIM68	55128	CGCUGGAUGUUGCAGGAUAtt	18.4478	15.3615	16.9047	-0.514239	0.573955	Yes
	AmbionB3	5	5	s30234	TRIM68	55128	CAAUCUCCCUGGAGUUGAAtt	4.44829	-2.14433	1.15198	-0.514239	0.573955	Yes
	AmbionC3	5	5	s30235	TRIM68	55128	GAAGGGAAAUGAGUACCGAtt	7.41994	8.4608	7.94037	-0.514239	0.573955	Yes
	AmbionA4	8	13	s196687	TRIM72	493829	CCAGCUGCCAAUUAUCUCAtt	1.45934	4.38502	2.92218	-0.509594	0.576978	Yes
	AmbionB4	8	13	s54617	TRIM72	493829	CCGCAGACUGAGUUCCUCAtt	6.71279	11.3668	9.03978	-0.509594	0.576978	Yes
	AmbionC4	8	13	s54618	TRIM72	493829	GCAUGCAUGCGUAAGGAGAtt	0.163326	2.01893	1.09113	-0.509594	0.576978	Yes
	AmbionA3	7	14	s33247	MIB1	57534	GACCAGAUGUGGAUGUAAAtt	30.1703	25.5235	27.8469	-0.505424	0.58059	Yes
	AmbionB3	7	14	s33248	MIB1	57534	GCAGAUUGGUGACCUGGUAtt	-0.182208	-6.92043	-3.55132	-0.505424	0.58059	Yes
	AmbionC3	7	14	s33249	MIB1	57534	GGAUAAAGAUGGUGAUAGAtt	-2.27301	0.998662	-0.637176	-0.505424	0.58059	Yes
	AmbionA3	7	13	s33238	HACE1	57531	CCUGAUCACUUGAACUAUUtt	8.62959	13.0868	10.8582	-0.502958	0.581943	Yes
	AmbionB3	7	13	s33239	HACE1	57531	GGCUAAGUGCUGUCAUUCAtt	12.8731	4.91502	8.89408	-0.502958	0.581943	Yes
	AmbionC3	7	13	s33240	HACE1	57531	GCUUGUUACUGAACUUCGAtt	-3.68381	1.64987	-1.01697	-0.502958	0.581943	Yes
	AmbionA2	15	7	s27172	RNF141	50862	AUGUUACGUUGGUUCGAGAtt	-3.02702	-8.43211	-5.72957	-0.497692	0.587079	Yes
	AmbionB2	15	7	s27173	RNF141	50862	CAAGUUACCAGAAAAAGUAtt	32.5972	22.8637	27.7305	-0.497692	0.587079	Yes
	AmbionC2	15	7	s27174	RNF141	50862	CACGGAUCAUGAAUUUAUAtt	-3.45579	-4.37405	-3.91492	-0.497692	0.587079	Yes
	AmbionA4	6	14	s47036	C12orf51	283450	GUGCGAUACUGGUAUCCUAtt	-1.50664	-1.88476	-1.6957	-0.493892	0.587724	Yes
	AmbionB4	6	14	s49241	C12orf51	283450	GAAGAUUGUUGUACGAGAAtt	14.6132	2.30156	8.4574	-0.493892	0.587724	Yes
	AmbionC4	6	14	s49243	C12orf51	283450	GCUACGGGAUGUGAUCCUAtt	32.8184	22.2889	27.5536	-0.493892	0.587724	Yes
	AmbionA2	13	8	s25247	FBXL3	26224	GCCCUAGACUGGUUGAACUtt	3.54069	-1.8332	0.853746	-0.491179	0.587724	Yes
	AmbionB2	13	8	s25248	FBXL3	26224	CGACCAAGCUUUAUGGAUUtt	7.48003	8.10528	7.79265	-0.491179	0.587724	Yes
	AmbionC2	13	8	s25249	FBXL3	26224	GUGUCACGGCUUAAGAGAAtt	4.77088	6.67515	5.72302	-0.491179	0.587724	Yes
	AmbionA3	9	6	s224621	SMURF2	64750	CAACGACAUAGAAAUUACAtt	33.4357	20.671	27.0533	-0.492542	0.587724	Yes
	AmbionB3	9	6	s224622	SMURF2	64750	CGUUGACCAUAACAACAGAtt	-0.743595	1.11007	0.183239	-0.492542	0.587724	Yes
	AmbionC3	9	6	s224623	SMURF2	64750	GGAUCUUAGCAACAUCAAUtt	5.82364	11.4216	8.62262	-0.492542	0.587724	Yes
	AmbionA2	4	3	s17775	SOCS6	9306	CGUUACCUUUUAAGCUUGAtt	7.54688	9.45043	8.49866	-0.492009	0.587724	Yes
	AmbionB2	4	3	s17776	SOCS6	9306	CGUCCAUAGUUGAUCUAAUtt	25.8366	29.1961	27.5164	-0.492009	0.587724	Yes
	AmbionC2	4	3	s17777	SOCS6	9306	GCUGCGAUAUCAACGGUGAtt	-7.69467	-4.17115	-5.93291	-0.492009	0.587724	Yes
	AmbionA3	3	4	s28371	TRIM33	51592	GGGACAAACCACAUUAGUAtt	-1.0691	3.53397	1.23243	-0.490036	0.587724	Yes
	AmbionB3	3	4	s28372	TRIM33	51592	CAACCAACCUGCAUCUAGAtt	18.5827	23.7747	21.1787	-0.490036	0.587724	Yes
	AmbionC3	3	4	s28373	TRIM33	51592	GCCUGUUCCUGCUUCGAUAtt	-1.71541	3.3825	0.833545	-0.490036	0.587724	Yes
	AmbionA4	3	9	s44489	ASB12	142689	CUACCAGUCUGGGCAUCAAtt	26.29	28.144	27.217	-0.486422	0.590699	Yes
	AmbionB4	3	9	s44490	ASB12	142689	CCCUUGACCUGACCUCACAtt	3.56459	-1.01344	1.27558	-0.486422	0.590699	Yes
	AmbionC4	3	9	s44491	ASB12	142689	GCCUCCAUCAUAAUUGUGAtt	-3.54974	-6.38416	-4.96695	-0.486422	0.590699	Yes
	AmbionA4	3	16	s44843	FBXL16	146330	GCGAGAAGGAGUUCGUGAAtt	-6.26844	-1.24887	-3.75865	-0.48275	0.590859	Yes
	AmbionB4	3	16	s44844	FBXL16	146330	ACUAUGCGCUCUCCAAGAAtt	19.7999	34.4557	27.1278	-0.48275	0.590859	Yes
	AmbionC4	3	16	s44845	FBXL16	146330	GCCUCGAGGUUAUGCUUGAtt	2.90377	-1.87357	0.515098	-0.48275	0.590859	Yes
	AmbionA2	10	21	s23485	FBXW11	23291	GGUUGUUAGUGGAUCAUCAtt	29.226	16.2719	22.7489	-0.483203	0.590859	Yes
	AmbionB2	10	21	s23486	FBXW11	23291	GAACAUCUUAUUUCACGAAtt	-0.760551	2.32809	0.78377	-0.483203	0.590859	Yes
	AmbionC2	10	21	s23487	FBXW11	23291	GCUUAGAUCACAUAGCAGAtt	1.59864	2.94232	2.27048	-0.483203	0.590859	Yes
	AmbionA2	14	6	s223716	RNF11	26994	CUAUCACCUGGACUGUAUAtt	0.960885	0.593927	0.777406	-0.482068	0.590859	Yes
	AmbionB2	14	6	s25670	RNF11	26994	GGAAGAGAUGGAUCAGAAAtt	4.19673	3.06314	3.62994	-0.482068	0.590859	Yes
	AmbionC2	14	6	s25671	RNF11	26994	GAAUAGGUCUUAUACAACAtt	3.60792	3.58166	3.59479	-0.482068	0.590859	Yes
	AmbionD1	6	14	s46284	OTUD7A	161725	GGGACCUGGUGUUACGGAAtt	0.570885	-0.432385	0.0692502	-0.479118	0.591613	Yes
	AmbionD1	11	14	s46285	OTUD7A	161725	CCGUGUACGUGUUUGGUCAtt	-9.68754	-4.11653	-6.90203	-0.479118	0.591613	Yes
	AmbionD1	16	14	s46286	OTUD7A	161725	GUUUUUGUCCUAGCCCAUAtt	26.6369	27.466	27.0515	-0.479118	0.591613	Yes
	AmbionA2	5	10	s18895	RNF144A	9781	AGCUACAAUUUGAAAGAGAtt	31.2761	22.7957	27.0359	-0.477317	0.591613	Yes
	AmbionB2	5	10	s18896	RNF144A	9781	AGUGCAUGGUUGCAGCUGAtt	3.51758	5.64985	4.58371	-0.477317	0.591613	Yes
	AmbionC2	5	10	s230467	RNF144A	9781	GGAUUAGAAACUGCAAUUAtt	4.65266	-9.96513	-2.65624	-0.477317	0.591613	Yes
	AmbionA3	2	15	s28177	UBE2J1	51465	CACUAACUGAUUUACAAGAtt	-4.04238	-2.9053	-3.47384	-0.477828	0.591613	Yes
	AmbionB3	2	15	s28178	UBE2J1	51465	CUACCCAACCUGUAGCUAAtt	6.47598	10.3456	8.4108	-0.477828	0.591613	Yes
	AmbionC3	2	15	s28179	UBE2J1	51465	GCGCAGCCUUUAGAGGAUAtt	16.041	15.4298	15.7354	-0.477828	0.591613	Yes
	AmbionA2	2	16	s16468	SOCS1	8651	ACAUAUACCCAGUAUCUUUtt	-0.883372	-1.42103	-1.1522	-0.471974	0.593233	Yes
	AmbionB2	2	16	s16469	SOCS1	8651	GAGCAUCCGCGUGCACUUUtt	-0.884495	-2.86271	-1.8736	-0.471974	0.593233	Yes
	AmbionC2	2	16	s16470	SOCS1	8651	GAACUGCUUUUUCGCCCUUtt	18.0795	35.4999	26.7897	-0.471974	0.593233	Yes
	AmbionA1	2	14	s1544	TRIM23	373	CUCUAGCUGAUAAACCUCAtt	14.4436	-10.5157	1.96398	-0.474147	0.593233	Yes
	AmbionB1	2	14	s1545	TRIM23	373	GGGUCGUUACGUUAGGAUUtt	1.46874	-0.0828625	0.692937	-0.474147	0.593233	Yes
	AmbionC1	2	14	s1546	TRIM23	373	CCCAUUUGAUCGACAAGUAtt	30.0835	19.5854	24.8345	-0.474147	0.593233	Yes
	AmbionD1	4	8	s223719	USP21	27005	GCCCGUUCCAAGUCUGUGAtt	3.7992	1.94202	2.87061	-0.47302	0.593233	Yes
	AmbionD1	9	8	s25690	USP21	27005	CAACCUUUUCACUAAGGAAtt	3.38351	4.295	3.83925	-0.47302	0.593233	Yes
	AmbionD1	14	8	s25691	USP21	27005	CGAAGUACCAAAAAGUUGAtt	1.44788	-0.0702174	0.688829	-0.47302	0.593233	Yes
	AmbionA4	2	11	s44003	ASB10	136371	CAACAUCCGUGCUCUGAGAtt	-1.79864	4.08906	1.14521	-0.465154	0.595066	Yes
	AmbionB4	2	11	s44004	ASB10	136371	GGUUUGGAGCGAGAGUGGAtt	1.03305	0.23033	0.631689	-0.465154	0.595066	Yes
	AmbionC4	2	11	s44005	ASB10	136371	CAACAUCGCUGACCAGGAUtt	11.257	10.095	10.676	-0.465154	0.595066	Yes
	AmbionA3	7	12	s224469	HECW2	57520	GGCUUACAAUGACAAGAUUtt	20.2142	14.1116	17.1629	-0.468519	0.595066	Yes
	AmbionB3	7	12	s33211	HECW2	57520	GGCAGAUAACUGAACGAGAtt	7.67386	-3.13502	2.26942	-0.468519	0.595066	Yes
	AmbionC3	7	12	s33212	HECW2	57520	CGUUCACUGUGAACGAAGAtt	3.09144	-1.79954	0.645948	-0.468519	0.595066	Yes
	AmbionA3	6	15	s32086	RNF20	56254	GCGACUCAACCGACACUUAtt	32.1407	12.977	22.5589	-0.466766	0.595066	Yes
	AmbionB3	6	15	s32087	RNF20	56254	CUCUUAUCCCGGAAGCUAAtt	-4.71339	0.317641	-2.19787	-0.466766	0.595066	Yes
	AmbionC3	6	15	s32088	RNF20	56254	GGUCCGCAAGGAGUAUGAAtt	9.4775	6.84519	8.16135	-0.466766	0.595066	Yes
	AmbionD1	5	17	s38203	USP26	83844	CUCCAUUGCUUGUAAAGCUtt	16.5468	19.4989	18.0229	-0.466275	0.595066	Yes
	AmbionD1	10	17	s38204	USP26	83844	CAUACCUACCGGCUCAUUAtt	2.04779	1.46326	1.75553	-0.466275	0.595066	Yes
	AmbionD1	15	17	s38205	USP26	83844	GGGUGUUAGGUAUCCAGGAtt	1.45272	-0.174075	0.639323	-0.466275	0.595066	Yes
	AmbionA3	9	9	s35013	MARCH7	64844	GGAUUAUAGUCACCGAAGUtt	-0.524615	1.55055	0.512965	-0.457336	0.595141	Yes
	AmbionB3	9	9	s35014	MARCH7	64844	CAAGCACACGUGUCCGAUUtt	2.3101	9.15595	5.73302	-0.457336	0.595141	Yes
	AmbionC3	9	9	s35015	MARCH7	64844	GGAGUAAUUUGACCGACAAtt	3.22459	5.79653	4.51056	-0.457336	0.595141	Yes
	AmbionA3	6	7	s31616	CAND1	55832	GGCUAUUUCCUGUAUGGGAtt	3.26651	-2.3082	0.479156	-0.456223	0.595141	Yes
	AmbionB3	6	7	s31617	CAND1	55832	CAAGAUGAAUUAAAGCGAUtt	24.4966	9.35984	16.9282	-0.456223	0.595141	Yes
	AmbionC3	6	7	s31618	CAND1	55832	GGCAGAUGUUUUUCACGCAtt	7.76837	4.47749	6.12293	-0.456223	0.595141	Yes
	AmbionA3	3	16	s226773	FBXW5	54461	GUGAAGCGGCUGUUCAAGAtt	-3.75055	4.40877	0.329107	-0.445144	0.595141	Yes
	AmbionB3	3	16	s29006	FBXW5	54461	GGACCACGUCAUAGACAUAtt	6.80808	11.3914	9.09973	-0.445144	0.595141	Yes
	AmbionC3	3	16	s29008	FBXW5	54461	CCGACAACAGGUACCUGUAtt	4.92681	7.56982	6.24831	-0.445144	0.595141	Yes
	AmbionD1	5	13	s35372	OTUB2	78990	CGUCGGCCUUCAUCAGGAAtt	7.20147	7.88987	7.54567	-0.45511	0.595141	Yes
	AmbionD1	10	13	s35373	OTUB2	78990	GGAUUUACCGGAGGAAAAUtt	-0.0292499	1.51516	0.742954	-0.45511	0.595141	Yes
	AmbionD1	15	13	s35374	OTUB2	78990	CCGUUUACCUGCUCUAUAAtt	0.633547	0.293404	0.463475	-0.45511	0.595141	Yes
	AmbionA1	14	20	s15195	PCGF2	7703	CCCUCAUGGACAUCGCCUAtt	-1.31763	6.76678	2.72457	-0.446511	0.595141	Yes
	AmbionB1	14	20	s15196	PCGF2	7703	AGAUGGAUGUGCCCAGCAAtt	-0.810655	-2.15382	-1.48224	-0.446511	0.595141	Yes
	AmbionC1	14	20	s15197	PCGF2	7703	CAUCAGGUCUGACAAAACAtt	21.89	29.9683	25.9291	-0.446511	0.595141	Yes
	AmbionA4	3	13	s44611	PRICKLE1	144165	GGGAUUCGAUGGAUUCUUUtt	-5.69854	-3.97734	-4.83794	-0.453105	0.595141	Yes
	AmbionB4	3	13	s44612	PRICKLE1	144165	CCCUGAAUCUUGUUACAGAtt	4.22319	4.46246	4.34283	-0.453105	0.595141	Yes
	AmbionC4	3	13	s44613	PRICKLE1	144165	GCAUCGGAUUAAACAGCUUtt	31.2733	21.1672	26.2203	-0.453105	0.595141	Yes
	AmbionA3	6	9	s31751	RNF114	55905	AUCUGUGGUUUGUCCGAUAtt	-3.90136	-3.17719	-3.53927	-0.448146	0.595141	Yes
	AmbionB3	6	9	s31752	RNF114	55905	CACUGCAAAUUAUUCCAUAtt	3.29273	9.07507	6.1839	-0.448146	0.595141	Yes
	AmbionC3	6	9	s31753	RNF114	55905	GGUUUUCUUAUGACACUUUtt	32.8272	19.0926	25.9599	-0.448146	0.595141	Yes
	AmbionA3	5	3	s30108	RNF31	55072	GCAUGAACGACCCAGAAUAtt	11.557	4.16169	7.85934	-0.453999	0.595141	Yes
	AmbionB3	5	3	s30109	RNF31	55072	CCAUCGCCUUGAAGGAGAAtt	2.26588	-1.36715	0.449367	-0.453999	0.595141	Yes
	AmbionC3	5	3	s30110	RNF31	55072	CGGCUGCUACAAUGCCUUUtt	4.51664	7.60184	6.05924	-0.453999	0.595141	Yes
	AmbionA2	3	16	s17226	UBA3	9039	CGACACUUUCUAUCGACAAtt	0.789458		0.789458	-0.446247	0.595141	Yes
	AmbionB2	3	16	s17227	UBA3	9039	GCUUGUUGAUGGACAAGAAtt	-1.16535	1.88822	0.361435	-0.446247	0.595141	Yes
	AmbionC2	3	16	s17228	UBA3	9039	GGUGUUUAAUGAUGUAGAUtt	32.9329	1.72183	17.3274	-0.446247	0.595141	Yes
	AmbionA3	9	11	s35269	UBE2Z	65264	GAAUGUAUCCGGCACGAGAtt	0.888707	3.04478	1.96674	-0.456454	0.595141	Yes
	AmbionB3	9	11	s35270	UBE2Z	65264	GGACUCUGAUAGCAGUUCAtt	0.615131	-2.83041	-1.10764	-0.456454	0.595141	Yes
	AmbionC3	9	11	s35271	UBE2Z	65264	GAUUCAUGCAUUGAUCACAtt	35.362	17.302	26.332	-0.456454	0.595141	Yes
	AmbionA2	11	3	s23512	UBR2	23304	CAACUACAGUAGAUCGAGAtt	-0.0332324	5.29104	2.6289	-0.447352	0.595141	Yes
	AmbionB2	11	3	s23513	UBR2	23304	GGCGUAGGUCUGUUCGAUAtt	-0.696578	1.4403	0.37186	-0.447352	0.595141	Yes
	AmbionC2	11	3	s23514	UBR2	23304	GGAUUAGAACAAUAUCUCAtt	3.50466	3.43375	3.4692	-0.447352	0.595141	Yes
	AmbionA3	5	13	s30660	UEVLD	55293	GCAAAUCGAGUGAUCGGAAtt	5.7739	1.89883	3.83637	-0.448457	0.595141	Yes
	AmbionB3	5	13	s30661	UEVLD	55293	CGAUGGACCUUGAAAUCUUtt	27.9251	13.5045	20.7148	-0.448457	0.595141	Yes
	AmbionC3	5	13	s30662	UEVLD	55293	CAUUAGCAAUUUCAGCAAAtt	-2.77756	3.54377	0.383106	-0.448457	0.595141	Yes
	AmbionD1	2	14	s15739	USP11	8237	GCCUGAUGCUUUUUGGACAtt	-5.31229		-5.31229	-0.460234	0.595141	Yes
	AmbionD1	7	14	s15740	USP11	8237	CCGCUUCUAUAAGCUCUAUtt	17.6137	16.9571	17.2854	-0.460234	0.595141	Yes
	AmbionD1	12	14	s15741	USP11	8237	GGUCGAAGUGUACCCAGUAtt	10.4645	5.66231	8.06339	-0.460234	0.595141	Yes
	AmbionD1	6	5	s39837	USP45	85015	GAAACUGUCACAUACCAGAtt	9.46208	7.985	8.72354	-0.459565	0.595141	Yes
	AmbionD1	11	5	s39838	USP45	85015	CAAGAGCACUUAGUGCACAtt	-1.44425	2.53422	0.544986	-0.459565	0.595141	Yes
	AmbionD1	16	5	s39839	USP45	85015	GACCGAAAAUGUAUUAGAAtt	0.361633	3.27921	1.82042	-0.459565	0.595141	Yes
	AmbionD1	2	22	s17361	USP6	9098	GCAUCCAGUGCGUUAGUAAtt	5.37021		5.37021	-0.449564	0.595141	Yes
	AmbionD1	7	22	s17362	USP6	9098	CAGCAUUGCUCUUAAGGUUtt	-0.784262	1.58522	0.400481	-0.449564	0.595141	Yes
	AmbionD1	12	22	s17363	USP6	9098	CCAGGAUCGUGAUAACUGUtt	20.4988	16.9271	18.713	-0.449564	0.595141	Yes
	AmbionA4	6	22	s50108	FBXO43	286151	CAACAUUACUCUAUGAGCAtt	24.9025	26.7642	25.8333	-0.443264	0.595938	Yes
	AmbionB4	6	22	s50109	FBXO43	286151	GGCGUGAAAUUGUUGUUCAtt	-4.36055	-1.86013	-3.11034	-0.443264	0.595938	Yes
	AmbionC4	6	22	s50110	FBXO43	286151	GUACAUGAGCUGUUCAUGAtt	0.287088	-3.28188	-1.4974	-0.443264	0.595938	Yes
	AmbionA2	11	5	s23569	NEDD4L	23327	CAGAUAACCCUGAAUGACAtt	30.7432	20.7876	25.7654	-0.441653	0.596372	Yes
	AmbionB2	11	5	s23570	NEDD4L	23327	GGACAUCGCGAGUACCUAUtt	8.39568	5.15733	6.77651	-0.441653	0.596372	Yes
	AmbionC2	11	5	s23571	NEDD4L	23327	CCUUUGAAGAUUUACGAGAtt	-2.74523	-1.87267	-2.30895	-0.441653	0.596372	Yes
	AmbionA2	13	12	s25274	FBXL4	26235	CGACUUGUUCUCUAUCGAAtt	1.37569	-1.01896	0.178365	-0.43177	0.599396	Yes
	AmbionB2	13	12	s25275	FBXL4	26235	CUGGAUCUGUGGAGAUGUAtt	29.33	13.2934	21.3117	-0.43177	0.599396	Yes
	AmbionC2	13	12	s25276	FBXL4	26235	GGAACUUACUUUUGAACAAtt	6.47406	8.33823	7.40615	-0.43177	0.599396	Yes
	AmbionA3	11	11	s37602	FBXO38	81545	GGACUCGAUUGGUUGAUAUtt	8.49401	9.90918	9.20159	-0.433064	0.599396	Yes
	AmbionB3	11	11	s37603	FBXO38	81545	CACCAAUUGUAAACCGAUUtt	5.98175	5.77217	5.87696	-0.433064	0.599396	Yes
	AmbionC3	11	11	s37604	FBXO38	81545	GGGUGUAUUUCAGCGAGUAtt	-1.65838	2.13089	0.236252	-0.433064	0.599396	Yes
	AmbionA3	3	12	s28576	FBXO40	51725	GGCGGAUGCUGAUACACUUtt	-5.49939	-1.38211	-3.44075	-0.433828	0.599396	Yes
	AmbionB3	3	12	s28577	FBXO40	51725	CGAUUCUUUUGACUAGCAUtt	34.7481	6.16807	20.4581	-0.433828	0.599396	Yes
	AmbionC3	3	12	s28578	FBXO40	51725	GUCCUGUCCUUUCAACAUUtt	4.64289	10.272	7.45744	-0.433828	0.599396	Yes
	AmbionA2	11	4	s23554	TRIM2	23321	GAGUUUCUGUGGACCGCAAtt	0.730992	3.17689	1.95394	-0.435291	0.599396	Yes
	AmbionB2	11	4	s23555	TRIM2	23321	GGGACGAUCUUAACCACCAtt	33.6268	17.0064	25.3166	-0.435291	0.599396	Yes
	AmbionC2	11	4	s23556	TRIM2	23321	GUAUAUGCCUGGAACGGUAtt	-7.70673	-2.21927	-4.963	-0.435291	0.599396	Yes
	AmbionA4	7	8	s50635	TRIML1	339976	CGACAACCCGGAAAGAUUUtt	12.6378	10.6687	11.6533	-0.431972	0.599396	Yes
	AmbionB4	7	8	s50636	TRIML1	339976	UGUUCUCACUAAUAGGUUUtt	-0.447672	0.912488	0.232408	-0.431972	0.599396	Yes
	AmbionC4	7	8	s50637	TRIML1	339976	GCAAAAUGAUCGCACAGAUtt	-0.0210057	0.626071	0.302533	-0.431972	0.599396	Yes
	AmbionD1	5	4	s33118	USP31	57478	CAGACGACCUGGAAACAGUtt	7.81887	4.24046	6.02967	-0.432158	0.599396	Yes
	AmbionD1	10	4	s33119	USP31	57478	CAGGCUCACUCGCAAAGAAtt	27.8138	22.4239	25.1188	-0.432158	0.599396	Yes
	AmbionD1	15	4	s33120	USP31	57478	GUGUUGUUGGAAUAACAUAtt	-0.213474	-4.45738	-2.33543	-0.432158	0.599396	Yes
	AmbionA3	5	16	s226841	FBXL8	55336	GGUCUUUACCGAGUUGGGAtt	-2.68988	1.96811	-0.360885	-0.427516	0.603531	Yes
	AmbionB3	5	16	s30765	FBXL8	55336	CGACCACAUUCACAACCUAtt	40.3119	9.36098	24.8364	-0.427516	0.603531	Yes
	AmbionC3	5	16	s30766	FBXL8	55336	AAAAAUCAGUUGCGAAUGUtt	-5.42188	-1.75252	-3.5872	-0.427516	0.603531	Yes
	AmbionA3	12	14	s38751	FBXW9	84261	GUGGGAGCCUUGUACACCAtt	29.0107	20.5107	24.7607	-0.422942	0.608147	Yes
	AmbionB3	12	14	s38752	FBXW9	84261	GGCACUAAGCGAAAUAGUAtt	2.99545	8.79837	5.89691	-0.422942	0.608147	Yes
	AmbionC3	12	14	s38753	FBXW9	84261	GACCCACCAAGGACCAUUUtt	-4.23725	-2.27761	-3.25743	-0.422942	0.608147	Yes
	AmbionA3	3	8	s28500	ASB4	51666	CAAGGUUACUGGUUGCCUAtt	-2.63662	-3.25206	-2.94434	-0.415467	0.613984	Yes
	AmbionB3	3	8	s28501	ASB4	51666	CCACAGUUCCAUAAGGUGAtt	13.0127	0.106699	6.55971	-0.415467	0.613984	Yes
	AmbionC3	3	8	s28502	ASB4	51666	GCAUGCUGCUUGACUACAAtt	34.3392	15.057	24.6981	-0.415467	0.613984	Yes
	AmbionA3	5	8	s30331	MSL2	55167	CUUCAUGGGUUAUCAUGUAtt	-10.5679	-4.78387	-7.67589	-0.412528	0.613984	Yes
	AmbionB3	5	8	s30332	MSL2	55167	GCAUCCUAGUGAACUGCUAtt	36.9665	12.2558	24.6111	-0.412528	0.613984	Yes
	AmbionC3	5	8	s30333	MSL2	55167	CCUUCAACCUCAGAACCCAtt	9.90339	3.83476	6.86907	-0.412528	0.613984	Yes
	AmbionA3	11	17	s37821	RNF146	81847	CUGUGAUGCUAAUACCGUAtt	4.75466	9.25873	7.0067	-0.413603	0.613984	Yes
	AmbionB3	11	17	s37822	RNF146	81847	GCACGUUUUCUGCUAUCUAtt	-2.14364	-2.45305	-2.29834	-0.413603	0.613984	Yes
	AmbionC3	11	17	s37823	RNF146	81847	GUAUGUCGCUGAUCUUGAAtt	3.47271	10.4696	6.97115	-0.413603	0.613984	Yes
	AmbionA3	3	20	s29046	RNF216	54476	CAUCCUGUAUAAGUACUAUtt	19.4337	28.3399	23.8868	-0.416588	0.613984	Yes
	AmbionB3	3	20	s29047	RNF216	54476	GGCCCAUCACCAUAUCUGAtt	13.706	0.311685	7.00884	-0.416588	0.613984	Yes
	AmbionC3	3	20	s29048	RNF216	54476	GGAUGACUACGGUGAAUUUtt	-3.88537	-1.00584	-2.4456	-0.416588	0.613984	Yes
	AmbionD1	3	7	s18781	USP34	9736	GGAUUGAACUGUUGACGAAtt	26.3185	23.0429	24.6807	-0.413994	0.613984	Yes
	AmbionD1	8	7	s225180	USP34	9736	CAAGUCUCAUGGUUAUAGAtt	-1.64771	-3.14187	-2.39479	-0.413994	0.613984	Yes
	AmbionD1	13	7	s225181	USP34	9736	CAGUGAUAAUAGCGAUACAtt	-4.88921	-1.72585	-3.30753	-0.413994	0.613984	Yes
	AmbionA1	3	15	s2479	CBLB	868	GAAGCUAUAUUUUCCGGUUtt	-4.21534	-5.66602	-4.94068	-0.411068	0.61429	Yes
	AmbionB1	3	15	s2480	CBLB	868	GGUCGAAUUUUGGGUAUUAtt	28.0528	21.089	24.5709	-0.411068	0.61429	Yes
	AmbionC1	3	15	s2481	CBLB	868	GGAGAUAACUUUCGUAUCAtt	-2.82903	-4.07316	-3.45109	-0.411068	0.61429	Yes
	AmbionA2	3	10	s17059	HERC3	8916	GCUAUGGAGUGAUUGAACAtt	5.19439	9.48815	7.34127	-0.402814	0.619003	Yes
	AmbionB2	3	10	s17060	HERC3	8916	CCUACUAUCAAGAUUCAAAtt	-3.03961	2.83194	-0.103835	-0.402814	0.619003	Yes
	AmbionC2	3	10	s17061	HERC3	8916	CCCGUACUGUUUAACAAUUtt		2.42167	2.42167	-0.402814	0.619003	Yes
	AmbionA1	10	22	s11752	RAG1	5896	CCCUAGGCCUUUUACGAAAtt	-0.306405	0.143176	-0.0816143	-0.403882	0.619003	Yes
	AmbionB1	10	22	s11753	RAG1	5896	GCAGCUGAGUUCUACAAGAtt	19.4797	21.4883	20.484	-0.403882	0.619003	Yes
	AmbionC1	10	22	s11754	RAG1	5896	CGAAGUUCAAGUAUAGGUAtt	2.99739	8.93239	5.96489	-0.403882	0.619003	Yes
	AmbionA3	10	20	s37035	RNF34	80196	GCUUAUGGAUGGAGACCAAtt	27.1893	21.1974	24.1933	-0.405299	0.619003	Yes
	AmbionB3	10	20	s37036	RNF34	80196	CCAUAGAUACUUGUCGUGAtt	-0.346195	-0.63003	-0.488112	-0.405299	0.619003	Yes
	AmbionC3	10	20	s37037	RNF34	80196	CAUUUUCAGUCUUUAGAAAtt	0.775313	4.25487	2.51509	-0.405299	0.619003	Yes
	AmbionA1	13	4	s14382	TRAF3	7187	CGCUAAAGCUGCACACUGAtt	-9.67298	-7.83361	-8.75329	-0.403874	0.619003	Yes
	AmbionB1	13	4	s14383	TRAF3	7187	GGAUAAUUGCUGCAAGAGAtt	3.23601	2.29911	2.76756	-0.403874	0.619003	Yes
	AmbionC1	13	4	s14384	TRAF3	7187	GAGAGCAUCGUUAAAGAUAtt	15.8146	32.5083	24.1614	-0.403874	0.619003	Yes
	AmbionA3	14	22	s195604	DTX2	113878	CGCAGACCAACAAGACUUCtt	12.9482	12.423	12.6856	-0.399899	0.619671	Yes
	AmbionB3	14	22	s223231	DTX2	113878	CAACUACACUGUCAACUACtt	6.13363	7.49775	6.81569	-0.399899	0.619671	Yes
	AmbionC3	14	22	s41519	DTX2	113878	GCCUUUGCACCGUACAACAtt	-3.71765	2.94655	-0.385548	-0.399899	0.619671	Yes
	AmbionA2	8	8	s20836	TRIM3	10612	GGACACCAAUGGAGACAUAtt	-1.28257	-3.18187	-2.23222	-0.401044	0.619671	Yes
	AmbionB2	8	8	s20837	TRIM3	10612	GCAACAACCAGUGUAUUCAtt	25.9746	21.3003	23.6374	-0.401044	0.619671	Yes
	AmbionC2	8	8	s20838	TRIM3	10612	GCACAUAUGAGCUAGUGUAtt	4.22021	-0.795495	1.71236	-0.401044	0.619671	Yes
	AmbionA2	3	3	s16858	SOCS2	8835	CAGACUACCUACUAACAAUtt	24.92	22.2137	23.5668	-0.39824	0.6203	Yes
	AmbionB2	3	3	s16859	SOCS2	8835	CAACUAAUCUUCGAAUCGAtt	-0.0462855	-1.43574	-0.741011	-0.39824	0.6203	Yes
	AmbionC2	3	3	s16860	SOCS2	8835	GAACUUUCUUGAUUAGAGAtt	-1.75759	-2.73	-2.24379	-0.39824	0.6203	Yes
	AmbionD1	6	10	s225569	JOSD2	126119	CCCUCAACAACGUUCUGCAtt	-1.11117	0.641097	-0.235036	-0.394298	0.622468	Yes
	AmbionD1	11	10	s225570	JOSD2	126119	GCUGCUGCCUCAAUAAAUCtt	9.34867	1.63031	5.48949	-0.394298	0.622468	Yes
	AmbionD1	16	10	s42956	JOSD2	126119	CGGCAACUAUGAUGUCAAUtt	7.02666	13.8466	10.4366	-0.394298	0.622468	Yes
	AmbionA3	15	12	s42189	UBE2J2	118424	GCACAAGACGAACUCAGUAtt	2.32211	-2.76017	-0.219032	-0.39536	0.622468	Yes
	AmbionB3	15	12	s42190	UBE2J2	118424	CAAACCUCCCAGUAUCUAUtt	6.96793	6.43088	6.6994	-0.39536	0.622468	Yes
	AmbionC3	15	12	s42191	UBE2J2	118424	GGACUUCACGAAAAGACAAtt	20.1354	21.9554	21.0454	-0.39536	0.622468	Yes
	AmbionA3	3	10	s28514	ASB2	51676	UGAAGAUUCUGGUGCAGCAtt	-6.29173	-1.99193	-4.14183	-0.391278	0.625071	Yes
	AmbionB3	3	10	s28515	ASB2	51676	GCGUGGUGCAGUUCUGUGAtt	-1.41864	14.784	6.68267	-0.391278	0.625071	Yes
	AmbionC3	3	10	s28516	ASB2	51676	GGAAAUACCGUAUAAAACUtt	9.35222	6.84554	8.09888	-0.391278	0.625071	Yes
	AmbionA4	2	15	s225658	ASB11	140456	AUGUGAACCUUGUGACAAUtt	17.9327	27.6029	22.7678	-0.380627	0.625732	Yes
	AmbionB4	2	15	s44270	ASB11	140456	AUGUUAACAUUGACCAUGAtt	0.0168439	-0.851737	-0.417446	-0.380627	0.625732	Yes
	AmbionC4	2	15	s44272	ASB11	140456	GGAGCUAACCUGAAGCGUAtt	-4.84398	-8.43919	-6.64158	-0.380627	0.625732	Yes
	AmbionA3	15	7	s41787	FBXO17	115290	ACGUAUCUUUUGAGCAGUAtt	3.35223	4.02778	3.69001	-0.375412	0.625732	Yes
	AmbionB3	15	7	s41788	FBXO17	115290	AAAAGGAAGUGGUCAAGUUtt	24.2517	21.0618	22.6567	-0.375412	0.625732	Yes
	AmbionC3	15	7	s41789	FBXO17	115290	CCACGUCUUCACCAACUUUtt	-4.95953	-1.96635	-3.46294	-0.375412	0.625732	Yes
	AmbionA2	13	14	s25310	FBXW8	26259	GGAUGGGUGUACGAAGGAAtt	14.5755	8.9421	11.7588	-0.380938	0.625732	Yes
	AmbionB2	13	14	s25311	FBXW8	26259	GUGCCUUACCAGACGGUAAtt	-2.5248	-2.10975	-2.31727	-0.380938	0.625732	Yes
	AmbionC2	13	14	s25312	FBXW8	26259	CCAAGUUGCUUUUGGUGUAtt	-0.153697	13.0387	6.44251	-0.380938	0.625732	Yes
	AmbionA3	14	8	s40747	LONRF1	91694	GGUUGACCAAGAUACAGCAtt	6.88374	7.3471	7.11542	-0.377231	0.625732	Yes
	AmbionB3	14	8	s40748	LONRF1	91694	GUUUAGAUCAUGCACCAUAtt	7.11936	5.62656	6.37296	-0.377231	0.625732	Yes
	AmbionC3	14	8	s40749	LONRF1	91694	CGAUACCAGCUGUCGGUUUtt	-3.41751	-0.736547	-2.07703	-0.377231	0.625732	Yes
	AmbionA1	11	7	s11797	RAPSN	5913	GCAUUGCAGGUGUGGACAAtt	-0.0453492	-2.52164	-1.2835	-0.376707	0.625732	Yes
	AmbionB1	11	7	s11798	RAPSN	5913	GCGAGUCCAUAGGCGAGAAtt	2.91899	-1.34938	0.784803	-0.376707	0.625732	Yes
	AmbionC1	11	7	s11799	RAPSN	5913	GUCUGAGCGAGAGCAUUUAtt	31.5653	13.7829	22.6741	-0.376707	0.625732	Yes
	AmbionA4	2	6	s43598	TRIM71	131405	GAAUGAUCGUUGUGGUGGAtt	-4.46354	-2.93524	-3.69939	-0.385936	0.625732	Yes
	AmbionB4	2	6	s43599	TRIM71	131405	GGACAUACGUGGUGAGUUAtt	-1.19822	5.30899	2.05538	-0.385936	0.625732	Yes
	AmbionC4	2	6	s43600	TRIM71	131405	GGAACCAUCGGGUACAGAUtt	18.2353	27.7067	22.971	-0.385936	0.625732	Yes
	AmbionA3	4	16	s29767	UBE2R2	54926	GGUGGAAUCCUACUCAGAAtt	0.0466213	-0.85655	-0.404964	-0.388437	0.625732	Yes
	AmbionB3	4	16	s29768	UBE2R2	54926	CCUAUUAAGUGUAAUCUCAtt	25.6474	14.5624	20.1049	-0.388437	0.625732	Yes
	AmbionC3	4	16	s29769	UBE2R2	54926	AUGCUGAAAUUAUUAGGAAtt	6.32776	6.88381	6.60579	-0.388437	0.625732	Yes
	AmbionD1	2	8	s14616	UCHL1	7345	AAGUUAGUCCUAAAGUGUAtt	11.8188	3.29794	7.55835	-0.387494	0.625732	Yes
	AmbionD1	7	8	s14617	UCHL1	7345	GCACAAUCGGACUUAUUCAtt	4.22474	8.98489	6.60482	-0.387494	0.625732	Yes
	AmbionD1	12	8	s14618	UCHL1	7345	GACCAUUGGGAAUUCCUGUtt	-1.0659	0.454388	-0.305758	-0.387494	0.625732	Yes
	AmbionD1	2	20	s17129	USP13	8975	GCACUACGAGCAACGAAUAtt	3.27634	-2.44201	0.417163	-0.385838	0.625732	Yes
	AmbionD1	7	20	s17130	USP13	8975	GCUUAUGAACUAACGAGAAtt	16.1261	15.7882	15.9572	-0.385838	0.625732	Yes
	AmbionD1	12	20	s17131	USP13	8975	CAAGCGAUGUUUUUCGUUUtt	-2.35323	1.72684	-0.313195	-0.385838	0.625732	Yes
	AmbionD1	4	10	s223825	USP25	29761	CCAGAAACCGAUUAUCGUUtt	2.81974	3.14497	2.98236	-0.376385	0.625732	Yes
	AmbionD1	9	10	s223826	USP25	29761	GAAUCCAUCGAACAAUUGAtt	-3.52523	2.76701	-0.379114	-0.376385	0.625732	Yes
	AmbionD1	14	10	s223827	USP25	29761	GUAUGUUGAUCCAUCAAGAtt	4.65455	7.59618	6.12537	-0.376385	0.625732	Yes
	AmbionD1	6	18	s51515	USP50	373509	GCUCAAUUAUAGCAUCGUAtt	-0.912773	0.184604	-0.364084	-0.37848	0.625732	Yes
	AmbionD1	11	18	s51516	USP50	373509	CUCACUAACUUGGACCUCAtt		19.3302	19.3302	-0.37848	0.625732	Yes
	AmbionD1	16	18	s51517	USP50	373509	CAGCAUUUACGAAAAAGAUtt	0.724915	-1.33347	-0.304279	-0.37848	0.625732	Yes
	AmbionD1	4	19	s30867	YOD1	55432	GAGCAAUAGAGAUAUCGAUtt	1.62875	5.86886	3.7488	-0.381945	0.625732	Yes
	AmbionD1	9	19	s30868	YOD1	55432	CAGUAAGAAUUGAUCGUUUtt	-2.61907	-1.04002	-1.82955	-0.381945	0.625732	Yes
	AmbionD1	14	19	s30869	YOD1	55432	GUAACUUCCCUGAUCCAGAtt	21.9461	23.665	22.8055	-0.381945	0.625732	Yes
	AmbionA1	15	8	s15293	ZFAND5	7763	CUGUCCGUAUGAUUACAAAtt	-6.91595	-4.88898	-5.90246	-0.380009	0.625732	Yes
	AmbionB1	15	8	s15294	ZFAND5	7763	AGAUGUUUCAUGUGCAGAAtt	8.18697	9.78852	8.98774	-0.380009	0.625732	Yes
	AmbionC1	15	8	s15295	ZFAND5	7763	GACACUAGCUUAAACAACUtt	-7.67974	20.4885	6.40438	-0.380009	0.625732	Yes
	AmbionA4	2	17	s44276	ASB6	140459	UGAGAACAUUCGUCUCUUAtt	6.68645	5.44195	6.0642	-0.362673	0.637522	Yes
	AmbionB4	2	17	s44277	ASB6	140459	CCUACUACACGGCCUUGCAtt	-6.14157	-2.07611	-4.10884	-0.362673	0.637522	Yes
	AmbionC4	2	17	s44278	ASB6	140459	CUCUCCCUUUUACCAGGAAtt	14.7213	4.52582	9.62358	-0.362673	0.637522	Yes
	AmbionA3	4	21	s30025	FBXO34	55030	CUCUCAUACCUAUUCCCAAtt	16.5439	17.8131	17.1785	-0.362851	0.637522	Yes
	AmbionB3	4	21	s30026	FBXO34	55030	GAAUCUUUGUGCAUUAGUAtt	5.49457	2.21971	3.85714	-0.362851	0.637522	Yes
	AmbionC3	4	21	s30027	FBXO34	55030	CCGAAAUCCUGAUCAAAGAtt	-1.38139	0.268089	-0.556653	-0.362851	0.637522	Yes
	AmbionA2	15	14	s27518	RNF12	51132	CCACGAAGAUCUCAUCAUAtt	7.63879	0.95046	4.29462	-0.365254	0.637522	Yes
	AmbionB2	15	14	s27519	RNF12	51132	CCCACGAUCUGAAUCAACAtt	28.288	16.0387	22.1634	-0.365254	0.637522	Yes
	AmbionC2	15	14	s27520	RNF12	51132	GAAUAUCGGCAGAGAGAUAtt	-3.65313	-1.62497	-2.63905	-0.365254	0.637522	Yes
	AmbionA3	7	20	s33478	SH3RF1	57630	CGAAGACAAGUGGAUGAAAtt	3.82309	3.46013	3.64161	-0.364924	0.637522	Yes
	AmbionB3	7	20	s33479	SH3RF1	57630	GGCUAAUUGUAGCUCAAAAtt	2.77448	0.689646	1.73206	-0.364924	0.637522	Yes
	AmbionC3	7	20	s33480	SH3RF1	57630	GCUAAGGUCUUGUUGCACAtt	-0.49756	-0.542113	-0.519836	-0.364924	0.637522	Yes
	AmbionA4	8	5	s53135	MEX3D	399664	GCCGAACACUUCUCCAUCAtt	1.15851	2.2747	1.71661	-0.360782	0.638611	Yes
	AmbionB4	8	5	s53136	MEX3D	399664	GAGCCGGUCUUCAUCGUGAtt	12.2321	13.8979	13.065	-0.360782	0.638611	Yes
	AmbionC4	8	5	s53137	MEX3D	399664	CAAUCAAAUUUCUAACUUUtt	-0.723825	-0.415699	-0.569762	-0.360782	0.638611	Yes
	AmbionA3	7	10	s33037	BIRC6	57448	GGUAGAUAUUUCUAGUACAtt	19.9326	20.4672	20.1999	-0.355555	0.644037	Yes
	AmbionB3	7	10	s33038	BIRC6	57448	CGAUAUAUUGGAUAAUCGAtt	-0.426464	-5.69774	-3.0621	-0.355555	0.644037	Yes
	AmbionC3	7	10	s33039	BIRC6	57448	CCUUGGUCUGAACACGAAAtt	3.84299	8.04286	5.94293	-0.355555	0.644037	Yes
	AmbionA4	4	4	s45479	FBXO41	150726	AGAUUGGGAUUGCGGAUUAtt	0.743343	-0.385587	0.178878	-0.352535	0.644037	Yes
	AmbionB4	4	4	s45480	FBXO41	150726	GCAUCUGCCGGAACCUCAAtt	-0.841777	9.90811	4.53317	-0.352535	0.644037	Yes
	AmbionC4	4	4	s45481	FBXO41	150726	GCAGAUGAUUGGUCGCUGUtt	-2.79089	1.49333	-0.648781	-0.352535	0.644037	Yes
	AmbionA2	6	17	s19778	TRIM28	10155	GCGGAAAUGUGAGCGUGUAtt	5.69271	8.18577	6.93924	-0.354672	0.644037	Yes
	AmbionB2	6	17	s19779	TRIM28	10155	GGCCCUAUUCUGUCACGAAtt	-2.12212	-3.89438	-3.00825	-0.354672	0.644037	Yes
	AmbionC2	6	17	s19780	TRIM28	10155	GCAACAUUGCAGAAGAGCAtt	1.3901	10.456	5.92304	-0.354672	0.644037	Yes
	AmbionD1	4	3	s22872	USP33	23032	CCUUACCACUCUUCGAGUAtt	1.09612	3.98137	2.53875	-0.353563	0.644037	Yes
	AmbionD1	9	3	s22873	USP33	23032	GUAGUAACCUUGCAAGAUUtt	22.8019	11.0642	16.933	-0.353563	0.644037	Yes
	AmbionD1	14	3	s22874	USP33	23032	CAGUCGACUUAAACAACCAtt	-2.06941	0.783208	-0.643099	-0.353563	0.644037	Yes
	AmbionA3	15	19	s43041	FBXO27	126433	GAAAGUGGAUGGUGCAACAtt	-11.6355	-11.1869	-11.4112	-0.349411	0.645085	Yes
	AmbionB3	15	19	s43042	FBXO27	126433	GACGCAACCUUAUUCGCAAtt	7.31199	4.3492	5.8306	-0.349411	0.645085	Yes
	AmbionC3	15	19	s43043	FBXO27	126433	AGACUGUUCUAGAUAAAUUtt	0.099613	12.078	6.08879	-0.349411	0.645085	Yes
	AmbionA2	12	17	s24907	RNF167	26001	GCUAUUACCUCAUCCCUUUtt	6.49815	0.278023	3.38809	-0.349457	0.645085	Yes
	AmbionB2	12	17	s24908	RNF167	26001	GCGGAAUCGACUUACCAAAtt	0.396398	3.43966	1.91803	-0.349457	0.645085	Yes
	AmbionC2	12	17	s24909	RNF167	26001	GGUGUGGAAUAGUGAGGAAtt	0.618058	-1.95891	-0.670424	-0.349457	0.645085	Yes
	AmbionA1	14	4	s14586	UBE2H	7328	CUACCUGAUAAAUACCCUUtt	-0.689418	4.48956	1.90007	-0.348432	0.645085	Yes
	AmbionB1	14	4	s14587	UBE2H	7328	GGCGGAGUAUGGAAAGUUAtt	1.91514	-3.293	-0.68893	-0.348432	0.645085	Yes
	AmbionC1	14	4	s14588	UBE2H	7328	GAAGUUUUAUGGACCACAAtt	7.20321	6.91597	7.05959	-0.348432	0.645085	Yes
	AmbionA3	15	20	s225582	ASB17	127247	CAACAUUGUCUUAACAAUAtt	-5.68374	-4.74825	-5.216	-0.346803	0.645832	Yes
	AmbionB3	15	20	s225583	ASB17	127247	CGACUUCACUGAAAUAUGUtt	12.0616	16.8883	14.475	-0.346803	0.645832	Yes
	AmbionC3	15	20	s43142	ASB17	127247	GAGUAAUGGUUGAUCGUGAtt	2.42308	9.0921	5.75759	-0.346803	0.645832	Yes
	AmbionA2	13	15	s25313	FBXO25	26260	CAUUCUUAUUAGAGGAGUAtt	-3.61216	-1.87236	-2.74226	-0.341331	0.650724	Yes
	AmbionB2	13	15	s25314	FBXO25	26260	CAAUCCUCGCUUAAUCAAAtt	19.7051	23.471	21.588	-0.341331	0.650724	Yes
	AmbionC2	13	15	s25315	FBXO25	26260	CAUUUUGGAUAAAAUCGUUtt	-1.04217	-3.73048	-2.38632	-0.341331	0.650724	Yes
	AmbionA4	7	16	s51810	RNF148	378925	CAAUUUCAGCAGGCCCAAAtt	2.09816	1.63209	1.86513	-0.341282	0.650724	Yes
	AmbionB4	7	16	s51811	RNF148	378925	GAUUGCGUCUGGAGACUUAtt	-2.45513	11.4163	4.48059	-0.341282	0.650724	Yes
	AmbionC4	7	16	s51812	RNF148	378925	GGAAUUAGACCUAAAUGAAtt	-1.73202	0.250381	-0.74082	-0.341282	0.650724	Yes
	AmbionA2	13	21	s25334	FBXO8	26269	GGAAAUCGAAAGAACAGGAtt	7.88639	3.31908	5.60274	-0.339046	0.6524	Yes
	AmbionB2	13	21	s25335	FBXO8	26269	CACCAAUCAUCGUAAACAAtt	-5.71015	4.07299	-0.818581	-0.339046	0.6524	Yes
	AmbionC2	13	21	s25336	FBXO8	26269	GAGAGUAUCUUGAAACUCUtt	18.3051	24.6854	21.4952	-0.339046	0.6524	Yes
	AmbionA2	9	22	s22739	TRIM32	22954	CAGUCAAGGUGAAGUACUAtt	6.63503	4.09273	5.36388	-0.337213	0.652864	Yes
	AmbionB2	9	22	s22740	TRIM32	22954	GUGCUAAAGAUCAUUGAUAtt	-3.74626	4.20312	0.228434	-0.337213	0.652864	Yes
	AmbionC2	9	22	s22741	TRIM32	22954	CCGUGGUAACUAUCGUAUAtt	-4.17728	2.6187	-0.779292	-0.337213	0.652864	Yes
	AmbionD1	3	15	s20808	USP16	10600	GAGUGUAUGGUGUUACGUAtt	5.20679	6.41134	5.80906	-0.33651	0.652864	Yes
	AmbionD1	8	15	s20809	USP16	10600	CCGUGAAAGGACUCAGUAAtt	-6.45241	-0.753068	-3.60274	-0.33651	0.652864	Yes
	AmbionD1	13	15	s20810	USP16	10600	GAAUGAUAGUCAUACUCCUtt	4.66799	6.50947	5.58873	-0.33651	0.652864	Yes
	AmbionA4	5	4	s46701	RNF133	168433	GCCGAUCAAAGUACUCAGAtt	-0.532128	5.36897	2.41842	-0.332146	0.656102	Yes
	AmbionB4	5	4	s46702	RNF133	168433	CAACUGCUACCUUAGCAUAtt	-2.5767	0.821801	-0.877451	-0.332146	0.656102	Yes
	AmbionC4	5	4	s46703	RNF133	168433	GCAAGGAUUCAGAACCGGAtt	9.47705	7.52004	8.49855	-0.332146	0.656102	Yes
	AmbionA1	12	5	s12838	SIAH2	6478	CAAGCAAGCCGAGAACUUUtt	25.2768	15.722	20.4994	-0.332288	0.656102	Yes
	AmbionB1	12	5	s12839	SIAH2	6478	UCGUCUUUCUAGCUACAGAtt	5.25578	5.80124	5.52851	-0.332288	0.656102	Yes
	AmbionC1	12	5	s12840	SIAH2	6478	GACUGGAGUUGAAUGGGAAtt	-7.44619	-1.95684	-4.70151	-0.332288	0.656102	Yes
	AmbionA3	15	22	s43446	TRIM43	129868	GGAAAAAGAUUCAAGAAAAtt	0.0677567	7.09026	3.57901	-0.327098	0.662088	Yes
	AmbionB3	15	22	s43447	TRIM43	129868	CCUGAGCUCUGAGAAACAAtt	21.4357	16.264	18.8499	-0.327098	0.662088	Yes
	AmbionC3	15	22	s43448	TRIM43	129868	GUGAGAAGUUGGAUGUUUAtt	-2.83529	0.970446	-0.932423	-0.327098	0.662088	Yes
	AmbionA3	4	7	s29332	MARCH5	54708	GUGUUAACUCUAAUUUACAtt	1.8372	6.16701	4.00211	-0.321066	0.666275	Yes
	AmbionB3	4	7	s29333	MARCH5	54708	GGAGGACUAUGUGCUUAGAtt	2.38505	-1.1026	0.641224	-0.321066	0.666275	Yes
	AmbionC3	4	7	s29334	MARCH5	54708	CAGAUAGACUGAUCUCAAAtt	-1.9744	0.0119141	-0.981245	-0.321066	0.666275	Yes
	AmbionA4	6	9	s48857	RNF214	257160	GCACAAGGAGUGUAUCAAAtt	-0.683379	-3.86926	-2.27632	-0.323133	0.666275	Yes
	AmbionB4	6	9	s48858	RNF214	257160	GAAUCACCAGGAGAUAUUAtt	5.03263	5.71302	5.37282	-0.323133	0.666275	Yes
	AmbionC4	6	9	s48859	RNF214	257160	CGAAAUAAAUAGGAACAUUtt	3.02618	16.9254	9.9758	-0.323133	0.666275	Yes
	AmbionA2	14	18	s26459	UBE2T	29089	GAAGCAUGCAAGACAGAAAtt	1.48361	-3.41586	-0.966124	-0.322069	0.666275	Yes
	AmbionB2	14	18	s26460	UBE2T	29089	ACAUAUCCUCAGAAUUUAAtt	3.5889	3.90789	3.74839	-0.322069	0.666275	Yes
	AmbionC2	14	18	s26461	UBE2T	29089	AGGUGUUUUUAAGCUAGAAtt	-5.03964	10.5317	2.74601	-0.322069	0.666275	Yes
	AmbionA4	8	20	s227254	TRIM64C	646754	ACAUUUAGAAGGGAUGAAAtt	-1.69073	1.44118	-0.124773	-0.31806	0.669216	Yes
	AmbionB4	8	20	s56516	TRIM64C	646754	CCAGGAUGUGGGAAAUAUAtt	16.8665	19.9563	18.4114	-0.31806	0.669216	Yes
	AmbionC4	8	20	s57353	TRIM64C	646754	ACAUUUAGAAGGGAUGAAAtt	-0.208866	-1.84698	-1.02792	-0.31806	0.669216	Yes
	AmbionA1	13	6	s14388	TRAF6	7189	GAAGGUUGUUUGCACAAGAtt	0.278767	-2.41762	-1.06943	-0.314064	0.67371	Yes
	AmbionB1	13	6	s14389	TRAF6	7189	GCCUAAUCAUUAUGAUCUAtt	-5.15787	13.3565	4.09931	-0.314064	0.67371	Yes
	AmbionC1	13	6	s14390	TRAF6	7189	GGAAACUAUUCACCAGUUAtt	5.92675	2.72965	4.3282	-0.314064	0.67371	Yes
	AmbionA3	12	19	s39302	TRIM63	84676	AGGUGAUCAUGGAUCGUCAtt	-2.32461	0.102713	-1.11095	-0.31207	0.675118	Yes
	AmbionB3	12	19	s39303	TRIM63	84676	GACUGAACUGAAUAACUGUtt	0.374745	2.54982	1.46228	-0.31207	0.675118	Yes
	AmbionC3	12	19	s39304	TRIM63	84676	GCCUGGAGAUGUUUACCAAtt	11.4429	15.9132	13.6781	-0.31207	0.675118	Yes
	AmbionA2	8	19	s21589	RAB40B	10966	UCACAGAGUCGUUCACGGAtt	-1.93813	-5.78648	-3.86231	-0.30934	0.675996	Yes
	AmbionB2	8	19	s21590	RAB40B	10966	GGCAUUGAUCGAUGGAUUAtt	16.9835	14.1168	15.5502	-0.30934	0.675996	Yes
	AmbionC2	8	19	s223170	RAB40B	10966	GAAUGUUACUUUAUCAUGAtt	1.79102	8.47184	5.13143	-0.30934	0.675996	Yes
	AmbionA3	10	11	s36471	RNF122	79845	CAGAGUGAGCGAUACGGAUtt	-4.67818	2.45213	-1.11303	-0.310079	0.675996	Yes
	AmbionB3	10	11	s36472	RNF122	79845	AGGUGGUGCUUAAAGGUGAtt	3.30625	0.00304853	1.65465	-0.310079	0.675996	Yes
	AmbionC3	10	11	s36473	RNF122	79845	GCCCAUUGCUAGUCCCUCAtt	-1.79147	1.14879	-0.321341	-0.310079	0.675996	Yes
	AmbionA4	2	7	s43824	UBE2QL1	134111	GAAGCUACCUUUAAGAGUUtt	18.3539	11.1581	14.756	-0.304572	0.677061	Yes
	AmbionB4	2	7	s43825	UBE2QL1	134111	GGGACGGAUCUGUAGAAAAtt	-3.15774	-0.618612	-1.88818	-0.304572	0.677061	Yes
	AmbionC4	2	7	s43826	UBE2QL1	134111	GUCCUUCAGUCGCAAGGAAtt	4.02648	6.02371	5.0251	-0.304572	0.677061	Yes
	AmbionA2	10	4	s22790	FBXL11	22992	GGAGAUGCAGUACCCUAAAtt	-4.37284	-4.42691	-4.39987	-0.30189	0.677061	Yes
	AmbionB2	10	4	s22791	FBXL11	22992	CACUGUGAAUGAUGUCAAAtt	4.28535	4.51163	4.39849	-0.30189	0.677061	Yes
	AmbionC2	10	4	s22792	FBXL11	22992	CGAAUGGAGUCAACCUGGAtt	19.4179	19.4294	19.4237	-0.30189	0.677061	Yes
	AmbionD1	4	20	s226854	OTUD5	55593	CAGGAGCAUUGGUUUGAAAtt	-2.64238	6.25149	1.80456	-0.307099	0.677061	Yes
	AmbionD1	9	20	s226855	OTUD5	55593	CCUAGACAGUAUGAAGAAAtt	17.2186	22.0612	19.6399	-0.307099	0.677061	Yes
	AmbionD1	14	20	s31035	OTUD5	55593	GAAUAUCCACUAUAAUUCAtt	-0.784166	-1.52387	-1.15402	-0.307099	0.677061	Yes
	AmbionA3	2	5	s27938	PHF21A	51317	GAACAACAGCAAAUCCGGUtt	3.27268	4.94741	4.11004	-0.305116	0.677061	Yes
	AmbionB3	2	5	s27939	PHF21A	51317	CAACCGGACAAGUUCCAAAtt	0.439172	-2.7565	-1.15867	-0.305116	0.677061	Yes
	AmbionC3	2	5	s27940	PHF21A	51317	CAGCUACGGAAGAACCUGAtt	3.30965	4.16593	3.73779	-0.305116	0.677061	Yes
	AmbionA2	5	16	s19106	PJA2	9867	CAGGAAUCAUUAGGCAAUAtt	15.444	16.129	15.7865	-0.301159	0.677061	Yes
	AmbionB2	5	16	s230379	PJA2	9867	GGAAGGCAGGGAUACCUUAtt	-0.82403	-1.06949	-0.946759	-0.301159	0.677061	Yes
	AmbionC2	5	16	s230380	PJA2	9867	CCAGUGAACCUAUAUUUGAtt	5.07191	-7.44367	-1.18588	-0.301159	0.677061	Yes
	AmbionA3	13	9	s39613	RNFT2	84900	ACAGCCUCAUAUUCCUGAAtt	-0.674969	-1.99018	-1.33257	-0.30388	0.677061	Yes
	AmbionB3	13	9	s39614	RNFT2	84900	CAGACUUUGUUCUGAAGUAtt	21.1443	17.7523	19.4483	-0.30388	0.677061	Yes
	AmbionC3	13	9	s39615	RNFT2	84900	GGAAAGUUCUAUCUGGUCAtt	5.0697	4.30718	4.68844	-0.30388	0.677061	Yes
	AmbionA2	11	8	s23635	VPS8	23355	GCACUAGUGUUGGAGGUCAtt	0.878153	1.19705	1.0376	-0.302147	0.677061	Yes
	AmbionB2	11	8	s23636	VPS8	23355	GCAGUACAAAAUUACGUGAtt	-0.663447	2.69437	1.01546	-0.302147	0.677061	Yes
	AmbionC2	11	8	s23637	VPS8	23355	GCAUGUGAUUGAUCGGCAAtt	-0.798284	-1.56637	-1.18233	-0.302147	0.677061	Yes
	AmbionA2	10	19	s229650	FBXO28	23219	CUAUGUCAGAAACAAGUUAtt	1.60758	0.942656	1.27512	-0.298199	0.678374	Yes
	AmbionB2	10	19	s229651	FBXO28	23219	GAAAUAUGUGGAUUCCAAUtt	-1.91958	-0.48822	-1.2039	-0.298199	0.678374	Yes
	AmbionC2	10	19	s23318	FBXO28	23219	GGAAAUUACCAGGAUCAGAtt	0.144361	7.82566	3.98501	-0.298199	0.678374	Yes
	AmbionD1	3	9	s19266	JOSD1	9929	CUACAACCUCGACUCCAAAtt	-2.2919	-0.105411	-1.19866	-0.299185	0.678374	Yes
	AmbionD1	8	9	s19267	JOSD1	9929	AAACAUCAUUUGCGAGGAAtt	3.04998	1.09881	2.0744	-0.299185	0.678374	Yes
	AmbionD1	13	9	s19268	JOSD1	9929	CAAAGGCUAUGAAGCUGUUtt	4.42683	9.42939	6.92811	-0.299185	0.678374	Yes
	AmbionA4	3	14	s225687	FBXL14	144699	GGAGGUUGCAGCAACAUCAtt	-1.89983	3.31744	0.708808	-0.295246	0.681345	Yes
	AmbionB4	3	14	s44684	FBXL14	144699	GGCAGAUGACGGACAGUGAtt	-1.25901	-1.26317	-1.26109	-0.295246	0.681345	Yes
	AmbionC4	3	14	s44686	FBXL14	144699	GGCAUAGACCUGUACGGCUtt	-1.58923	0.407853	-0.59069	-0.295246	0.681345	Yes
	AmbionA1	14	7	s14595	UBE2N	7334	GCAUCAGUAUCUGACCUUUtt	-3.64709	0.698863	-1.47411	-0.287403	0.691842	Yes
	AmbionB1	14	7	s14596	UBE2N	7334	CUUGAUUGUUGGAACCAAAtt	19.3235	16.7021	18.0128	-0.287403	0.691842	Yes
	AmbionC1	14	7	s14597	UBE2N	7334	GGAAGAAUAUGUUUAGAUAtt	2.7002	-0.640865	1.02967	-0.287403	0.691842	Yes
	AmbionA2	4	5	s17886	UBE4A	9354	GCCUGGAUGAAUUCGAUUAtt	-1.67034	-1.67579	-1.67306	-0.286502	0.691842	Yes
	AmbionB2	4	5	s17887	UBE4A	9354	CGUGAGUACAUGAACAAGAtt	20.4894	17.1366	18.813	-0.286502	0.691842	Yes
	AmbionC2	4	5	s17888	UBE4A	9354	GGAUCUUCCUUAUUACUCUtt	-0.0508796	-5.97935	-3.01512	-0.286502	0.691842	Yes
	AmbionA2	13	20	s25331	FBXO9	26268	GGAAGAUUGUCAUUCUGAUtt	14.9163	5.14389	10.0301	-0.280744	0.696032	Yes
	AmbionB2	13	20	s25332	FBXO9	26268	GAUAUAGAGUUCAAGAUUAtt	-1.399	10.4885	4.54475	-0.280744	0.696032	Yes
	AmbionC2	13	20	s25333	FBXO9	26268	GUAUUUGCUGUAAUAACUAtt	-2.39656	-1.00311	-1.69983	-0.280744	0.696032	Yes
	AmbionA2	8	12	s21095	RFPL3	10738	GGAACAAAAUCAGGCCCAAtt	6.67149	-2.58844	2.04152	-0.281551	0.696032	Yes
	AmbionB2	8	12	s21096	RFPL3	10738	AGAUUUGACGUGUCCGUUUtt	-0.464918	-0.162246	-0.313582	-0.281551	0.696032	Yes
	AmbionC2	8	12	s21097	RFPL3	10738	AGACCUUGCCGAGAGAUUUtt	-1.04091	-1.98791	-1.51441	-0.281551	0.696032	Yes
	AmbionA1	12	8	s12892	SKP2	6502	GAAUCUUAGCGGCUACAGAtt	1.36846	5.478	3.42323	-0.282525	0.696032	Yes
	AmbionB1	12	8	s12893	SKP2	6502	GGCCUAAGCUAAAUCGAGAtt	8.77223	14.7798	11.776	-0.282525	0.696032	Yes
	AmbionC1	12	8	s12894	SKP2	6502	GACCUAUCGAACUCAGUUAtt	-0.212692	-2.80186	-1.50728	-0.282525	0.696032	Yes
	AmbionA4	4	13	s45855	RNF217	154214	GACUUACUGGAACCUCAUAtt	2.22964	10.0724	6.15103	-0.279252	0.696757	Yes
	AmbionB4	4	13	s45856	RNF217	154214	CACUAAUUUUUGUUACCGAtt	5.39075	3.67697	4.53386	-0.279252	0.696757	Yes
	AmbionC4	4	13	s45857	RNF217	154214	GUUGUUAAGUGAUAUGCUAtt	-0.761212	-6.08298	-3.42209	-0.279252	0.696757	Yes
	AmbionA4	4	7	s45593	DTX3L	151636	GCGUAUUAGGAGUCUCAGAtt	-6.61969	-2.8233	-4.72149	-0.277024	0.697006	Yes
	AmbionB4	4	7	s45594	DTX3L	151636	GAUGGACAUUGAUAGCGAUtt	3.92341	6.20599	5.0647	-0.277024	0.697006	Yes
	AmbionC4	4	7	s45595	DTX3L	151636	GUAUGGACACCAUUAGUAAtt	4.23012	4.75729	4.4937	-0.277024	0.697006	Yes
	AmbionA1	14	8	s14598	UBE2V1	7335	AGUAAAUAGUUCUAAUGGAtt	-1.97201	-1.67538	-1.82369	-0.277337	0.697006	Yes
	AmbionB1	14	8	s14599	UBE2V1	7335	GAAUUCAUAUAGCAUCAAAtt	17.33	18.9348	18.1324	-0.277337	0.697006	Yes
	AmbionC1	14	8	s224768	UBE2V1	7335	AUAUAUAAGUUGUGCUAUAtt	0.174891	-2.49008	-1.15759	-0.277337	0.697006	Yes
	AmbionA3	2	21	s28282	PHF7	51533	GGGCCUUUCUUGGACUGAUtt	14.349	17.5686	15.9588	-0.274072	0.698434	Yes
	AmbionB3	2	21	s28283	PHF7	51533	GCUCCUCUCUUAGAUCUAAtt	3.09	5.74642	4.41821	-0.274072	0.698434	Yes
	AmbionC3	2	21	s28284	PHF7	51533	UUAUUUCUGUCUUAUCUUAtt	-3.04709	-2.04607	-2.54658	-0.274072	0.698434	Yes
	AmbionA3	6	14	s32033	RNF17	56163	GGAACUUUCUUGUUACGAUtt	-2.06065	-1.11084	-1.58575	-0.274758	0.698434	Yes
	AmbionB3	6	14	s32034	RNF17	56163	GCAUUACAAUUAUCGCCUUtt	0.068186	2.50314	1.28566	-0.274758	0.698434	Yes
	AmbionC3	6	14	s32035	RNF17	56163	CGUUGUCUCACCUAAUGAAtt	-2.45813	-0.106928	-1.28253	-0.274758	0.698434	Yes
	AmbionA4	5	6	s47003	DTX3	196403	CAGAUACAGUUCUCCCUUAtt	7.61771	8.16049	7.8891	-0.268	0.705526	Yes
	AmbionB4	5	6	s47004	DTX3	196403	GGAUGCUGGUCUCUAAGGAtt	1.17028	4.72567	2.94797	-0.268	0.705526	Yes
	AmbionC4	5	6	s47005	DTX3	196403	CGAGACUUCUGACAUCUAUtt	-2.9325	-0.391528	-1.66202	-0.268	0.705526	Yes
	AmbionA3	14	14	s41043	UBE2Q2	92912	CAACAAUCCUAUAAUUCCAtt	19.4891	16.2024	17.8458	-0.267631	0.705526	Yes
	AmbionB3	14	14	s41044	UBE2Q2	92912	GCAAUUGAAGUGGUUGAUAtt	-3.16771	-2.97175	-3.06973	-0.267631	0.705526	Yes
	AmbionC3	14	14	s41045	UBE2Q2	92912	GAAUCAAUAUAAUCUAGCAtt	-3.79423	-1.58112	-2.68767	-0.267631	0.705526	Yes
	AmbionA2	12	21	s25076	HERC4	26091	GCUCCUUACCUGAUGUUGAtt	-2.62138	-0.734034	-1.67771	-0.265114	0.707957	Yes
	AmbionB2	12	21	s25077	HERC4	26091	GACAGGUAGUGAUCGCAUUtt	-3.28764	1.44133	-0.923153	-0.265114	0.707957	Yes
	AmbionC2	12	21	s25078	HERC4	26091	GGAAGUAUUUCACGAAUUAtt	1.11051	6.25716	3.68383	-0.265114	0.707957	Yes
	AmbionA2	9	10	s22178	RNF139	11236	GGGAAAAGCUUGACGAUUAtt	-4.45129	1.00417	-1.72356	-0.260319	0.713042	Yes
	AmbionB2	9	10	s22179	RNF139	11236	GUAUCGAAUUUACGGAUUAtt	5.82251	2.10894	3.96573	-0.260319	0.713042	Yes
	AmbionC2	9	10	s22180	RNF139	11236	GGACCUCAUUUGCAAUCUUtt	0.271573	1.05612	0.663848	-0.260319	0.713042	Yes
	AmbionD1	3	22	s22259	USP18	11274	CUCAAACUCUGGAACCUGAtt	10.3643	24.3685	17.3664	-0.259967	0.713042	Yes
	AmbionD1	8	22	s22260	USP18	11274	UUUUUGAUGUGGACUCAAAtt	-3.83337	-0.241871	-2.03762	-0.259967	0.713042	Yes
	AmbionD1	13	22	s22261	USP18	11274	UGCCCUUGUUUGUCCAACAtt	-3.75256	-1.67555	-2.71406	-0.259967	0.713042	Yes
	AmbionA2	8	14	s21153	ZMYND11	10771	GCGCAGUAUGGGUUGGAAAtt	-0.49648	-2.96084	-1.72866	-0.258406	0.713938	Yes
	AmbionB2	8	14	s21154	ZMYND11	10771	GAAAGGACGACGUAAUCAAtt	14.2817	13.0979	13.6898	-0.258406	0.713938	Yes
	AmbionC2	8	14	s21155	ZMYND11	10771	CCAAGAAUGCUGCAUCGGAtt	1.21117	-0.700991	0.255091	-0.258406	0.713938	Yes
	AmbionA4	6	13	s49099	LOC283116	283116	AAGUCAACAGGGCAGAUAAtt	-0.547112	0.995179	0.224034	-0.254171	0.719253	Yes
	AmbionB4	6	13	s49100	LOC283116	283116	AGAUGUACCCUAUUUCACUtt	18.7492	15.3345	17.0418	-0.254171	0.719253	Yes
	AmbionC4	6	13	s49101	LOC283116	283116	GAAUGACAUUCAACGCAGUtt	-1.82594	-2.77642	-2.30118	-0.254171	0.719253	Yes
	AmbionA4	7	4	s50214	TRIM42	287015	CUGCCGCAAUGACAACAAAtt	7.58493	7.89426	7.7396	-0.252683	0.720043	Yes
	AmbionB4	7	4	s50215	TRIM42	287015	CUAACAACGUACAAAUGGAtt	-3.51973	-0.113019	-1.81637	-0.252683	0.720043	Yes
	AmbionC4	7	4	s50216	TRIM42	287015	CAGGCCCAAUUGUUAUCUAtt	3.81458	3.10066	3.45762	-0.252683	0.720043	Yes
	AmbionA2	12	14	s24703	RCHY1	25898	CAAUGACUGUAAUGGACGAtt	-3.84303	-8.17115	-6.00709	-0.250509	0.721978	Yes
	AmbionB2	12	14	s24704	RCHY1	25898	CUAGAUCGCUUUAAAGUGAtt	4.52958	9.23237	6.88098	-0.250509	0.721978	Yes
	AmbionC2	12	14	s24705	RCHY1	25898	CUGUGGAAUUUGUAGGAUUtt	4.72633	2.9986	3.86247	-0.250509	0.721978	Yes
	AmbionA3	5	14	s224356	FBXW7	55294	GGAGUAUGGUCAUCACAAAtt	-1.67207	-2.0113	-1.84169	-0.247933	0.722587	Yes
	AmbionB3	5	14	s224357	FBXW7	55294	GUUAACAAGUGGAAUGGAAtt	10.4533	-4.88903	2.78215	-0.247933	0.722587	Yes
	AmbionC3	5	14	s30665	FBXW7	55294	CGGGUGAAUUUAUUCGAAAtt	-3.88757	0.913527	-1.48702	-0.247933	0.722587	Yes
	AmbionA4	8	9	s54181	TRIM67	440730	GGAUUGGAAGUGCCGACUAtt	-3.16786	-2.42377	-2.79582	-0.246372	0.722587	Yes
	AmbionB4	8	9	s54182	TRIM67	440730	GCAGAUCCAGGAAAACGGAtt	2.51894	5.06508	3.79201	-0.246372	0.722587	Yes
	AmbionC4	8	9	s54183	TRIM67	440730	CAACUAUCUCAGGCCUUAAtt	11.5072	20.0858	15.7965	-0.246372	0.722587	Yes
	AmbionD1	5	16	s36925	VCPIP1	80124	GAGCAACUUCAUAACGUAAtt	-2.78554	8.16372	2.68909	-0.246131	0.722587	Yes
	AmbionD1	10	16	s36926	VCPIP1	80124	GAAUCCCGAUGAUUAUACUtt	19.6532	13.7274	16.6903	-0.246131	0.722587	Yes
	AmbionD1	15	16	s36927	VCPIP1	80124	GAAUAGUAAUGUUUACGAUtt	-3.26355	-2.02647	-2.64501	-0.246131	0.722587	Yes
	AmbionD1	4	16	s29405	ZRANB1	54764	GUGCUAAUCUCAAUACCGAtt	3.80217		3.80217	-0.247059	0.722587	Yes
	AmbionD1	9	16	s29406	ZRANB1	54764	GGAUUUUCAGAGGAUUGAAtt	3.64609	10.0434	6.84477	-0.247059	0.722587	Yes
	AmbionD1	14	16	s29407	ZRANB1	54764	GACGACCAAUUAUAGUUUAtt	-3.19593	-1.42215	-2.30904	-0.247059	0.722587	Yes
	AmbionA2	7	9	s20137	MARCH6	10299	GCCCUUACCAUAUUGGUCAtt	-4.91584	-6.78581	-5.85082	-0.236079	0.722806	Yes
	AmbionB2	7	9	s20138	MARCH6	10299	GAUACUUGCUGGAUCUUCAtt	20.6572	11.5533	16.1053	-0.236079	0.722806	Yes
	AmbionC2	7	9	s20139	MARCH6	10299	GGCAGAUGCUAAUAACGGAtt	-1.03734	-3.47247	-2.2549	-0.236079	0.722806	Yes
	AmbionA2	10	8	s22956	CAND2	23066	GGAGACAGAGGAUAGUGAAtt	2.56101	2.91564	2.73832	-0.240369	0.722806	Yes
	AmbionB2	10	8	s22957	CAND2	23066	UCAAGUUCCUUAUCUCGGAtt	-2.88741	-0.965422	-1.92642	-0.240369	0.722806	Yes
	AmbionC2	10	8	s22958	CAND2	23066	CGAGUACAGCGAUGACGAUtt	6.24811	2.23565	4.24188	-0.240369	0.722806	Yes
	AmbionA2	3	11	s17062	HERC2	8924	GCGAAAACAUGGAUGUUCUtt	14.9458	16.9832	15.9645	-0.232329	0.722806	Yes
	AmbionB2	3	11	s17063	HERC2	8924	CUAUGGUACGCGAUCGUCAtt	-5.04988	-9.57285	-7.31136	-0.232329	0.722806	Yes
	AmbionC2	3	11	s17064	HERC2	8924	CCAUUGCUUUGACGAAAGAtt	-2.97484	-2.29542	-2.63513	-0.232329	0.722806	Yes
	AmbionA4	6	19	s49958	RNF175	285533	CUGGUUCAGUGGAGACAGAtt	-1.18151	-1.1979	-1.18971	-0.242991	0.722806	Yes
	AmbionB4	6	19	s49959	RNF175	285533	GACUUGCCCUUACUGCAAAtt	14.1687	19.1023	16.6355	-0.242991	0.722806	Yes
	AmbionC4	6	19	s49960	RNF175	285533	GUCUACAAAUGGUUUCUUUtt	-4.82384	-0.0832193	-2.45353	-0.242991	0.722806	Yes
	AmbionA3	14	6	s230675	RNF185	91445	GGAGACCAGACCUAACAGAtt	-1.76242	-3.12944	-2.44593	-0.233074	0.722806	Yes
	AmbionB3	14	6	s230676	RNF185	91445	AGACCAGACCUAACAGACAtt	0.664297	0.736598	0.700447	-0.233074	0.722806	Yes
	AmbionC3	14	6	s40665	RNF185	91445	CAUCAGUGGUUGGAGACCAtt	19.5305	12.4439	15.9872	-0.233074	0.722806	Yes
	AmbionA2	15	5	s26950	SOCS7	30837	CCUCCUAGAUGAUAUCAGUtt	-0.258379	-3.57172	-1.91505	-0.2432	0.722806	Yes
	AmbionB2	15	5	s26951	SOCS7	30837	GUUCUUUCCUGGUACGAGAtt	2.3267	-3.42994	-0.551619	-0.2432	0.722806	Yes
	AmbionC2	15	5	s26952	SOCS7	30837	CUAAACCUCUGAUCUCUUAtt	9.07548	5.78853	7.432	-0.2432	0.722806	Yes
	AmbionA2	7	5	s195025	STUB1	10273	GUCUGUUCGUGGGCCGAAAtt	4.10826	3.64927	3.87877	-0.238904	0.722806	Yes
	AmbionB2	7	5	s195026	STUB1	10273	CGCUGGUGGCCGUGUAUUAtt	-4.39313	-4.05468	-4.2239	-0.238904	0.722806	Yes
	AmbionC2	7	5	s195027	STUB1	10273	CCAAUCUGCAGCGAGCUUAtt	4.06297	3.20659	3.63478	-0.238904	0.722806	Yes
	AmbionA3	10	22	s37138	TRIM45	80263	UGGAGUAAAUGAUAAGAUAtt	2.46416	4.68286	3.57351	-0.232242	0.722806	Yes
	AmbionB3	10	22	s37139	TRIM45	80263	GGACAUACUACAUUUCCUAtt	-7.57076	-5.67534	-6.62305	-0.232242	0.722806	Yes
	AmbionC3	10	22	s37140	TRIM45	80263	AAGUUGCCGUUGUCCCUAAtt	6.01318	6.88666	6.44992	-0.232242	0.722806	Yes
	AmbionA3	7	5	s32805	TRIM54	57159	AGAACAUUAUCGACAUUUAtt	-0.852687	3.43431	1.29081	-0.236837	0.722806	Yes
	AmbionB3	7	5	s32806	TRIM54	57159	AAGAGAAGAUCAAUAUUUAtt	-2.67925	-5.48865	-4.08395	-0.236837	0.722806	Yes
	AmbionC3	7	5	s32807	TRIM54	57159	AAGCAGUUGUUAAACCAGAtt	16.9304	15.3714	16.1509	-0.236837	0.722806	Yes
	AmbionA2	9	3	s21803	UBE2C	11065	GUUGAGCCCUUGUAUAUUAtt	15.8791	16.1425	16.0108	-0.235324	0.722806	Yes
	AmbionB2	9	3	s21804	UBE2C	11065	UCCUUUUUGUGAUUUCUGUtt	-5.45758	-3.53322	-4.4954	-0.235324	0.722806	Yes
	AmbionC2	9	3	s21805	UBE2C	11065	GUGUCGUCUUUUUAAUUUUtt	-2.62291	-1.01967	-1.82129	-0.235324	0.722806	Yes
	AmbionA2	14	12	s26181	UBE2S	27338	AGGUCUUUCCCAACGAGGAtt	0.686044	-4.17001	-1.74198	-0.232849	0.722806	Yes
	AmbionB2	14	12	s26182	UBE2S	27338	GCCUGCUGAUCCACCCUAAtt	4.01062	-1.27144	1.36959	-0.232849	0.722806	Yes
	AmbionC2	14	12	s26183	UBE2S	27338	UGACGACACUGACCGCAGAtt	-6.18924	2.14635	-2.02145	-0.232849	0.722806	Yes
	AmbionA3	5	12	s30636	UBE2W	55284	GGAAUGACCUUAAAUGAGAtt	-5.16998	-3.71515	-4.44257	-0.236893	0.722806	Yes
	AmbionB3	5	12	s30637	UBE2W	55284	GGUCAUAUCUGUUUAUCCAtt	17.9526	-4.58699	6.68281	-0.236893	0.722806	Yes
	AmbionC3	5	12	s30638	UBE2W	55284	AGUGGAUUGUAGACAUGGAtt	2.53123	4.70473	3.61798	-0.236893	0.722806	Yes
	AmbionD1	3	19	s21339	USP19	10869	GGCGUGACAAGAUCAAUGAtt	4.53378	2.61687	3.57532	-0.235664	0.722806	Yes
	AmbionD1	8	19	s21340	USP19	10869	CCAGAGUUGUUGCUCGAUUtt	-3.25947	-0.700585	-1.98003	-0.235664	0.722806	Yes
	AmbionD1	13	19	s21341	USP19	10869	CCAUCACUUUUGACCCGUUtt	7.89229	9.22417	8.55823	-0.235664	0.722806	Yes
	AmbionD1	2	16	s15778	USP9Y	8287	CUAUCCAACUCAAACGAUUtt	4.55244	8.42797	6.4902	-0.233786	0.722806	Yes
	AmbionD1	7	16	s15779	USP9Y	8287	CGAUGUAUUGUUAAUCGUAtt	-3.4674	0.616778	-1.42531	-0.233786	0.722806	Yes
	AmbionD1	12	16	s15780	USP9Y	8287	GUCUGUAGUUCACCCGUUAtt	-1.73524	-2.25431	-1.99478	-0.233786	0.722806	Yes
	AmbionA3	10	5	s36019	HECTD3	79654	CCUGAAGUACUGUACCGCAtt	2.51457	4.58166	3.54812	-0.230924	0.723392	Yes
	AmbionB3	10	5	s36020	HECTD3	79654	CCACUGUACUGAGUGACCAtt	13.0506	7.2248	10.1377	-0.230924	0.723392	Yes
	AmbionC3	10	5	s36021	HECTD3	79654	CCCUCUGACAAAUAUGAAAtt	-4.00564	-3.6585	-3.83207	-0.230924	0.723392	Yes
	AmbionA4	6	6	s226010	FBXO33	254170	GAACUGGAGCGAUUUGUGAtt	-1.20044	0.0478233	-0.576307	-0.225372	0.729457	Yes
	AmbionB4	6	6	s226011	FBXO33	254170	GAAGAAAUCCUGAGUAAUAtt	2.23525	5.63544	3.93534	-0.225372	0.729457	Yes
	AmbionC4	6	6	s226012	FBXO33	254170	GUUCCUCACUCAUUUUAUUtt	-3.11405	-1.11289	-2.11347	-0.225372	0.729457	Yes
	AmbionA3	10	13	s36548	UBA5	79876	CCGUAGCAAUAGUAGGUGUtt	-4.69465	0.531753	-2.08145	-0.226304	0.729457	Yes
	AmbionB3	10	13	s36549	UBA5	79876	CUGCCUAAACAAGAGGUUAtt	-3.15225	2.68101	-0.235616	-0.226304	0.729457	Yes
	AmbionC3	10	13	s36550	UBA5	79876	GCAUUGAAACGAAUGGGAAtt	-5.68898	5.88823	0.0996261	-0.226304	0.729457	Yes
	AmbionA3	8	21	s34692	AKTIP	64400	CAAACGAUCUGAAGGUGAAtt	0.916724	2.58517	1.75095	-0.211467	0.733042	Yes
	AmbionB3	8	21	s34693	AKTIP	64400	GUAAAGUUGUUGACAGUGUtt	-3.46741	-1.01984	-2.24363	-0.211467	0.733042	Yes
	AmbionC3	8	21	s34694	AKTIP	64400	GAACUGCACCAAAGAAACAtt	12.4085	11.2029	11.8057	-0.211467	0.733042	Yes
	AmbionA2	12	7	s24563	FBXL2	25827	CCUCAAUGGAUGCACAAAAtt	3.57977	2.14539	2.86258	-0.221649	0.733042	Yes
	AmbionB2	12	7	s24564	FBXL2	25827	GGCAAAGAAUAGAUCUUUUtt	4.9494	7.04242	5.99591	-0.221649	0.733042	Yes
	AmbionC2	12	7	s24565	FBXL2	25827	GGUGUGAUCAGAUCACGAAtt	-1.35583	-2.93436	-2.1451	-0.221649	0.733042	Yes
	AmbionA3	10	21	s37047	FBXO11	80204	GAAACGAUUAUAUAUGGAAtt	-6.48065	1.8353	-2.32268	-0.21863	0.733042	Yes
	AmbionB3	10	21	s37048	FBXO11	80204	GCAGUUGUAUAAAGGUGCAtt	-2.77246	4.37565	0.801595	-0.21863	0.733042	Yes
	AmbionC3	10	21	s37049	FBXO11	80204	GUACUGAGAAGAAACCGGAtt	18.0224	12.0178	15.0201	-0.21863	0.733042	Yes
	AmbionA4	5	14	s47365	FBXO15	201456	CAGUUACUGUUAUAUGGUAtt	-1.653	7.80657	3.07679	-0.211712	0.733042	Yes
	AmbionB4	5	14	s47366	FBXO15	201456	CUACCUAUGUGGUACAUUUtt	5.90729	20.5138	13.2106	-0.211712	0.733042	Yes
	AmbionC4	5	14	s47367	FBXO15	201456	GGUUGGGCAAUUAUACUGAtt	-5.92017	-11.4528	-8.68649	-0.211712	0.733042	Yes
	AmbionA2	11	17	s24176	PATZ1	23598	GCGCCGAUAUAAUGCUCUUtt	6.0956	0.47156	3.28358	-0.209847	0.733042	Yes
	AmbionB2	11	17	s24177	PATZ1	23598	GUGGUAAGGUGUUCACUGAtt	-6.67238	-7.90143	-7.28691	-0.209847	0.733042	Yes
	AmbionC2	11	17	s24178	PATZ1	23598	CACUUGAACGGACAUAUCAtt	2.49656	3.57362	3.03509	-0.209847	0.733042	Yes
	AmbionA4	3	20	s45244	RC3H1	149041	GAUCGAGAGUUACUAUCCAtt	12.3847	1.45967	6.9222	-0.212961	0.733042	Yes
	AmbionB4	3	20	s45245	RC3H1	149041	CGAUCUUUAGGUGAACGAAtt	-2.42969	-2.24792	-2.3388	-0.212961	0.733042	Yes
	AmbionC4	3	20	s45246	RC3H1	149041	GCUUACGAAUUGCACCGGAtt	3.21348	3.01524	3.11436	-0.212961	0.733042	Yes
	AmbionA4	6	8	s48675	RNF144B	255488	CAGUUUCAACUUUAUCAGAtt	-3.13057	-1.24068	-2.18562	-0.22072	0.733042	Yes
	AmbionB4	6	8	s48676	RNF144B	255488	GGGUUUAUAUCGAACGCAAtt	-3.91804	0.77847	-1.56979	-0.22072	0.733042	Yes
	AmbionC4	6	8	s48677	RNF144B	255488	CCUCAGACAUUAUGACAAAtt	9.23871	5.42723	7.33297	-0.22072	0.733042	Yes
	AmbionA4	5	17	s47904	RNF152	220441	GCUGUUCAGUGUGCCUGCAtt	2.65525	3.43822	3.04674	-0.210468	0.733042	Yes
	AmbionB4	5	17	s47905	RNF152	220441	UGUCAGAUCUGUUUCAAUUtt	-10.475	-3.13099	-6.803	-0.210468	0.733042	Yes
	AmbionC4	5	17	s47906	RNF152	220441	GCAUCGUGCUUCACAACAUtt	15.4658	7.68069	11.5732	-0.210468	0.733042	Yes
	AmbionA1	11	18	s12079	RNF6	6049	GCAAGAUAGAGAACGAGAAtt	2.63239	3.79711	3.21475	-0.215471	0.733042	Yes
	AmbionB1	11	18	s12080	RNF6	6049	CCUUACCUCAAGACCAUAAtt	9.13146	15.0783	12.1049	-0.215471	0.733042	Yes
	AmbionC1	11	18	s12081	RNF6	6049	CAAUGGAGAGUUUCGGUUUtt	-6.17671	-5.84813	-6.01242	-0.215471	0.733042	Yes
	AmbionA3	14	12	s40938	SPSB4	92369	CCUGUUUCCUUAUUCAAGAtt	-8.62971	-6.38553	-7.50762	-0.212431	0.733042	Yes
	AmbionB3	14	12	s40939	SPSB4	92369	GACACUCAGUUCUUUCAAAtt	-2.51125	1.03074	-0.740256	-0.212431	0.733042	Yes
	AmbionC3	14	12	s40940	SPSB4	92369	GCAGGAUUGUCACACCGUUtt	18.9744	10.6347	14.8046	-0.212431	0.733042	Yes
	AmbionA3	14	4	s40530	TRIM41	90933	CAAUAGGUGUGAAGAGGUAtt	-2.37535	-2.10308	-2.23922	-0.213312	0.733042	Yes
	AmbionB3	14	4	s40531	TRIM41	90933	GGGACAACAUGGACUAUGUtt	12.0594	10.0894	11.0744	-0.213312	0.733042	Yes
	AmbionC3	14	4	s40532	TRIM41	90933	UGGUCCAGGUGAUUCGGCAtt	-2.4114	-0.849169	-1.63028	-0.213312	0.733042	Yes
	AmbionA3	5	19	s31019	UBE2Q1	55585	CAGUCGAACUCGUGAAUGAtt	-10.5841	-7.53939	-9.06175	-0.209064	0.733042	Yes
	AmbionB3	5	19	s31020	UBE2Q1	55585	GCAACAUCACGGAGUCAUAtt	4.37757	-5.80447	-0.713449	-0.209064	0.733042	Yes
	AmbionC3	5	19	s31021	UBE2Q1	55585	GGAAUACUCUGCUAUUGCAtt	14.9932	13.9962	14.4947	-0.209064	0.733042	Yes
	AmbionA3	13	17	s40200	UBE3B	89910	CCCAUGACAUGCUUCGUAAtt	-1.78215	1.46383	-0.159161	-0.209624	0.733042	Yes
	AmbionB3	13	17	s40201	UBE3B	89910	GUUCCAUUAUCAAACCCGAtt	9.38003	11.5527	10.4664	-0.209624	0.733042	Yes
	AmbionC3	13	17	s40202	UBE3B	89910	GCUGCGAAAGGAUCUCAAAtt	-3.6101	-0.885692	-2.2479	-0.209624	0.733042	Yes
	AmbionD1	5	8	s33415	USP36	57602	GGAUGUAGGCUAUCCGGAAtt	-3.44258	9.92669	3.24205	-0.216734	0.733042	Yes
	AmbionD1	10	8	s33416	USP36	57602	CAUCGGCAAUGGGAUUAUUtt	7.22919	10.0799	8.65456	-0.216734	0.733042	Yes
	AmbionD1	15	8	s33417	USP36	57602	CACUAUUACUGCUACGUGAtt	-6.25727	-1.43132	-3.8443	-0.216734	0.733042	Yes
	AmbionD1	2	10	s14681	USP4	7375	GGGAUGACAUUUUCGUGUAtt	-1.52209		-1.52209	-0.218864	0.733042	Yes
	AmbionD1	7	10	s14682	USP4	7375	CCCAGAAUGUGCUAAGGUUtt	-3.48221	-0.618232	-2.05022	-0.218864	0.733042	Yes
	AmbionD1	12	10	s14683	USP4	7375	GCCUAUGCUGAACUCAUUAtt	-1.8505	-2.56179	-2.20614	-0.218864	0.733042	Yes
	AmbionA2	13	16	s25316	FBXO24	26261	UGAGGAAGGUGUCCCACUAtt	1.22453	-3.63907	-1.20727	-0.20707	0.733275	Yes
	AmbionB2	13	16	s25317	FBXO24	26261	GGUGGAGCAUAUCAUCUCAtt	13.3059	15.4594	14.3827	-0.20707	0.733275	Yes
	AmbionC2	13	16	s25318	FBXO24	26261	AGAUCGUGCUGGUUGGUCAtt	-6.74839	-3.38999	-5.06919	-0.20707	0.733275	Yes
	AmbionA2	8	4	s20610	FBXW10	10517	ACAAUUUCCUCAACGGGAAtt	2.55513	1.39514	1.97513	-0.207784	0.733275	Yes
	AmbionB2	8	4	s20611	FBXW10	10517	GGUGUAUAUCCGAAAUGAAtt	3.64893	3.2982	3.47357	-0.207784	0.733275	Yes
	AmbionC2	8	4	s20612	FBXW10	10517	GACCUACAAUGUUCGCAUUtt	-1.22188	-3.28758	-2.25473	-0.207784	0.733275	Yes
	AmbionA2	6	22	s19910	TOPORS	10210	GUACAACUCUGACAAGGGAtt	-1.36781	-1.87606	-1.62194	-0.205028	0.735163	Yes
	AmbionB2	6	22	s19911	TOPORS	10210	GGAAAGUAGCAGACCUAGAtt	-5.32467	0.753446	-2.28561	-0.205028	0.735163	Yes
	AmbionC2	6	22	s19912	TOPORS	10210	GAAAGAUCUUUGCGGAAAAtt	1.08124	3.09221	2.08672	-0.205028	0.735163	Yes
	AmbionA2	5	5	s18627	PHF14	9678	GCAACAUGCAGAUAGGUUAtt	-0.211193	-2.50081	-1.356	-0.19612	0.748806	Yes
	AmbionB2	5	5	s225174	PHF14	9678	GAGUAAAGUUCUUAGCAGAtt	-5.37645	-4.51658	-4.94651	-0.19612	0.748806	Yes
	AmbionC2	5	5	s225175	PHF14	9678	GAGUGGUAAUGGAAGUGAAtt	10.9404	16.8477	13.894	-0.19612	0.748806	Yes
	AmbionA2	3	12	s17065	HERC1	8925	GGUCGUGAAUUGUACAGCAtt	8.60608	18.6626	13.6343	-0.191778	0.753131	Yes
	AmbionB2	3	12	s17066	HERC1	8925	CACUUUAGCCUUUACGACAtt	-5.54012	-1.34632	-3.44322	-0.191778	0.753131	Yes
	AmbionC2	3	12	s17067	HERC1	8925	GAGCAUUCAUUUACUCGAAtt	0.1197	-1.49757	-0.688934	-0.191778	0.753131	Yes
	AmbionA1	5	16	s6545	UBE2K	3093	CGGUAUUAUUGUCAUUGCAtt	-0.792964	-3.90813	-2.35055	-0.192246	0.753131	Yes
	AmbionB1	5	16	s6546	UBE2K	3093	GGUCCGGUUUAUCACUAAAtt	-3.47364	-0.99314	-2.23339	-0.192246	0.753131	Yes
	AmbionC1	5	16	s6547	UBE2K	3093	GGGCUUUGAUAGGAAUGCAtt	7.9227	8.93253	8.42761	-0.192246	0.753131	Yes
	AmbionA1	14	22	s15204	TRIM25	7706	CCAUAGACCUCAAAAACGAtt	10.6707	16.3475	13.5091	-0.190555	0.753662	Yes
	AmbionB1	14	22	s15205	TRIM25	7706	CAACACCGCCCACAACAAAtt	-2.5525	4.75463	1.10107	-0.190555	0.753662	Yes
	AmbionC1	14	22	s15206	TRIM25	7706	CAACAAGAAUACACGGAAAtt	-5.8737	-9.62371	-7.7487	-0.190555	0.753662	Yes
	AmbionA4	6	16	s49788	RNF149	284996	CCAUGAUGAUUAUCUCGUUtt	-2.98724	-3.29405	-3.14064	-0.188131	0.756285	Yes
	AmbionB4	6	16	s49789	RNF149	284996	UGGUCAUUAUGAUUAGCUAtt	-1.47167	-2.36351	-1.91759	-0.188131	0.756285	Yes
	AmbionC4	6	16	s49790	RNF149	284996	GGAAUUCCAGUAACGAUGAtt	13.811	12.7263	13.2686	-0.188131	0.756285	Yes
	AmbionA3	10	10	s36444	LONRF3	79836	CCACUUGCUUUAUAGCAAUtt	1.21416	6.89754	4.05585	-0.187092	0.756503	Yes
	AmbionB3	10	10	s36445	LONRF3	79836	GGAGUCUCAUGAGAAUGCAtt	-6.19034	-2.39469	-4.29252	-0.187092	0.756503	Yes
	AmbionC3	10	10	s36446	LONRF3	79836	GCCUAGAUCACAACGCAAAtt	1.80172	3.33834	2.57003	-0.187092	0.756503	Yes
	AmbionA3	4	3	s226775	RNF186	54546	AUAACUUGAUGAAAGUAUUtt	-4.67392	-0.148309	-2.41112	-0.185901	0.75699	Yes
	AmbionB3	4	3	s226776	RNF186	54546	GGAUAGCAUAGCUAAAACUtt	2.14922	2.4	2.27461	-0.185901	0.75699	Yes
	AmbionC3	4	3	s29181	RNF186	54546	CAUCUACCCGGGUGUCUUAtt	-4.9134	1.68459	-1.6144	-0.185901	0.75699	Yes
	AmbionA1	12	18	s14259	TNFAIP3	7128	CAAAGUUGGAUGAAGCUAAtt	-3.55885	-0.375215	-1.96703	-0.18404	0.758651	Yes
	AmbionD1	2	7	s14259	TNFAIP3	7128	CAAAGUUGGAUGAAGCUAAtt	-7.17637	-1.98676	-4.58157	-0.18404	0.758651	Yes
	AmbionB1	12	18	s14260	TNFAIP3	7128	GGAUGUUACCAGGACAUUUtt	-0.765561	6.48393	2.85919	-0.18404	0.758651	Yes
	AmbionD1	7	7	s14260	TNFAIP3	7128	GGAUGUUACCAGGACAUUUtt	1.88277	1.35965	1.62121	-0.18404	0.758651	Yes
	AmbionC1	12	18	s14261	TNFAIP3	7128	CAACGGCUACUGCAACGAAtt	9.57398	1.4276	5.50079	-0.18404	0.758651	Yes
	AmbionD1	12	7	s14261	TNFAIP3	7128	CAACGGCUACUGCAACGAAtt	2.34078	1.00523	1.673	-0.18404	0.758651	Yes
	AmbionA2	10	10	s22980	MYCBP2	23077	CAUGAUAUGUUUCACCGAAtt	-2.35363	-2.77179	-2.56271	-0.181618	0.761301	Yes
	AmbionB2	10	10	s22981	MYCBP2	23077	GGAGAAGUAUUACUACGAUtt	10.6256	15.3215	12.9736	-0.181618	0.761301	Yes
	AmbionC2	10	10	s22982	MYCBP2	23077	GCCUAAUAAGGUUCGAAAAtt	-6.95465	-4.236	-5.59532	-0.181618	0.761301	Yes
	AmbionA4	2	18	s225659	ASB7	140460	GCACGGAUGUUAUAUAAUUtt	-6.21289	-3.52093	-4.86691	-0.179101	0.763322	Yes
	AmbionB4	2	18	s44279	ASB7	140460	GAGCUGAUCCUACAGUUAAtt		5.55023	5.55023	-0.179101	0.763322	Yes
	AmbionC4	2	18	s44281	ASB7	140460	GCGACAUCAUUAAUGCAAAtt	3.64609	1.16806	2.40708	-0.179101	0.763322	Yes
	AmbionA3	14	20	s41322	BIRC8	112401	GAUGUACUCCGUUAACAAAtt	-8.88083	3.8666	-2.50712	-0.177789	0.763322	Yes
	AmbionB3	14	20	s41323	BIRC8	112401	GACAUAUCGCUGUUGUUUUtt	0.403837	0.747797	0.575817	-0.177789	0.763322	Yes
	AmbionC3	14	20	s41324	BIRC8	112401	GUAUCCAGGUUGCAAAUAUtt	8.5088	15.4137	11.9613	-0.177789	0.763322	Yes
	AmbionA2	13	9	s25265	FBXO2	26232	CUUUGAGUGGUGUCGCAAAtt	-1.84135	-3.18998	-2.51567	-0.176891	0.763322	Yes
	AmbionB2	13	9	s25266	FBXO2	26232	CCUUCUGCGUAACCCGUGUtt	-3.78135	0.117205	-1.83207	-0.176891	0.763322	Yes
	AmbionC2	13	9	s25267	FBXO2	26232	CGAGCUCACCGUUAAGCUAtt	-0.575224	1.43385	0.429315	-0.176891	0.763322	Yes
	AmbionA3	3	15	s28991	FBXO42	54455	GAAGAGGUUUUGGAGUAUAtt	-1.67085	6.44589	2.38752	-0.176855	0.763322	Yes
	AmbionB3	3	15	s28992	FBXO42	54455	GAGCAACUCUGGUCGUGUAtt	-0.292804	-5.94236	-3.11758	-0.176855	0.763322	Yes
	AmbionC3	3	15	s28993	FBXO42	54455	CCAUAGAUCUGAAUUGGGAtt	0.587361	4.07224	2.3298	-0.176855	0.763322	Yes
	AmbionA4	4	15	s45968	FBXO16	157574	CAUUCGUUUUAAUUACCUAtt	6.12305	19.316	12.7195	-0.175884	0.763449	Yes
	AmbionB4	4	15	s45969	FBXO16	157574	GGUUUAACUGGUACAUCAAtt	-2.04613	-2.53852	-2.29233	-0.175884	0.763449	Yes
	AmbionC4	4	15	s45970	FBXO16	157574	GCUAUUGAAUGACCGGGUAtt	-0.387441	-4.65585	-2.52165	-0.175884	0.763449	Yes
	AmbionA2	9	4	s21827	TRIM31	11074	CGAGCUCUCAGGAUACGAAtt	0.687838	4.19231	2.44007	-0.172409	0.767996	Yes
	AmbionB2	9	4	s21828	TRIM31	11074	GAUCCUCACAGAAUUUGAAtt	0.387332	2.59724	1.49229	-0.172409	0.767996	Yes
	AmbionC2	9	4	s223187	TRIM31	11074	AGUUGAACGAUCUCAAGAAtt	-0.771429	-4.35321	-2.56232	-0.172409	0.767996	Yes
	AmbionA3	7	11	s33130	RNF150	57484	GAAAGAAACAUCACCGUGAtt	1.20419	2.82904	2.01661	-0.170621	0.767998	Yes
	AmbionB3	7	11	s33131	RNF150	57484	CAGUUUGUAUUGAAGGGUAtt	-1.87443	-3.28426	-2.57935	-0.170621	0.767998	Yes
	AmbionC3	7	11	s33132	RNF150	57484	GAACAUUCUUAAAGCCCUAtt	4.8495	9.94715	7.39832	-0.170621	0.767998	Yes
	AmbionA3	12	18	s39299	TRIM55	84675	AGAUGUUCACGAAACCUGUtt	-6.04425	-4.42802	-5.23613	-0.171421	0.767998	Yes
	AmbionB3	12	18	s39300	TRIM55	84675	GACAUGAAGUGGUUUUGGAtt	-0.728459	3.85448	1.56301	-0.171421	0.767998	Yes
	AmbionC3	12	18	s39301	TRIM55	84675	GGAUAACUUAGAGAAGCAAtt	16.3194	8.78601	12.5527	-0.171421	0.767998	Yes
	AmbionA1	2	8	s1322	AMFR	267	GCUCUGCAAGGAUCGAUUUtt	-3.37773	8.00604	2.31416	-0.168038	0.768018	Yes
	AmbionB1	2	8	s1323	AMFR	267	GACGGAUUCAAGUACCUUUtt	2.19967	2.00534	2.10251	-0.168038	0.768018	Yes
	AmbionC1	2	8	s1324	AMFR	267	CUCAUGUGAUUUUACGAUAtt	-1.55048	-7.29659	-4.42353	-0.168038	0.768018	Yes
	AmbionA2	9	19	s22595	UBOX5	22888	ACAGUAACUUUGGUGUAAAtt	-4.3618	-4.38396	-4.37288	-0.168581	0.768018	Yes
	AmbionB2	9	19	s22596	UBOX5	22888	GUCUUACUGAAAAACCAGAtt	9.29427	10.7264	10.0103	-0.168581	0.768018	Yes
	AmbionC2	9	19	s22597	UBOX5	22888	GCAACAAGAUAUCAGCUGAtt	-0.816405	5.06499	2.12429	-0.168581	0.768018	Yes
	AmbionD1	2	15	s15742	USP9X	8239	GAUGUAUUCUCAAUCGUAUtt	0.327694	0.854991	0.591342	-0.167942	0.768018	Yes
	AmbionD1	7	15	s15743	USP9X	8239	CAGUGUUAAUUGUGCAAGAtt	-10.0997	4.85105	-2.62432	-0.167942	0.768018	Yes
	AmbionD1	12	15	s15744	USP9X	8239	GCCUGUUAAUCUGCGUGAAtt	-5.2565	0.436805	-2.40985	-0.167942	0.768018	Yes
	AmbionA3	14	11	s225103	MEX3A	92312	UCCUAUCAGAAGUUGCAUAtt	0.159418	3.92926	2.04434	-0.164799	0.772021	Yes
	AmbionB3	14	11	s40918	MEX3A	92312	CCUCGAGUACAACAAUGAAtt	0.293484	10.9608	5.62715	-0.164799	0.772021	Yes
	AmbionC3	14	11	s40919	MEX3A	92312	GACUGAAAAUUUUACUAGAtt	-4.11851	-3.21345	-3.66598	-0.164799	0.772021	Yes
	AmbionA2	13	6	s25220	FBXW2	26190	CGGUGAAGUUUGAUGAACAtt	-0.966217	-3.45276	-2.20949	-0.162603	0.774358	Yes
	AmbionB2	13	6	s25221	FBXW2	26190	CCUCGUCAUUAAUUGGACAtt	-1.13872	0.914993	-0.111865	-0.162603	0.774358	Yes
	AmbionC2	13	6	s25222	FBXW2	26190	CAUGCUGCCUCGUCUCUAAtt	-1.60241	-3.71932	-2.66087	-0.162603	0.774358	Yes
	AmbionA3	9	22	s35869	RNF128	79589	CAGUGGAUGUUAUUCCUCAtt	1.57716	7.61227	4.59472	-0.161715	0.774369	Yes
	AmbionB3	9	22	s35870	RNF128	79589	GGUGAAUCACUAUUCAAUUtt	-4.18731	-1.14145	-2.66438	-0.161715	0.774369	Yes
	AmbionC3	9	22	s35871	RNF128	79589	GCAUACAAGUGACAAUGGUtt	2.0579	1.89348	1.97569	-0.161715	0.774369	Yes
	AmbionA3	15	8	s41816	UHRF2	115426	CUAUUGUCCCUUCUAAUCAtt	4.30011	4.91389	4.607	-0.160828	0.774382	Yes
	AmbionB3	15	8	s41817	UHRF2	115426	GGAAAGUUUUUAAGGCGAAtt	-1.47842	-3.86119	-2.6698	-0.160828	0.774382	Yes
	AmbionC3	15	8	s41818	UHRF2	115426	GAGAUUAUGUCUACGUUUAtt	-2.00319	-1.39396	-1.69858	-0.160828	0.774382	Yes
	AmbionA1	13	18	s14574	UBE2D2	7322	AGCACUAACUAUUUCAAAAtt	1.68544	-1.78018	-0.0473708	-0.157285	0.779148	Yes
	AmbionB1	13	18	s14575	UBE2D2	7322	CUACAAAACAGAUAGAGAAtt	1.32873	1.66103	1.49488	-0.157285	0.779148	Yes
	AmbionC1	13	18	s14576	UBE2D2	7322	AGAUUGCUCGGAUCUACAAtt	-2.13082	-3.32116	-2.72599	-0.157285	0.779148	Yes
	AmbionA4	6	12	s50182	RAB40AL	282808	GGUAUGGAUCGAUGGAUUAtt	2.55644	7.8266	5.19152	-0.154634	0.780763	Yes
	AmbionB4	6	12	s50183	RAB40AL	282808	CUACUCUCGUGGUGCACAAtt	-2.21807	-2.28437	-2.25122	-0.154634	0.780763	Yes
	AmbionC4	6	12	s50184	RAB40AL	282808	UCAUAGAGUCUUUCACGGAtt	-1.74193	-3.87805	-2.80999	-0.154634	0.780763	Yes
	AmbionA2	7	22	s20517	UBE2E3	10477	ACUGCUAAGUUAUCCACUAtt	1.79693	0.686987	1.24196	-0.155104	0.780763	Yes
	AmbionB2	7	22	s20518	UBE2E3	10477	GGUUACUUUCCGCACCAGAtt	8.24284	13.2213	10.7321	-0.155104	0.780763	Yes
	AmbionC2	7	22	s20519	UBE2E3	10477	CUGUCUAUUUGUUCCCUUUtt		-2.87752	-2.87752	-0.155104	0.780763	Yes
	AmbionD1	4	15	s224312	OTUD4	54726	GUAAAAUUGUGAUGGAACUtt	13.1626	7.19753	10.1801	-0.153752	0.78078	Yes
	AmbionD1	9	15	s29348	OTUD4	54726	ACACGUUGGAAGUAGCUGAtt	2.25111	1.21089	1.731	-0.153752	0.78078	Yes
	AmbionD1	14	15	s29349	OTUD4	54726	GUACAGGAAAGAUUUUAUAtt	-3.97284	-1.69373	-2.83329	-0.153752	0.78078	Yes
	AmbionA2	8	20	s21755	MID2	11043	GAUUGUUCCCAACAUUAAAtt	-2.18206	-5.6011	-3.89158	-0.15118	0.783843	Yes
	AmbionB2	8	20	s21756	MID2	11043	GCGCAACAGCGAACUAGAAtt	13.1902	6.94438	10.0673	-0.15118	0.783843	Yes
	AmbionC2	8	20	s21757	MID2	11043	GGUUUCUACAGUCUGCAAAtt	-6.72159	10.3563	1.81735	-0.15118	0.783843	Yes
	AmbionA2	3	13	s17109	BTRC	8945	GAACUAUAAAGGUAUGGAAtt	-0.505733	-3.73708	-2.1214	-0.145345	0.79206	Yes
	AmbionB2	3	13	s17110	BTRC	8945	CGGAAGAGUUUUUCGACUAtt	-4.34328	-1.98564	-3.16446	-0.145345	0.79206	Yes
	AmbionC2	3	13	s17111	BTRC	8945	CUAGGAAGAUAAUACCAGAtt	8.62258	11.7616	10.1921	-0.145345	0.79206	Yes
	AmbionA2	8	11	s20978	CGRRF1	10668	GUAUAGUGAAUAUCUCUAUtt	-2.37188	-3.53351	-2.9527	-0.143209	0.79206	Yes
	AmbionB2	8	11	s20979	CGRRF1	10668	GAUAGGACUUAUAAACUAUtt	6.48444	7.06814	6.77629	-0.143209	0.79206	Yes
	AmbionC2	8	11	s20980	CGRRF1	10668	GUUUAUUGCUUCAGAAUAAtt	-1.58553	-0.184056	-0.884792	-0.143209	0.79206	Yes
	AmbionA3	4	11	s29581	FBXL12	54850	CGAUGCGACCUAAAGUCAUtt	7.12633	12.9411	10.0337	-0.142062	0.79206	Yes
	AmbionB3	4	11	s29582	FBXL12	54850	GUAUUUUCCAAGACGUAUAtt	-7.02339	-6.13988	-6.58164	-0.142062	0.79206	Yes
	AmbionC3	4	11	s29583	FBXL12	54850	GCGAUUCAAUGAUCGAUAUtt	-3.45889	-1.57834	-2.51862	-0.142062	0.79206	Yes
	AmbionA1	7	8	s224052	MNAT1	4331	GGGUACAACUCUUUGAAGAtt	0.292744	2.59005	1.4414	-0.142334	0.79206	Yes
	AmbionB1	7	8	s8898	MNAT1	4331	CAACUGCAGCAGAUUCUAAtt	1.09122	0.124789	0.608005	-0.142334	0.79206	Yes
	AmbionC1	7	8	s8900	MNAT1	4331	GGAAGAAGAUUUUCCUAGUtt	-1.03313	-4.89041	-2.96177	-0.142334	0.79206	Yes
	AmbionA4	8	11	s54524	RFPL4B	442247	GAUGCUGACUUAGAAGAAAtt	2.84692	9.49861	6.17276	-0.144084	0.79206	Yes
	AmbionB4	8	11	s54525	RFPL4B	442247	GGUAUAUACUAGAAAACCAtt	-1.52926	-4.3674	-2.94833	-0.144084	0.79206	Yes
	AmbionC4	8	11	s54526	RFPL4B	442247	GAAAGAGCAAUGAUUUAUUtt	-0.767904	-1.58102	-1.17446	-0.144084	0.79206	Yes
	AmbionA1	2	12	s1454	XIAP	331	GGAUAUACUCAGUUAACAAtt	0.74537	-2.19388	-0.724253	-0.14146	0.79206	Yes
	AmbionB1	2	12	s1455	XIAP	331	GAAUCUUAAUAUUCGAAGUtt	-1.44149	-4.48945	-2.96547	-0.14146	0.79206	Yes
	AmbionC1	2	12	s1456	XIAP	331	GCAGAUUUAUCAACGGCUUtt	3.56819	11.8217	7.69497	-0.14146	0.79206	Yes
	AmbionA2	10	9	s22968	HECW1	23072	GGACAGCUGCAAUUCCGAUtt	0.0408777	-0.806827	-0.382974	-0.13797	0.793486	Yes
	AmbionB2	10	9	s22969	HECW1	23072	GCUCCGCAAUUUCUACAGAtt	-1.658	-1.71457	-1.68628	-0.13797	0.793486	Yes
	AmbionC2	10	9	s22970	HECW1	23072	GAUGAGGUCUUGUCCGAAAtt	-3.47704	-2.54455	-3.01079	-0.13797	0.793486	Yes
	AmbionA3	8	6	s33729	RAB40C	57799	CACCAACCGCUGGUCCUUUtt	-3.17541	-2.69	-2.93271	-0.139714	0.793486	Yes
	AmbionB3	8	6	s33730	RAB40C	57799	ACAGUAACGGGAUCGACUAtt	-3.07979	-2.86657	-2.97318	-0.139714	0.793486	Yes
	AmbionC3	8	6	s33731	RAB40C	57799	GCAUGAACGCGGUCAUGAUtt	-4.48989	0.43976	-2.02507	-0.139714	0.793486	Yes
	AmbionA3	12	12	s38688	TRAF7	84231	GGAGUGCGAGCACAUCAAAtt	10.3951	9.46001	9.92754	-0.137938	0.793486	Yes
	AmbionB3	12	12	s38689	TRAF7	84231	ACGCAUCCAUGUUAAAUGAtt	-4.78263	-6.70271	-5.74267	-0.137938	0.793486	Yes
	AmbionC3	12	12	s38690	TRAF7	84231	GGUGCACGUUCAUCGGGAAtt	1.16574	1.67324	1.41949	-0.137938	0.793486	Yes
	AmbionA4	5	3	s46623	TRIM60	166655	GCCUUAUUUCUAUACUGGAtt	-9.67971	-2.8979	-6.2888	-0.137253	0.793486	Yes
	AmbionB4	5	3	s46624	TRIM60	166655	CCAAGGAGAUUUUAUGUCUtt	-1.96462	10.3149	4.17515	-0.137253	0.793486	Yes
	AmbionC4	5	3	s46625	TRIM60	166655	CUCUAUACUUUUAACGAUUtt	-3.6463	6.71455	1.53412	-0.137253	0.793486	Yes
	AmbionA4	7	19	s52199	RNF207	388591	GAGCCUAAAGGACCAGGUAtt	-1.58202	1.29052	-0.145749	-0.131299	0.80129	Yes
	AmbionB4	7	19	s52200	RNF207	388591	GGAGGAAGCCUAUCAGCGAtt	6.48062	12.7768	9.6287	-0.131299	0.80129	Yes
	AmbionC4	7	19	s52201	RNF207	388591	GGCCUAUUCAGAGCAGCAAtt	-2.62456	-4.79629	-3.71042	-0.131299	0.80129	Yes
	AmbionA2	13	3	s25115	WSB1	26118	CUUGGUAGAUCAUACUGAAtt	7.86232	8.90901	8.38567	-0.131883	0.80129	Yes
	AmbionB2	13	3	s25116	WSB1	26118	GCUACUGCAUCUUAUGAUAtt	-3.00978	-3.15177	-3.08077	-0.131883	0.80129	Yes
	AmbionC2	13	3	s25117	WSB1	26118	GGUACGAUCUGUAUCUUUUtt	-3.31075	2.70854	-0.301105	-0.131883	0.80129	Yes
	AmbionA2	10	13	s23061	CUL9	23113	GCUCGUCUACUUCACGAAAtt	1.50837	-2.97703	-0.73433	-0.129284	0.803445	Yes
	AmbionB2	10	13	s23062	CUL9	23113	CAGACUUUGUGCCUCGUUAtt	1.08438	4.35817	2.72127	-0.129284	0.803445	Yes
	AmbionC2	10	13	s23063	CUL9	23113	GGUUCUCAGUAGUCGAUUUtt	-2.46137	-3.80801	-3.13469	-0.129284	0.803445	Yes
	AmbionD1	4	12	s226743	OTUD6B	51633	CACCAAUAGAGAUAAUACAtt	-0.21056	2.67954	1.23449	-0.126369	0.805707	Yes
	AmbionD1	9	12	s226744	OTUD6B	51633	CUGGAGCAAUUGAAGCUGAtt	1.78563	3.34034	2.56298	-0.126369	0.805707	Yes
	AmbionD1	14	12	s28434	OTUD6B	51633	CAGUUAGAAAUUAAACAGAtt	-5.90139	-2.40305	-4.15222	-0.126369	0.805707	Yes
	AmbionA4	2	10	s223311	TRIM50	135892	ACCACAAGUUCAUCCGGAAtt	-2.67503	-2.25297	-2.464	-0.126689	0.805707	Yes
	AmbionB4	2	10	s43947	TRIM50	135892	GGAAAAGGCUCUUCCGGAAtt	-4.85573	-1.50862	-3.18218	-0.126689	0.805707	Yes
	AmbionC4	2	10	s43948	TRIM50	135892	GGCUCUACCUGCACUAUGAtt	12.9956	4.3634	8.67952	-0.126689	0.805707	Yes
	AmbionA3	12	16	s224942	PCGF5	84333	CUGUGGGAACUAUUAAAAAtt	-2.92112	2.37417	-0.273477	-0.122376	0.807958	Yes
	AmbionB3	12	16	s38940	PCGF5	84333	CUGACAAACCGAAAGUAGAtt	0.0490689	-6.56174	-3.25633	-0.122376	0.807958	Yes
	AmbionC3	12	16	s38941	PCGF5	84333	GGACAAUACAUUAGAGGAAtt	6.40497	6.954	6.67948	-0.122376	0.807958	Yes
	AmbionA4	7	11	s51065	SH3RF3	344558	GCACUUUAUGAUUUCGAGAtt	-2.33876	-4.14158	-3.24017	-0.123238	0.807958	Yes
	AmbionB4	7	11	s51066	SH3RF3	344558	GAUGCAAACUAGACGAGAAtt	2.97194	0.401038	1.68649	-0.123238	0.807958	Yes
	AmbionC4	7	11	s51067	SH3RF3	344558	GGAUUGGAGACCUUGCUCAtt	-1.38227	-2.53365	-1.95796	-0.123238	0.807958	Yes
	AmbionD1	5	12	s35034	USP46	64854	GCUUACCAAUGAAACUCGAtt	-2.75463	15.9316	6.58851	-0.121791	0.807958	Yes
	AmbionD1	10	12	s35035	USP46	64854	CACUAUUUCGGAUUGGUCAtt	-8.47031	-5.46194	-6.96613	-0.121791	0.807958	Yes
	AmbionD1	15	12	s35036	USP46	64854	UGAAACUGUUAGUAGCAAAtt	0.28179	1.82202	1.05191	-0.121791	0.807958	Yes
	AmbionA3	6	8	s31712	WSB2	55884	CAGUUUGAUUGGAAGUCCAtt	-0.610679	2.71648	1.0529	-0.122245	0.807958	Yes
	AmbionB3	6	8	s31713	WSB2	55884	CGUUAAUUCGGAAGCUAGAtt	-4.94546	-4.89786	-4.92166	-0.122245	0.807958	Yes
	AmbionC3	6	8	s31714	WSB2	55884	CAUUUGCUCCUAUGACCAAtt	2.39347	7.36159	4.87753	-0.122245	0.807958	Yes
	AmbionD1	4	18	s30503	USP40	55230	GGUGUUUGAUAUUCGAAUUtt	-2.41255	4.47722	1.03233	-0.120886	0.808083	Yes
	AmbionD1	9	18	s30504	USP40	55230	GGAAACUAGCUGUUAUACAtt	0.385019	2.66522	1.52512	-0.120886	0.808083	Yes
	AmbionD1	14	18	s30505	USP40	55230	CAUGUUGUUUUAUCGGAAAtt	-3.90586	-5.28976	-4.59781	-0.120886	0.808083	Yes
	AmbionD1	3	5	s17370	USP8	9101	GGAUACAGACGAUACCGAAtt	0.134211	1.91606	1.02514	-0.119985	0.808204	Yes
	AmbionD1	8	5	s17371	USP8	9101	CUCCAACAGUUAAUCGGGAtt	-1.30701	4.26305	1.47802	-0.119985	0.808204	Yes
	AmbionD1	13	5	s17372	USP8	9101	GGAUGAUAUUAACAGGUCAtt	-4.75786	-5.28555	-5.02171	-0.119985	0.808204	Yes
	AmbionD1	6	8	s41639	MYSM1	114803	GAUACUCAGAAGUUGAUAAtt	7.68208	5.06526	6.37367	-0.118641	0.809154	Yes
	AmbionD1	11	8	s41640	MYSM1	114803	GAUUCAUACAUACCUCGAAtt	4.50757	-2.51126	0.998153	-0.118641	0.809154	Yes
	AmbionD1	16	8	s41641	MYSM1	114803	GAGUUAUGCAAGACAGUAUtt	-4.33331	-4.20692	-4.27012	-0.118641	0.809154	Yes
	AmbionD1	3	18	s21336	USP20	10868	CGUCGUACGUGCUCAAGAAtt	0.6686	1.30305	0.985827	-0.117749	0.809264	Yes
	AmbionD1	8	18	s21337	USP20	10868	AAGCACAACUUGACCGUGAtt	-1.37011	11.7319	5.18088	-0.117749	0.809264	Yes
	AmbionD1	13	18	s21338	USP20	10868	GUGAUGUACUCAUUCAAGAtt	-9.01809	-0.133611	-4.57585	-0.117749	0.809264	Yes
	AmbionA2	10	5	s22832	FBXO21	23014	GCGGCAACAGAAGAUCUUAtt	0.207821	1.58506	0.896439	-0.116861	0.809371	Yes
	AmbionB2	10	5	s22833	FBXO21	23014	CCAUCGGGCUCAUUAUGAAtt	1.9134	7.54368	4.72854	-0.116861	0.809371	Yes
	AmbionC2	10	5	s22834	FBXO21	23014	CUAUAAUGCCCUCAACUUAtt	-5.15829	-4.04022	-4.59925	-0.116861	0.809371	Yes
	AmbionA3	4	9	s29426	RNF111	54778	CAUCUAGUGCUGUAACGGAtt	-5.39036	-4.2232	-4.80678	-0.110744	0.817723	Yes
	AmbionB3	4	9	s29427	RNF111	54778	CGAGAAGUGUUAGCUCGAAtt	5.59331	0.86127	3.22729	-0.110744	0.817723	Yes
	AmbionC3	4	9	s29428	RNF111	54778	GUAUCGGGAUUGUUAAUGAtt	-0.971753	2.40223	0.71524	-0.110744	0.817723	Yes
	AmbionA3	15	11	s42186	TRIM6	117854	GGGUGAUUGGGUUACAGCAtt	7.06597	9.49071	8.27834	-0.111125	0.817723	Yes
	AmbionB3	15	11	s42187	TRIM6	117854	CCACUACUCUUUGUCCAUAtt	-0.194902	0.469276	0.137187	-0.111125	0.817723	Yes
	AmbionC3	15	11	s42188	TRIM6	117854	CAUCUACACUUUCUCUAAAtt	-6.13627	-2.31017	-4.22322	-0.111125	0.817723	Yes
	AmbionA2	15	18	s27646	HERC5	51191	CCAGGUGAAAUGUCAACUAtt	-0.806198	-4.14658	-2.47639	-0.109523	0.818467	Yes
	AmbionB2	15	18	s27647	HERC5	51191	GAAUGUCCUAUGAUGCAUAtt	-1.1638	-4.05556	-2.60968	-0.109523	0.818467	Yes
	AmbionC2	15	18	s27648	HERC5	51191	GCUGCGUCAUAUUCAGUCAtt	-1.33278	-5.74672	-3.53975	-0.109523	0.818467	Yes
	AmbionD1	3	16	s20853	STAMBP	10617	GAGUUGAGAUUAUCCGAAUtt	-5.2794	-3.09836	-4.18888	-0.106696	0.821377	Yes
	AmbionD1	8	16	s223141	STAMBP	10617	CGAUAUACCAAAGAAUAUAtt	-5.01243	-2.22857	-3.6205	-0.106696	0.821377	Yes
	AmbionD1	13	16	s223142	STAMBP	10617	CUGUCAUUCCUGAAAAGAAtt	4.4265	11.5183	7.97239	-0.106696	0.821377	Yes
	AmbionA1	13	14	s14562	UBA7	7318	CAUCUUUGCUAGUAAUCUAtt	8.0329	7.89955	7.96623	-0.106333	0.821377	Yes
	AmbionB1	13	14	s14563	UBA7	7318	CCUCGAUUGUCUUCCGGAAtt	-2.49051	2.82367	0.166582	-0.106333	0.821377	Yes
	AmbionC1	13	14	s14564	UBA7	7318	GGAAGUUCAUGCCUCUGGAtt	-1.70807	-7.45464	-4.58136	-0.106333	0.821377	Yes
	AmbionA4	3	10	s44519	HECTD2	143279	CAAAAACAGCGUACAUCUAtt	-4.88032	0.908886	-1.98572	-0.104417	0.82345	Yes
	AmbionB4	3	10	s44520	HECTD2	143279	GGAUUAAUGCUAAAUUUGUtt	-6.80659	-0.441079	-3.62384	-0.104417	0.82345	Yes
	AmbionC4	3	10	s44521	HECTD2	143279	GCAUCAUCAUCCGAAAUGAtt	-6.7536	0.902482	-2.92556	-0.104417	0.82345	Yes
	AmbionA2	4	4	s17808	TRIP12	9320	GCACCUAGAUUGGAUAGAAtt	-0.513153	7.47229	3.47957	-0.101077	0.828242	Yes
	AmbionB2	4	4	s17809	TRIP12	9320	GAUUGAUCUUGUUCCACGAtt	-2.94535	-6.5144	-4.72987	-0.101077	0.828242	Yes
	AmbionC2	4	4	s17810	TRIP12	9320	GCAAUUUGAUUCGUUCAGAtt	0.884253	0.00833289	0.446293	-0.101077	0.828242	Yes
	AmbionA1	13	17	s14571	UBE2D1	7321	GAUAUUGCACAAAUCUAUAtt	-1.71907	-0.190652	-0.95486	-0.0993309	0.830012	Yes
	AmbionB1	13	17	s14572	UBE2D1	7321	CACUGUACAUUUUCCGACAtt	-2.92557	-2.91427	-2.91992	-0.0993309	0.830012	Yes
	AmbionC1	13	17	s14573	UBE2D1	7321	GGAAGUAUUUGUCUCGAUAtt	-3.82054	-3.67594	-3.74824	-0.0993309	0.830012	Yes
	AmbionA2	12	8	s24575	HECTD1	25831	GGCUCGAGAUUUAUACGAUtt	6.44194	-0.206001	3.11797	-0.0967953	0.831739	Yes
	AmbionB2	12	8	s24576	HECTD1	25831	CAGUUGCGUUAAUUCGAAAtt	-3.29189	-4.25533	-3.77361	-0.0967953	0.831739	Yes
	AmbionC2	12	8	s24577	HECTD1	25831	GCUUAUAGAUUGUAUUCGAtt	2.60056	-3.2356	-0.317522	-0.0967953	0.831739	Yes
	AmbionA3	9	14	s35578	TRIM48	79097	AAACUAACAUUCGAUUGAAtt	-9.90159	-5.09784	-7.49972	-0.0970191	0.831739	Yes
	AmbionB3	9	14	s35579	TRIM48	79097	GCAAUAUAUAUGGAGAGGAtt	0.417155	0.147195	0.282175	-0.0970191	0.831739	Yes
	AmbionC3	9	14	s35580	TRIM48	79097	AGACCUAUCUUUUUCUGUAtt	0.331543	2.09512	1.21333	-0.0970191	0.831739	Yes
	AmbionA4	8	16	s54743	FBXO48	554251	CGAACUCUGUGGAUGCUGAtt	0.269477	-0.374909	-0.0527159	-0.0842446	0.852926	Yes
	AmbionB4	8	16	s54744	FBXO48	554251	GAGUAAAGUGAAACACGAAtt	1.07044	3.1085	2.08947	-0.0842446	0.852926	Yes
	AmbionC4	8	16	s54745	FBXO48	554251	CCUCACUGCAUGACUGUAAtt	-5.37222	-4.8096	-5.09091	-0.0842446	0.852926	Yes
	AmbionA4	3	15	s225698	RNF151	146310	CUGUCCGUGCUGUAGGAAAtt	-1.01644	7.05687	3.02022	-0.0846179	0.852926	Yes
	AmbionB4	3	15	s225699	RNF151	146310	GACGCUGGCUGCAUAGUGAtt	-1.53976	1.44451	-0.0476258	-0.0846179	0.852926	Yes
	AmbionC4	3	15	s44839	RNF151	146310	GGAAAAAGGUUGUCCACAUtt	-2.16775	-6.60296	-4.38535	-0.0846179	0.852926	Yes
	AmbionA4	2	21	s44295	RNF32	140545	GGCAAUAAUAGAUACUGGAtt	-3.98989	-9.82837	-6.90913	-0.0827669	0.854236	Yes
	AmbionB4	2	21	s44296	RNF32	140545	GAACCAGUAUCAAACCCGAtt	1.17369	11.8946	6.53414	-0.0827669	0.854236	Yes
	AmbionC4	2	21	s44297	RNF32	140545	GAAAGAGAACAAAUCUCUAtt	-3.84912	-4.80656	-4.32784	-0.0827669	0.854236	Yes
	AmbionA4	4	8	s45641	RNF38	152006	GGUUCAAUCCUAACAACCAtt	-6.29625	1.25694	-2.51965	-0.0775178	0.863014	Yes
	AmbionB4	4	8	s45642	RNF38	152006	CAUGGGAGAUGACAUCAAAtt	0.0431201	5.77499	2.90906	-0.0775178	0.863014	Yes
	AmbionC4	4	8	s45643	RNF38	152006	GUCUCGACAUAAUUCCAUUtt	-4.25244	-4.2416	-4.24702	-0.0775178	0.863014	Yes
	AmbionD1	5	6	s33307	STAMBPL1	57559	GGAGCAUCAGAGAUUGAUAtt	-4.2307	-4.34374	-4.28722	-0.0758549	0.864714	Yes
	AmbionD1	10	6	s33308	STAMBPL1	57559	CACUCACUGUUCCUAUCAAtt	-6.34111	-1.19745	-3.76928	-0.0758549	0.864714	Yes
	AmbionD1	15	6	s33309	STAMBPL1	57559	GCUGCUAUGCCUGACCAUAtt	5.55192	5.93273	5.74232	-0.0758549	0.864714	Yes
	AmbionA4	2	19	s44282	ASB8	140461	CUUCCCACAUGAUAAUGUAtt	0.82905	-4.9912	-2.08107	-0.0717069	0.871393	Yes
	AmbionB4	2	19	s44283	ASB8	140461	GGAUUACAACAAUGAUACAtt	-6.60255	-2.06061	-4.33158	-0.0717069	0.871393	Yes
	AmbionC4	2	19	s44284	ASB8	140461	GGAUGGGUAUAACCGAACAtt	-2.33018	1.41156	-0.459309	-0.0717069	0.871393	Yes
	AmbionA4	3	8	s44486	ASB14	142686	CCAAUCGUCUAAAAGCAUAtt	2.92206	7.85224	5.38715	-0.0647692	0.881529	Yes
	AmbionB4	3	8	s44487	ASB14	142686	GGAAAUGCAUGGGACGGUUtt	-13.0294	-9.98005	-11.5047	-0.0647692	0.881529	Yes
	AmbionC4	3	8	s44488	ASB14	142686	GCUUGAUUAUGUUGAUCAAtt	0.35492	-4.61923	-2.13216	-0.0647692	0.881529	Yes
	AmbionA2	9	11	s22181	RNF24	11237	GAAUUUACAUGAGCUCUGUtt	-5.67884	-8.18411	-6.93147	-0.0645259	0.881529	Yes
	AmbionB2	9	11	s22182	RNF24	11237	AGAAUUUUAUGCCUACAAAtt	-3.65596	-5.03147	-4.34371	-0.0645259	0.881529	Yes
	AmbionC2	9	11	s22183	RNF24	11237	UGAUUAGGCUAAGACAUCAtt	6.17219	4.57563	5.37391	-0.0645259	0.881529	Yes
	AmbionA4	6	10	s48875	SHPRH	257218	GAUACGAUGUUCAACGGAAtt	-4.53805	1.04449	-1.74678	-0.0642736	0.881529	Yes
	AmbionB4	6	10	s48876	SHPRH	257218	GGAGUCUUUUGAAACGGAUtt	-5.32694	-3.27209	-4.29951	-0.0642736	0.881529	Yes
	AmbionC4	6	10	s48877	SHPRH	257218	GGUCUGAAACUCUACUAUAtt	-3.95538	-4.99265	-4.47402	-0.0642736	0.881529	Yes
	AmbionA2	14	8	s25768	VPS41	27072	GAUCAGUCUUUAUGCUGAAtt	-3.35104	-5.04808	-4.19956	-0.0634503	0.881576	Yes
	AmbionB2	14	8	s25769	VPS41	27072	CUUGAGAUCUGUCAACAGAtt	-7.79879	-1.16352	-4.48116	-0.0634503	0.881576	Yes
	AmbionC2	14	8	s25770	VPS41	27072	GGAGAAGAAUUUCACGAGAtt	-0.0105666	0.151273	0.0703533	-0.0634503	0.881576	Yes
	AmbionA2	7	12	s20222	PCGF3	10336	GCAGGAUUGUGAUCCACCAtt	-4.04754	-3.57069	-3.80912	-0.0626275	0.881624	Yes
	AmbionB2	7	12	s20223	PCGF3	10336	GUACAUCGGUCAUGACAGAtt	-3.28694	-1.357	-2.32197	-0.0626275	0.881624	Yes
	AmbionC2	7	12	s223108	PCGF3	10336	CUCAACCUUUCAUCCUUUAtt	-6.27134	-2.70726	-4.4893	-0.0626275	0.881624	Yes
	AmbionA2	8	21	s21788	WWP1	11059	CAGUAGUUCUUCUAAUCCAtt	1.7764	-1.21481	0.280794	-0.0561839	0.89316	Yes
	AmbionB2	8	21	s21789	WWP1	11059	GGUUCGGAACAGCAAUAUAtt	-2.87423	0.889798	-0.992214	-0.0561839	0.89316	Yes
	AmbionC2	8	21	s21790	WWP1	11059	GCACGAAUGGAAUAGAUAAtt	-8.8435	-0.558616	-4.70106	-0.0561839	0.89316	Yes
	AmbionA4	5	19	s48091	RNF182	221687	UCUACUUACUGGUGUCUAAtt	3.52437	4.91191	4.21814	-0.0479666	0.908554	Yes
	AmbionB4	5	19	s48092	RNF182	221687	GUGCUGGAGUGUUGUCAUAtt	-6.37937	-3.78717	-5.08327	-0.0479666	0.908554	Yes
	AmbionC4	5	19	s48093	RNF182	221687	CAAAAUCUGUUACAAUCGAtt	-1.04587	-7.13173	-4.0888	-0.0479666	0.908554	Yes
	AmbionA2	2	7	s16045	CUL4A	8451	GGUUUAUCCACGGUAAAGAtt	0.0438592	0.308893	0.176376	-0.0444177	0.914334	Yes
	AmbionB2	2	7	s16046	CUL4A	8451	GCACAGAUCCUUCCGUUUAtt	-4.43221	-6.23126	-5.33173	-0.0444177	0.914334	Yes
	AmbionC2	2	7	s16047	CUL4A	8451	GAACCCAUAUUAUUAGUGAtt	0.611768	-3.67766	-1.53294	-0.0444177	0.914334	Yes
	AmbionA1	14	12	s14635	UFD1L	7353	CAAUCAAGCCUGGAGAUAUtt	-3.70995	-6.55003	-5.12999	-0.0381825	0.924218	Yes
	AmbionB1	14	12	s14637	UFD1L	7353	CCCAUGCUGUUCAAACUGAtt	-4.30985	-0.330816	-2.32033	-0.0381825	0.924218	Yes
	AmbionC1	14	12	s228150	UFD1L	7353	ACAUGAACGUGGACUUUGAtt	-5.67063	-2.92891	-4.29977	-0.0381825	0.924218	Yes
	AmbionD1	4	14	s29145	USP53	54532	CCGAAGCUGUUGUUCGGAAtt	-1.11072	1.62932	0.2593	-0.038163	0.924218	Yes
	AmbionD1	9	14	s29146	USP53	54532	GGAUCCGAGUUUUAGUAAUtt	-1.70663	-1.7738	-1.74022	-0.038163	0.924218	Yes
	AmbionD1	14	14	s29147	USP53	54532	GCUCCUCAACUAACGAUUUtt	-5.13777	-6.14936	-5.64356	-0.038163	0.924218	Yes
	AmbionD1	3	4	s17367	USP10	9100	GGAUAUUACAGCUAUUUGAtt	-4.34075	-0.643958	-2.49236	-0.035763	0.92765	Yes
	AmbionD1	8	4	s17368	USP10	9100	GCAAAGGCCUUGUACGUCAtt	-0.352789	-0.416831	-0.38481	-0.035763	0.92765	Yes
	AmbionD1	13	4	s17369	USP10	9100	CAGUCAAGGUGAUCAACCAtt	-5.7164	-4.8418	-5.2791	-0.035763	0.92765	Yes
	AmbionA3	3	22	s29169	RC3H2	54542	GCUUGAAAAGUAUCGAUUAtt	-3.91663	-1.33645	-2.62654	-0.0292908	0.939869	Yes
	AmbionB3	3	22	s29170	RC3H2	54542	GGAGGAAUUUCGGAGUUAUtt	-20.9362	6.64911	-7.14357	-0.0292908	0.939869	Yes
	AmbionC3	3	22	s29171	RC3H2	54542	CAAGGACUCAGAUACCCUUtt	-2.80243	8.07454	2.63606	-0.0292908	0.939869	Yes
	AmbionA4	2	9	s223310	TRIM40	135644	GGGUGUGCAGGUUCUGUGAtt	-4.23653	-3.42072	-3.82862	-0.0245312	0.948505	Yes
	AmbionB4	2	9	s43938	TRIM40	135644	CCACAGAAAUUAGAGGUUAtt	2.76487	-1.02829	0.868293	-0.0245312	0.948505	Yes
	AmbionC4	2	9	s43940	TRIM40	135644	CACUGAAGAAUGCUGGUGAtt	-6.03403	-6.06694	-6.05049	-0.0245312	0.948505	Yes
	AmbionA3	13	11	s39763	FBXL20	84961	CCAACUUUCUAUACACUGUtt	-11.5707	-10.0574	-10.814	-0.0144938	0.968927	Yes
	AmbionB3	13	11	s39764	FBXL20	84961	GGUGUACAAAGACAACAGAtt	-3.02146	-2.75508	-2.88827	-0.0144938	0.968927	Yes
	AmbionC3	13	11	s39765	FBXL20	84961	GGAUAUUGAGGGCCGAGUAtt	2.33391	-0.542084	0.895915	-0.0144938	0.968927	Yes
	AmbionA4	8	12	s222963	TRIM6-TRIM34	445372	GGGAAUCAGUGAUUGGUCAtt	-6.86111	-5.92942	-6.39527	-0.00737449	0.983163	Yes
	AmbionA1	8	11	s10766	SEPT4	5414	GCAGUGGACAUAGAAGAGAtt	16.3526	12.6809	14.5168	NA	NA	No
	AmbionB1	8	11	s10767	SEPT4	5414	CUGAGAAGCUUAUCCGAGAtt	4.1709	3.89553	4.03322	NA	NA	No
	AmbionC1	8	11	s10768	SEPT4	5414	GGACCAAGCCCUAAAGGAAtt	51.0233	44.6594	47.8413	NA	NA	No
	AmbionA4	7	22	s196331	KBTBD13	390594	GCCAGUUCGUCAACAGCAAtt	6.62513	13.4218	10.0235	NA	NA	No
	AmbionB4	7	22	s196332	KBTBD13	390594	GUCUAUACGGUCAACCGCAtt	24.9312	19.704	22.3176	NA	NA	No
	AmbionA2	8	18	s21564	OS9	10956	GUAUGGAGAUAAAAUCAUAtt	-6.35922	-6.51304	-6.43613	NA	NA	No
	AmbionB2	8	18	s21565	OS9	10956	GGAUGACAGUAAGGACUCAtt	9.49785	11.574	10.5359	NA	NA	No
	AmbionC2	8	18	s21566	OS9	10956	GGGAAAAUUGAGAUCAAAAtt	-7.98304	6.87975	-0.551642	NA	NA	No
	AmbionA3	10	14	s228209	PRR5L	79899	AAGUGAGAGUUAUUUGCAAtt	17.0172	17.9188	17.468	NA	NA	No
	AmbionB3	10	14	s228210	PRR5L	79899	GUUGAAGAGUGAACUUGGAtt	14.801	12.8405	13.8208	NA	NA	No
	AmbionC3	10	14	s36604	PRR5L	79899	GCCCUGAACGAAAACAUCAtt	2.37247	8.28295	5.32771	NA	NA	No
	AmbionA3	14	16	s41077	NEURL3	93082	CAAUCAGUUUUACAUCUGAtt	3.29567	1.10313	2.1994	NA	NA	No
	AmbionB3	14	16	s41078	NEURL3	93082	GGAGGUAUCUGCAAGGAAUtt	5.21297	8.65369	6.93333	NA	NA	No
	AmbionC3	14	16	s41079	NEURL3	93082	AGUGUAUUGUUGUCACUGUtt	1.31965	0.258272	0.788962	NA	NA	No
	AmbionA4	7	18	s52060	UBE2Q2P1	388165	AGAUCACUGUGAGAUGAAAtt	9.64107	10.827	10.2341	NA	NA	No
	AmbionB4	7	18	s52061	UBE2Q2P1	388165	AGCUUAAGGUUGACCCUGAtt	38.0378	57.0665	47.5522	NA	NA	No
	AmbionC4	7	18	s52062	UBE2Q2P1	388165	GACUCUGCAGAUUAUAUAAtt	5.54719	5.94995	5.74857	NA	NA	No
	AmbionC4	7	22	s52825	KBTBD13	390594	GCCUCUAUGUGGUGCGCAAtt	1.76545	0.682095	1.22377	NA	NA	No
	AmbionA4	8	17	s55021	TRIM64B	642446	AAAUACAUCAAGUACGUUUtt	-6.91663	3.58378	-1.66643	NA	NA	No
	AmbionB4	8	17	s55022	TRIM64B	642446	AUACAUUGAGCAUCAAAUAtt	-0.450028	-2.4505	-1.45027	NA	NA	No
	AmbionC4	8	17	s55023	TRIM64B	642446	CCAUAAUAAGAAACAUGGAtt	2.2357	4.46549	3.3506	NA	NA	No
	AmbionA4	8	22	s59691	RFWD2P1	729391	CAAUUAAGGUGCUAGAAUUtt	-4.29604	0.648336	-1.82385	NA	NA	No
	AmbionB4	8	22	s59692	RFWD2P1	729391	CUUUCUAAGACUUUGCUAAtt	-6.03118	-0.325415	-3.1783	NA	NA	No
	AmbionC4	8	22	s59693	RFWD2P1	729391	CAGUCAAAAGUGUUCUGGAtt	6.3253	-0.48828	2.91851	NA	NA	No
	AmbionA2	6	16	s19769	ABI2	10152	GAAUCUUCAAUCAAUCAUAtt	0.205245	0.294207	0.249726	NA	NA	No
	AmbionB2	6	16	s19770	ABI2	10152	CAGUUGAUAUUCAUAAAGAtt	-6.58073	0.763159	-2.90878	NA	NA	No
	AmbionC2	6	16	s19771	ABI2	10152	GGUACCAAAUGAUUACGUAtt	4.01668	-2.39379	0.811447	NA	NA	No
	AmbionA1	2	3	s230680	ACTB	60	CCUGUACACUGACUUGAGAtt	-0.995634	-4.47503	-2.73533	NA	NA	No
	AmbionB1	2	3	s230681	ACTB	60	ACUUGAGACCAGUUGAAUAtt	-1.50718	-4.08082	-2.794	NA	NA	No
	AmbionC1	2	3	s230682	ACTB	60	CUUGAGACCAGUUGAAUAAtt	5.787	10.1329	7.95994	NA	NA	No
	AmbionA1	2	4	s953	ACTG1	71	GACCUUGUAUUGAAGUUAAtt	4.56077	11.194	7.87737	NA	NA	No
	AmbionB1	2	4	s954	ACTG1	71	GGUUAAUUGAGAAUAGAAAtt	0.212577	5.72641	2.96949	NA	NA	No
	AmbionC1	2	4	s955	ACTG1	71	GAAUAAGCCUUCGAAAAGAtt	56.6587	34.3118	45.4853	NA	NA	No
	AmbionA1	2	5	s977	ACVR1B	91	AGUACUUGAUGAAACCAUUtt	2.6665	3.34813	3.00731	NA	NA	No
	AmbionB1	2	5	s978	ACVR1B	91	GAACCAUCGUUUUACAAGAtt	-3.79	0.492283	-1.64886	NA	NA	No
	AmbionC1	2	5	s979	ACVR1B	91	GAAGCAGAGAUAUACCAGAtt	6.96297	10.6776	8.8203	NA	NA	No
	AmbionA1	2	6	s1169	AGL	178	CUGUUGGAAUUCUUCGAAAtt	-1.76762	-0.373448	-1.07053	NA	NA	No
	AmbionB1	2	6	s1170	AGL	178	GGCAGAUUAGUUUACCGAUtt	2.82911	2.69041	2.75976	NA	NA	No
	AmbionC1	2	6	s1171	AGL	178	GGCAUACAGUUCCGAGAAAtt	16.9557		16.9557	NA	NA	No
	AmbionA3	7	9	s224465	AICDA	57379	UGACAGUGCUACAUCCUUUtt	0.332563	4.77919	2.55588	NA	NA	No
	AmbionB3	7	9	s32974	AICDA	57379	AGGGCUGCAUGAAAAUUCAtt	-0.0098013	-1.15663	-0.583218	NA	NA	No
	AmbionC3	7	9	s32976	AICDA	57379	GGAAUACUUUUGUAGAAAAtt	0.690165	3.38153	2.03585	NA	NA	No
	AmbionA1	2	7	s659	AKT1	207	GCGUGACCAUGAACGAGUUtt	10.85	1.54586	6.19792	NA	NA	No
	AmbionB1	2	7	s660	AKT1	207	GAACAAUCCGAUUCACGUAtt	-0.783735	-0.542028	-0.662882	NA	NA	No
	AmbionC1	2	7	s661	AKT1	207	CGGUAGCACUUGACCUUUUtt	1.93864	3.37896	2.6588	NA	NA	No
	AmbionD1	5	15	s31657	ALG13	79868	GAGCCUUGGUUACAACCGAtt	1.62918	4.26824	2.94871	NA	NA	No
	AmbionD1	10	15	s36526	ALG13	79868	GAGUGAAAAUGGGCGAUAUtt	-1.19218	1.89324	0.350533	NA	NA	No
	AmbionD1	15	15	s59080	ALG13	79868	GCUUAGGGCUGUUUCGAAAtt	-1.20645	-5.80123	-3.50384	NA	NA	No
	AmbionA3	5	20	s31112	AMBRA1	55626	GCUCAACAAUAACAUUGAAtt	-8.22585	-5.50405	-6.86495	NA	NA	No
	AmbionB3	5	20	s31113	AMBRA1	55626	GCCUUAUGCUGGGAUUUUUtt	1.95193	8.25464	5.10329	NA	NA	No
	AmbionC3	5	20	s31114	AMBRA1	55626	CUCAUUUCAUUAUCCCGUUtt	-0.462414	-0.362582	-0.412498	NA	NA	No
	AmbionA3	9	4	s34814	ANAPC1	64682	CGAUUACUAAUAUAAGAGAtt	5.78671	2.49944	4.14307	NA	NA	No
	AmbionB3	9	4	s34815	ANAPC1	64682	CCAUGGUUAGGAUCACUAUtt	25.563	45.9992	35.7811	NA	NA	No
	AmbionC3	9	4	s34816	ANAPC1	64682	CUAUUGUAAUGACUUAUGAtt	27.2098	11.97	19.5899	NA	NA	No
	AmbionA2	7	15	s20325	ANAPC10	10393	GUUACGAGAUGACAAUCUAtt	0.409092	-1.56317	-0.577038	NA	NA	No
	AmbionB2	7	15	s20326	ANAPC10	10393	CAGUCAGAGUAGGAAAUAAtt	24.6082	8.71034	16.6593	NA	NA	No
	AmbionC2	7	15	s20327	ANAPC10	10393	GAGCUCCAUUGGUAAAUUUtt	5.98206	11.6865	8.8343	NA	NA	No
	AmbionA2	12	9	s24611	ANAPC13	25847	GGAGUGUAUUUAGCCUGUAtt	58.5155	18.6719	38.5937	NA	NA	No
	AmbionB2	12	9	s24612	ANAPC13	25847	ACCUAAAACUCUUCAUUGAtt	-8.40487	-7.97234	-8.1886	NA	NA	No
	AmbionC2	12	9	s24613	ANAPC13	25847	CUGAAUAACUAAAAUCUCUtt	4.18301	12.9358	8.55942	NA	NA	No
	AmbionA2	12	15	s24721	ANAPC15	25906	GCAACGAACAGGAUCAGGAtt	23.801	31.2147	27.5079	NA	NA	No
	AmbionB2	12	15	s24722	ANAPC15	25906	GCACUAUGAUGACGAGGAAtt	9.66468	8.18013	8.9224	NA	NA	No
	AmbionC2	12	15	s24723	ANAPC15	25906	GGAUGAUCUAGGUAGACAAtt	0.208113	-0.343721	-0.0678038	NA	NA	No
	AmbionA3	15	13	s225524	ANAPC16	119504	CAAGCAAUUCUGUAGCAAAtt	7.89037	1.99916	4.94477	NA	NA	No
	AmbionB3	15	13	s42291	ANAPC16	119504	UAGCUGGUUUGGUAGAAGAtt	2.66352	4.32877	3.49615	NA	NA	No
	AmbionC3	15	13	s42292	ANAPC16	119504	GGUGAAACAUGAUCAGCAAtt	-4.30111	-1.4542	-2.87765	NA	NA	No
	AmbionA2	14	21	s223828	ANAPC2	29882	UGGUGACCAUGGACGUGGAtt	19.1703	12.9314	16.0508	NA	NA	No
	AmbionB2	14	21	s26635	ANAPC2	29882	CACUGGAUCGUAUCUACAAtt	4.91713	10.4206	7.66889	NA	NA	No
	AmbionC2	14	21	s26636	ANAPC2	29882	AGGCGGUGAUCUUGCUGUAtt	-6.80187	12.4338	2.81597	NA	NA	No
	AmbionA2	14	22	s26763	ANAPC4	29945	CACUGGGACUUAUUCUACAtt	17.4472	12.6969	15.072	NA	NA	No
	AmbionB2	14	22	s26764	ANAPC4	29945	GGCAAGUUUUCAUCGAGUUtt	7.58752	6.64489	7.1162	NA	NA	No
	AmbionC2	14	22	s26765	ANAPC4	29945	CCAGACCUUUAUAAUCGAAtt	-2.49301	-2.37496	-2.43399	NA	NA	No
	AmbionA3	2	11	s28129	ANAPC5	51433	GAAGGCGAGUUGAAGGAUAtt	22.1756	12.0574	17.1165	NA	NA	No
	AmbionB3	2	11	s28130	ANAPC5	51433	GGAAAGCGGUUGUAUUACAtt	26.44	24.9221	25.6811	NA	NA	No
	AmbionC3	2	11	s28131	ANAPC5	51433	GCACUUGAAGGAACGAUUUtt	9.89397	10.7732	10.3336	NA	NA	No
	AmbionA3	2	12	s229369	ANAPC7	51434	GCUGAACAGUAAUAGUGUUtt	-4.09906	4.91371	0.407324	NA	NA	No
	AmbionB3	2	12	s229370	ANAPC7	51434	GGAUGCCGCCUUUUCAAUAtt	10.3516	-7.97466	1.18849	NA	NA	No
	AmbionC3	2	12	s28132	ANAPC7	51434	GCAAUGGACCAGUAUAGUAtt	-1.92792	3.95243	1.01225	NA	NA	No
	AmbionA2	7	8	s20131	APC2	10297	AGGGAAAACUGGAGCAGGAtt	8.33862	4.16101	6.24982	NA	NA	No
	AmbionB2	7	8	s20132	APC2	10297	CCUGUGCUGUUAUGAAGCUtt	35.8903	22.7838	29.3371	NA	NA	No
	AmbionC2	7	8	s20133	APC2	10297	GCCUGACCAUCGUGAGCAAtt	5.8139	3.6353	4.7246	NA	NA	No
	AmbionA1	2	15	s1622	ARRB1	408	GGCUUGCGGUGUGGACUAUtt	38.1616	14.5381	26.3498	NA	NA	No
	AmbionB1	2	15	s1623	ARRB1	408	GGAGAUCUAUUACCAUGGAtt	23.3372	19.4518	21.3945	NA	NA	No
	AmbionC1	2	15	s1624	ARRB1	408	CCAAUCUCAUAGAACUUGAtt	20.9894	11.6814	16.3354	NA	NA	No
	AmbionA1	2	16	s1625	ARRB2	409	AAGUCUCUGUGAGACAGUAtt	-1.29783	-2.4805	-1.88916	NA	NA	No
	AmbionB1	2	16	s1626	ARRB2	409	CGAACAAGAUGACCAGGUAtt	6.49632	4.48797	5.49215	NA	NA	No
	AmbionC1	2	16	s1627	ARRB2	409	AGCCUUCUGUGCUAAAUCAtt	84.8188	100.207	92.5127	NA	NA	No
	AmbionA3	7	16	s33313	ARRDC3	57561	CCUCAAGUGUAAGCAGUCAtt	8.24767	-14.2011	-2.97672	NA	NA	No
	AmbionB3	7	16	s33314	ARRDC3	57561	CGCGUGGAAUAUUCACUAAtt	0.428566	0.58426	0.506413	NA	NA	No
	AmbionC3	7	16	s33315	ARRDC3	57561	CGCUGGACUGAAUCUAGAAtt	3.38733	6.85874	5.12303	NA	NA	No
	AmbionA3	14	9	s40818	ARRDC4	91947	GGGAUACUGUAAUGGAGAAtt	-1.97889	-0.436774	-1.20783	NA	NA	No
	AmbionB3	14	9	s40819	ARRDC4	91947	GCUUUCAACUUCCAUCUGAtt	24.3355	27.0663	25.7009	NA	NA	No
	AmbionC3	14	9	s40820	ARRDC4	91947	AAUCCCACCUGUUACUCCAtt	44.8047	31.806	38.3054	NA	NA	No
	AmbionD1	6	15	s46893	ASXL1	171023	GGAAGUCCGUGCUAUGUCAtt	13.0391	6.72556	9.88235	NA	NA	No
	AmbionD1	11	15	s46894	ASXL1	171023	GCUACGCAUGGGAUCUUUAtt	2.49584	4.1312	3.31352	NA	NA	No
	AmbionD1	16	15	s46895	ASXL1	171023	CGGAUUCAACUUUCACGUAtt	-2.85002	-0.364706	-1.60736	NA	NA	No
	AmbionA3	9	3	s34731	ATG3	64422	GAAUAACGGAAGCCGUUAAtt	-8.1095	-3.63334	-5.87142	NA	NA	No
	AmbionB3	9	3	s34732	ATG3	64422	CAAGAUUGCUCAGCACUAUtt	30.6955	30.8472	30.7714	NA	NA	No
	AmbionC3	9	3	s34733	ATG3	64422	GCGGAUGGGUAGAUACAUAtt	10.1284	10.6728	10.4006	NA	NA	No
	AmbionA2	8	5	s20650	ATG7	10533	GGAACACUGUAUAACACCAtt	31.0438	30.6811	30.8624	NA	NA	No
	AmbionB2	8	5	s20651	ATG7	10533	CGCUUAACAUUGGAGUUCAtt	21.8381	22.117	21.9775	NA	NA	No
	AmbionC2	8	5	s20652	ATG7	10533	GAAGCUCCCAAGGACAUUAtt	-8.07603	-2.28283	-5.17943	NA	NA	No
	AmbionA1	2	17	s79	ATP6V0C	527	CCAGCUAUCUAUAACCUUAtt	14.5919	5.3224	9.95712	NA	NA	No
	AmbionB1	2	17	s80	ATP6V0C	527	ACUGGAUGUUUAUUUAUAAtt	11.8726	24.212	18.0423	NA	NA	No
	AmbionC1	2	17	s81	ATP6V0C	527	GGAUGAUUUAGAAUUGUCAtt	19.9582	18.373	19.1656	NA	NA	No
	AmbionA3	12	8	s229558	ATRIP	84126	GGGUCAUCCCUAAGCCUUUtt	14.7909	11.2659	13.0284	NA	NA	No
	AmbionB3	12	8	s229559	ATRIP	84126	ACUGUUCCAAUUAAAGAUAtt	0.577188	-1.80672	-0.614767	NA	NA	No
	AmbionC3	12	8	s458583	ATRIP	84126	CAUUAAGAAUGGAGAAAUUtt	58.0922	17.1221	37.6071	NA	NA	No
	AmbionA1	2	18	s1824	ATRX	546	CAAUGGUAUUGCUACAUUUtt	-6.20215	1.29837	-2.45189	NA	NA	No
	AmbionB1	2	18	s1825	ATRX	546	AGAUAAAAGUUGACAGUGAtt	5.76057	-1.54003	2.11027	NA	NA	No
	AmbionC1	2	18	s1826	ATRX	546	CAGCGUAUUUGAGAAUUUAtt	3.64157	7.69034	5.66596	NA	NA	No
	AmbionD1	6	7	s40962	ATXN3L	92552	CCAUUCAGGUAAUAAGCAAtt	-1.70563	0.725889	-0.489872	NA	NA	No
	AmbionD1	11	7	s40963	ATXN3L	92552	GAGUUAAGCAUGCAAGGUAtt	-6.60667	-1.96066	-4.28367	NA	NA	No
	AmbionD1	16	7	s40964	ATXN3L	92552	GCAUUGAUCCUAUAAAUGAtt	-0.867999	-3.1925	-2.03025	NA	NA	No
	AmbionA1	12	12	s195	AURKA	6790	GCGCAUUCCUUUGCAAGCAtt	51.2102	34.6044	42.9073	NA	NA	No
	AmbionB1	12	12	s196	AURKA	6790	GAGUCUACCUAAUUCUGGAtt	70.96	62.1218	66.5409	NA	NA	No
	AmbionC1	12	12	s197	AURKA	6790	GGAUCAGCUGGAGAGCUUAtt	74.7919	75.08	74.9359	NA	NA	No
	AmbionA1	15	17	s15814	AXIN1	8312	GAAAGUACAUUCUUGAUAAtt	4.51373	4.64587	4.5798	NA	NA	No
	AmbionB1	15	17	s15815	AXIN1	8312	GGGAUAAGCCUGUUCAGGAtt	6.28587	7.85206	7.06897	NA	NA	No
	AmbionC1	15	17	s15816	AXIN1	8312	GGAUACCUGCCGACCUUAAtt	27.9389	19.7109	23.8249	NA	NA	No
	AmbionA1	15	18	s15818	AXIN2	8313	GGUGCUUACCUGUUCCGAAtt	0.64873	3.56127	2.105	NA	NA	No
	AmbionB1	15	18	s229719	AXIN2	8313	GACUUCAAGUGCAAACUUUtt	10.2588	16.1426	13.2007	NA	NA	No
	AmbionA1	2	19	s1852	B2M	567	GAAUGGAGAGAGAAUUGAAtt	16.1729	9.30596	12.7394	NA	NA	No
	AmbionB1	2	19	s1853	B2M	567	CCAGCGUACUCCAAAGAUUtt	19.8583	26.3375	23.0979	NA	NA	No
	AmbionC1	2	19	s1854	B2M	567	CAUCCGACAUUGAAGUUGAtt	8.42385	6.92565	7.67475	NA	NA	No
	AmbionD1	4	9	s26450	BABAM1	29086	CCCUCAAUGUCUCCCAGAAtt	25.5531	12.3329	18.943	NA	NA	No
	AmbionD1	9	9	s26451	BABAM1	29086	GGUCAACUGUCCAGAGAAAtt	21.6893	11.4511	16.5702	NA	NA	No
	AmbionD1	14	9	s26452	BABAM1	29086	GGGUACCAGCUACAAGUAUtt	61.1148	51.2624	56.1886	NA	NA	No
	AmbionA2	4	16	s18284	BAG5	9529	CACCCACACCGGAUUGAAAtt	-6.06824	12.9371	3.43442	NA	NA	No
	AmbionB2	4	16	s18285	BAG5	9529	GCAACUGCGUAACUGAUGAtt	34.5552	28.735	31.6451	NA	NA	No
	AmbionC2	4	16	s18286	BAG5	9529	GGUAUCACACUUUAACCAAtt	481.744	8.35995	245.052	NA	NA	No
	AmbionA1	15	12	s15466	BAT3	7917	CCUUCAAUCUUCCUAGUGAtt	2.24531	0.375221	1.31027	NA	NA	No
	AmbionB1	15	12	s15467	BAT3	7917	GGGUCCCUAUUAUCCAGCAtt	0.0224506	-2.09605	-1.0368	NA	NA	No
	AmbionC1	15	12	s15468	BAT3	7917	CAAGAGCAGUUUAAUAGCAtt	16.2455	16.5569	16.4012	NA	NA	No
	AmbionA2	3	9	s17056	BCL10	8915	CAACCUCUCCAGAUCAAAUtt	8.82541	6.24052	7.53296	NA	NA	No
	AmbionB2	3	9	s17057	BCL10	8915	CACCCUUGUUGAAUCUAUUtt	2.21268	1.18728	1.69998	NA	NA	No
	AmbionC2	3	9	s17058	BCL10	8915	GCUGAAACUUAGAAAUAUAtt	4.62856	3.63523	4.1319	NA	NA	No
	AmbionA1	2	21	s1915	BCL2	596	UGAUGAAGUACAUCCAUUAtt	-4.46437	-5.58886	-5.02661	NA	NA	No
	AmbionB1	2	21	s1916	BCL2	596	GGAUGACUGAGUACCUGAAtt	27.9457	18.4871	23.2164	NA	NA	No
	AmbionC1	2	21	s224526	BCL2	596	GGAUCCAGGAUAACGGAGGtt	-8.52988	-11.4571	-9.99349	NA	NA	No
	AmbionA3	4	13	s226796	BCOR	54880	GAAGCAGACCGUUACCAAAtt	2.25643	6.36632	4.31138	NA	NA	No
	AmbionB3	4	13	s226797	BCOR	54880	GCAUGUCGCUGAAAAACAAtt	37.0722	12.8819	24.9771	NA	NA	No
	AmbionC3	4	13	s226798	BCOR	54880	GGAAGACAGCGGUUCAAGAtt	1.57812	3.10125	2.33969	NA	NA	No
	AmbionA1	2	22	s1985	BID	637	GCACAUCUGUAAAUCUACAtt	11.7709	9.4981	10.6345	NA	NA	No
	AmbionB1	2	22	s1986	BID	637	CUUGCUCCGUGAUGUCUUUtt	-6.18429	-5.84124	-6.01276	NA	NA	No
	AmbionC1	2	22	s1987	BID	637	GGUUCCCACUUAAAAAUUAtt	-3.20328	-1.31703	-2.26016	NA	NA	No
	AmbionA1	2	13	s1457	BIRC5	332	GGACCACCGCAUCUCUACAtt	82.3264	57.5768	69.9516	NA	NA	No
	AmbionB1	2	13	s1458	BIRC5	332	GCAGGUUCCUUAUCUGUCAtt	80.3293	91.9509	86.1401	NA	NA	No
	AmbionC1	2	13	s1459	BIRC5	332	CAAAGGAAACCAACAAUAAtt	121.619	76.541	99.0802	NA	NA	No
	AmbionA1	3	3	s2000	BLMH	642	GGGAUAUGCUUGUUAAUAUtt	53.1249	34.7396	43.9323	NA	NA	No
	AmbionB1	3	3	s2001	BLMH	642	GAUAAGAUUUGUUUAGUGAtt	-1.4926	0.338998	-0.576801	NA	NA	No
	AmbionC1	3	3	s2002	BLMH	642	GCACAAGUACAACAAACUUtt	11.7003	14.9519	13.3261	NA	NA	No
	AmbionA2	2	13	s16272	BLZF1	8548	GAGUUCACCUGAUAAUCCAtt	-2.7468	-4.2991	-3.52295	NA	NA	No
	AmbionB2	2	13	s16273	BLZF1	8548	CCACCUUACUUGCUACAAAtt	-2.66447	-0.434907	-1.54969	NA	NA	No
	AmbionC2	2	13	s16274	BLZF1	8548	GGAGUUAUAGAACCUAAUAtt	-5.99209	-0.351219	-3.17165	NA	NA	No
	AmbionA1	3	7	s2083	BRCA2	675	CAGUUGAAAUUAAACGGAAtt	1.92709	-2.14992	-0.111416	NA	NA	No
	AmbionB1	3	7	s2085	BRCA2	675	GGAUUAUACAUAUUUCGCAtt	3.82471	6.5551	5.1899	NA	NA	No
	AmbionC1	3	7	s224694	BRCA2	675	GGCUCAUACCCUCCAAUGAtt	5.10111	0.767482	2.9343	NA	NA	No
	AmbionA2	4	17	s18398	BRE	9577	GAGGAUGUCUCAUUGAUUAtt	7.21319	6.19195	6.70257	NA	NA	No
	AmbionB2	4	17	s18399	BRE	9577	CAGGUGUCGUGGAAUAUGAtt	2.51266	6.56557	4.53911	NA	NA	No
	AmbionC2	4	17	s228515	BRE	9577	GAGGAUAACUGACUUAAAAtt	7.0439	7.61116	7.32753	NA	NA	No
	AmbionA3	3	13	s28688	BTBD1	53339	GGAAUGCUGCAUCAAUAGAtt	-5.43689	-6.56449	-6.00069	NA	NA	No
	AmbionB3	3	13	s28689	BTBD1	53339	CACUUUCCUUAAUCCGGUUtt	-5.97528	-10.9181	-8.44667	NA	NA	No
	AmbionC3	3	13	s28690	BTBD1	53339	GUCUUUGUCUAGAUACAAUtt	5.05298	7.24642	6.1497	NA	NA	No
	AmbionA3	5	22	s31149	BTBD2	55643	CAACAUCCACGGAGAUUGAtt	-5.49496	-1.50749	-3.50123	NA	NA	No
	AmbionB3	5	22	s31150	BTBD2	55643	GCACCUUCCGCGUCAUGUUtt	-2.35658	-4.00116	-3.17887	NA	NA	No
	AmbionC3	5	22	s31151	BTBD2	55643	GGAUUUGGGCUGUAUGGAUtt	-2.8045	-1.01516	-1.90983	NA	NA	No
	AmbionA1	3	8	s259	BUB1B	701	GGAUUACUGCAUUAAACGAtt	59.6151	57.2659	58.4405	NA	NA	No
	AmbionB1	3	8	s260	BUB1B	701	CCCUAUGAUUGUAACAAGAtt	81.461	64.355	72.908	NA	NA	No
	AmbionC1	3	8	s261	BUB1B	701	GCACACUAGCUGAACUAAAtt	97.954		97.954	NA	NA	No
	AmbionA2	3	21	s17554	BUB3	9184	GACUAGAUCAUCAAUUGAAtt	13.1792	21.4276	17.3034	NA	NA	No
	AmbionB2	3	21	s17555	BUB3	9184	CAAGCAGGGUUAUGUAUUAtt	41.8486	25.8873	33.868	NA	NA	No
	AmbionC2	3	21	s17556	BUB3	9184	CUCUCAGCCUGAAAAGGUAtt	67.1117	47.2125	57.1621	NA	NA	No
	AmbionA3	2	18	s28270	C14orf100	51528	GGAAGACCCUAUUAUUUAAtt	0.214005	1.13885	0.67643	NA	NA	No
	AmbionB3	2	18	s28271	C14orf100	51528	CCCACUAUAUACCAUUGUAtt		12.8228	12.8228	NA	NA	No
	AmbionC3	2	18	s28272	C14orf100	51528	CCAAGUCCAGAUUACGUUAtt	-0.38688	0.237419	-0.0747305	NA	NA	No
	AmbionA3	12	3	s38329	C1orf124	83932	CUACUUUCCUAGAGUAUCAtt	20.9186	16.9856	18.9521	NA	NA	No
	AmbionB3	12	3	s38330	C1orf124	83932	CAAGGAUAAGUGUAACAGUtt	13.8216	6.77183	10.2967	NA	NA	No
	AmbionC3	12	3	s38331	C1orf124	83932	GGAUGUGAGUGGGUCUGAAtt	18.4683	7.54819	13.0082	NA	NA	No
	AmbionA4	5	10	s195837	C1orf86	199990	GUGCUUGGCCGAAAGCACAtt	-4.13556	-4.4712	-4.30338	NA	NA	No
	AmbionB4	5	10	s47165	C1orf86	199990	UCUUCACUGUCGGACCCAAtt	37.299	37.6839	37.4914	NA	NA	No
	AmbionC4	5	10	s47166	C1orf86	199990	GGAUCACGAGGUGCCUUCAtt	4.18709	5.48576	4.83643	NA	NA	No
	AmbionA3	10	17	s36879	C2orf37	80067	GGGAUUCUAGAGAUCAACAtt	49.8756	28.6959	39.2858	NA	NA	No
	AmbionB3	10	17	s36880	C2orf37	80067	CCAGGUCACCUAUAGCCUAtt	5.86307	10.2464	8.05474	NA	NA	No
	AmbionC3	10	17	s36881	C2orf37	80067	GAAUCUGACUGGAUCUAUUtt	13.9139	16.5013	15.2076	NA	NA	No
	AmbionA3	9	7	s34905	C6orf106	64771	GAUACUCAGUUUGUAAAAAtt	11.6498	19.3516	15.5007	NA	NA	No
	AmbionB3	9	7	s34906	C6orf106	64771	CGCAAACAACUUAUCAGUAtt	9.72003	21.4868	15.6034	NA	NA	No
	AmbionC3	9	7	s34907	C6orf106	64771	AGAAUAGACUGUCACAGAAtt	4.70156	4.82887	4.76522	NA	NA	No
	AmbionA1	3	10	s114	CALR	811	GGAUCCUGAUGCUUCAAAAtt	1.72693	-3.7371	-1.00509	NA	NA	No
	AmbionB1	3	10	s115	CALR	811	CAUCUUUCUUGAUCAACAUtt	22.0559	8.92961	15.4928	NA	NA	No
	AmbionC1	3	10	s116	CALR	811	GGCUCACACUGAGAAUGUAtt	9.25821	8.45557	8.85689	NA	NA	No
	AmbionA2	9	16	s22391	CASC3	22794	GGUGGAUUCUAGUACAAGUtt	2.22992	3.31066	2.77029	NA	NA	No
	AmbionB2	9	16	s22392	CASC3	22794	CCACCUCAGUUUAACCGGAtt	12.5637	18.3501	15.4569	NA	NA	No
	AmbionC2	9	16	s22393	CASC3	22794	CCAGCAUACAUACCUCGGAtt	5.41126	2.17302	3.79214	NA	NA	No
	AmbionA1	3	12	s2431	CASP10	843	GGACAGACAAGGAACCCAUtt	18.543	8.48564	13.5143	NA	NA	No
	AmbionB1	3	12	s2432	CASP10	843	CAGAUGCUCUGAACCCUGAtt	56.6876	36.9306	46.8091	NA	NA	No
	AmbionC1	3	12	s2433	CASP10	843	GGUUCACAGUGCAUAUACAtt	58.1933	33.2143	45.7038	NA	NA	No
	AmbionA1	3	11	s2425	CASP8	841	GAUAAUCAACGACUAUGAAtt	5.33832	0.691626	3.01497	NA	NA	No
	AmbionB1	3	11	s2426	CASP8	841	GAUCAGAAUUGAGGUCUUUtt	-7.2565	-5.61063	-6.43357	NA	NA	No
	AmbionC1	3	11	s2427	CASP8	841	GAUACUGUCUGAUCAUCAAtt	3.73758	2.65871	3.19814	NA	NA	No
	AmbionA1	3	13	s2470	CBFB	865	CCGAGAGUAUGUCGACUUAtt	-4.08818	-5.92188	-5.00503	NA	NA	No
	AmbionB1	3	13	s2471	CBFB	865	AGGCUGGAUUGAUCUCCAAtt	4.00538	1.79097	2.89818	NA	NA	No
	AmbionC1	3	13	s2472	CBFB	865	GGGAGAACAGCGACAAACAtt	9.80832	5.35234	7.58033	NA	NA	No
	AmbionA1	3	16	s289	CBS	875	CUCACAUCCUAGACCAGUAtt	27.6023	17.8746	22.7385	NA	NA	No
	AmbionB1	3	16	s290	CBS	875	GAAUCAACAAGAUUGGGAAtt	-0.412183	0.127284	-0.14245	NA	NA	No
	AmbionC1	3	16	s291	CBS	875	GAGCAGAUCCAGUACCACAtt	15.1429		15.1429	NA	NA	No
	AmbionA3	7	8	s32947	CBX8	57332	GGAAAGGACGCAUGGAAUAtt	0.561935	4.74515	2.65354	NA	NA	No
	AmbionB3	7	8	s32948	CBX8	57332	GACCGUCACCAUUAAGGAAtt	14.8708	8.67144	11.7711	NA	NA	No
	AmbionC3	7	8	s32949	CBX8	57332	GGACGUGACCUCAAACUUUtt	26.3475	24.3974	25.3724	NA	NA	No
	AmbionA2	14	16	s226233	CCDC22	28952	GAAGGAAAUCAACUCCCUAtt	12.6896	9.24412	10.9669	NA	NA	No
	AmbionB2	14	16	s26283	CCDC22	28952	AGAUCUUGUCUGAUACGAAtt	-3.99464	-2.46063	-3.22763	NA	NA	No
	AmbionC2	14	16	s26284	CCDC22	28952	AGGACGAUGCUGUUCGGAAtt	-2.91267	-0.110922	-1.5118	NA	NA	No
	AmbionA4	7	12	s226382	CCDC23	374969	CAUUUGGAGCCUUACAGAAtt	2.27548	4.70407	3.48977	NA	NA	No
	AmbionB4	7	12	s51636	CCDC23	374969	GAGUCAUGACAGAACUGGAtt	4.56693	14.5354	9.55117	NA	NA	No
	AmbionC4	7	12	s51638	CCDC23	374969	GCAGAGAUCUAUGCCCUCAtt	15.0367	14.8935	14.9651	NA	NA	No
	AmbionA4	4	9	s45667	CCDC50	152137	GGAAUGGUAUGAUGCUGAAtt	-3.72522	-1.05723	-2.39123	NA	NA	No
	AmbionB4	4	9	s45668	CCDC50	152137	GAAAGAAGCUGUAUCUACUtt	18.7389	19.6153	19.1771	NA	NA	No
	AmbionC4	4	9	s45669	CCDC50	152137	GUGCUUAUGCAGAUAGUUAtt	-1.48547	-0.0343486	-0.759908	NA	NA	No
	AmbionA1	3	17	s2515	CCNB1	891	GAAAUGUACCCUCCAGAAAtt	79.3898	69.7052	74.5475	NA	NA	No
	AmbionB1	3	17	s2516	CCNB1	891	CACUUAUACUAAGCACCAAtt	8.68874	7.90714	8.29794	NA	NA	No
	AmbionC1	3	17	s2517	CCNB1	891	CAACAUUACCUGUCAUAUAtt	68.3487	72.4348	70.3918	NA	NA	No
	AmbionA3	8	8	s226929	CCNB1IP1	57820	GCUAGAUAUUGUCCGCACAtt	-0.886717	-1.02611	-0.956416	NA	NA	No
	AmbionB3	8	8	s226930	CCNB1IP1	57820	GUCCAUCAGAGGAAUAUAAtt	22.2561	21.9976	22.1269	NA	NA	No
	AmbionC3	8	8	s33747	CCNB1IP1	57820	CGCAAUCGUCAGUAUCAAAtt	-0.408103	3.13759	1.36475	NA	NA	No
	AmbionA1	3	18	s391	CCNC	892	GAUUGUUGCUUGAUAGUGUtt	5.7607	9.50834	7.63452	NA	NA	No
	AmbionB1	3	18	s392	CCNC	892	CAACCAUUCUUAGUAAGAUtt	4.87646	8.86413	6.8703	NA	NA	No
	AmbionC1	3	18	s393	CCNC	892	GAAUUUCGAUGAGAGAAAAtt	19.6952	21.9615	20.8284	NA	NA	No
	AmbionA2	8	7	s20756	CCT2	10576	GUUGCAAACUUAUCGAGGAtt	22.0959	15.3945	18.7452	NA	NA	No
	AmbionB2	8	7	s20757	CCT2	10576	CAUUGGUGUUGACAAUCCAtt	20.0002	22.7422	21.3712	NA	NA	No
	AmbionC2	8	7	s20758	CCT2	10576	CUCUUAUGGUAACCAAUGAtt	16.7809	13.6583	15.2196	NA	NA	No
	AmbionA1	3	20	s225162	CD40	958	AGGGCACCUCAGAAACAGAtt	-3.33565	-1.0548	-2.19523	NA	NA	No
	AmbionB1	3	20	s2675	CD40	958	CGGUGAAAGCGAAUUCCUAtt	-2.41245	2.45315	0.0203489	NA	NA	No
	AmbionC1	3	20	s2677	CD40	958	AGAGUUCACUGAAACGGAAtt	5.80775	0.584375	3.19606	NA	NA	No
	AmbionA2	2	15	s16287	CDC14B	8555	AGAAUUCCUAGAUAUCUGUtt	-4.50563	-4.16734	-4.33648	NA	NA	No
	AmbionB2	2	15	s16288	CDC14B	8555	AGAUCAGCAAGAACCCGAAtt	14.8342	15.9295	15.3819	NA	NA	No
	AmbionC2	2	15	s16289	CDC14B	8555	AGACAUCCUAUAUUCCUUUtt	-2.87293	-2.17505	-2.52399	NA	NA	No
	AmbionA2	3	7	s16969	CDC16	8881	GGAACGAGGUAACAGUUGAtt	6.7751	8.13813	7.45661	NA	NA	No
	AmbionB2	3	7	s16970	CDC16	8881	GCUGUAUAUUGGAUUAGAAtt	33.3731	10.7878	22.0805	NA	NA	No
	AmbionC2	3	7	s16971	CDC16	8881	CACGAAAACUGGACAAAUUtt	11.5755	21.2562	16.4158	NA	NA	No
	AmbionA1	3	21	s463	CDC2	983	GAACUUCGUCAUCCAAAUAtt	109.779	81.8346	95.8066	NA	NA	No
	AmbionB1	3	21	s464	CDC2	983	GGUUAUAUCUCAUCUUUGAtt	57.2869	56.1575	56.7222	NA	NA	No
	AmbionC1	3	21	s465	CDC2	983	GAAUCUUUACAGGACUAUAtt	79.291	63.6552	71.4731	NA	NA	No
	AmbionA1	3	22	s2747	CDC20	991	CCACCAUGAUGUUCGGGUAtt	0.547127	4.81716	2.68214	NA	NA	No
	AmbionB1	3	22	s2748	CDC20	991	CGAAAUGACUAUUACCUGAtt	153.381	49.5545	101.468	NA	NA	No
	AmbionC1	3	22	s2749	CDC20	991	CCUGAACGGUUUUGAUGUAtt	33.6173	36.0047	34.811	NA	NA	No
	AmbionA2	2	18	s16570	CDC23	8697	CUUGGUGCCUGGACACUAAtt	20.45	12.0252	16.2376	NA	NA	No
	AmbionB2	2	18	s16571	CDC23	8697	GAUUGAUAAAUAUCGUGUAtt	-5.85799	-3.51704	-4.68751	NA	NA	No
	AmbionC2	2	18	s16572	CDC23	8697	GACCCUUACAGGAUUGAAAtt	-6.92701	1.71843	-2.60429	NA	NA	No
	AmbionA4	6	3	s225995	CDC26	246184	CCUGGAGACCCGUAAGAAAtt	10.6592	13.0907	11.8749	NA	NA	No
	AmbionB4	6	3	s48350	CDC26	246184	AGUUUGAGAACAUUCGAAAtt	5.50534	1.76595	3.63564	NA	NA	No
	AmbionC4	6	3	s48351	CDC26	246184	UGAUCGGAUUGGUUAUAAAtt	15.8055	10.1686	12.987	NA	NA	No
	AmbionA1	4	3	s2759	CDC27	996	CAUUAGCUUGUUUUCGAAAtt	7.89034	6.37996	7.13515	NA	NA	No
	AmbionB1	4	3	s2760	CDC27	996	GAAUGAUUUAUUACAAGCAtt	59.6812	23.8347	41.758	NA	NA	No
	AmbionC1	4	3	s2761	CDC27	996	GCUCAGGAAAGGCAUAUAAtt	53.2647	24.276	38.7703	NA	NA	No
	AmbionA3	9	21	s35848	CDC73	79577	GGAUCUCGAACACCCAUUAtt	3.37816	9.04528	6.21172	NA	NA	No
	AmbionB3	9	21	s35849	CDC73	79577	CUAUCAAGACUGAUCUAGAtt	-0.931623	3.36791	1.21815	NA	NA	No
	AmbionC3	9	21	s35850	CDC73	79577	GACCAGUGUUCUUACGGUUtt	-5.64254	0.895138	-2.3737	NA	NA	No
	AmbionA3	11	20	s37943	CDCA3	83461	CCAGUUAUCUGUUGAGGAAtt	15.9154	19.0131	17.4643	NA	NA	No
	AmbionB3	11	20	s37944	CDCA3	83461	CGCAAUAGAUGGAAACCAAtt	17.0976	19.4876	18.2926	NA	NA	No
	AmbionC3	11	20	s37945	CDCA3	83461	GUAUUGCACGGACACCUAUtt	15.8067	6.45307	11.1299	NA	NA	No
	AmbionA1	4	5	s2768	CDH1	999	GAACUAUAUUCUUCUGUGAtt	-3.04202	-3.87058	-3.4563	NA	NA	No
	AmbionB1	4	5	s2769	CDH1	999	CAACAGCUGUGAUCACAGUtt	12.5779	8.6275	10.6027	NA	NA	No
	AmbionC1	4	5	s2770	CDH1	999	CGUAUACCCUGGUGGUUCAtt	-5.54854	-4.72054	-5.13454	NA	NA	No
	AmbionA1	4	6	s204	CDK2	1017	CGGAGCUUGUUAUCGCAAAtt	-3.15635	0.835125	-1.16061	NA	NA	No
	AmbionB1	4	6	s205	CDK2	1017	GAGUCCCUGUUCGUACUUAtt	1.56413	8.83146	5.1978	NA	NA	No
	AmbionC1	4	6	s206	CDK2	1017	CAAGAUCUCAAGAAAUUCAtt	10.128	5.13355	7.63077	NA	NA	No
	AmbionA3	11	3	s37159	CDK5RAP3	80279	GGCAGGAGAUUAUAGCUCUtt	-2.66245	-1.89629	-2.27937	NA	NA	No
	AmbionB3	11	3	s37160	CDK5RAP3	80279	GGUUCGGAAUGUCAACUAUtt	18.3417	22.101	20.2213	NA	NA	No
	AmbionC3	11	3	s37161	CDK5RAP3	80279	CCCUGACACUGCUUGAAUAtt	-2.71289	-0.71254	-1.71271	NA	NA	No
	AmbionA1	4	7	s2831	CDK8	1024	CAAAACUAGUAAUCCUUAUtt	13.4378	8.38232	10.9101	NA	NA	No
	AmbionB1	4	7	s2832	CDK8	1024	CCCUUACCCAAAACGAGAAtt	12.7033	9.0762	10.8897	NA	NA	No
	AmbionC1	4	7	s2833	CDK8	1024	GGCUAUAGGGUGUAUAUUUtt	29.1752	25.5183	27.3467	NA	NA	No
	AmbionA1	4	8	s415	CDKN1A	1026	CAAGGAGUCAGACAUUUUAtt	-6.47738	-5.86935	-6.17336	NA	NA	No
	AmbionB1	4	8	s416	CDKN1A	1026	GCACCCUAGUUCUACCUCAtt	23.5247	22.8447	23.1847	NA	NA	No
	AmbionC1	4	8	s417	CDKN1A	1026	AGAUUUCUACCACUCCAAAtt	-0.626103	10.6067	4.99028	NA	NA	No
	AmbionA1	4	9	s2837	CDKN1B	1027	CAAGUGGAAUUUCGAUUUUtt	-1.53283	-3.45009	-2.49146	NA	NA	No
	AmbionB1	4	9	s2838	CDKN1B	1027	CGACGAUUCUUCUACUCAAtt	54.8298	32.0625	43.4462	NA	NA	No
	AmbionC1	4	9	s2839	CDKN1B	1027	CGCAUUUGGUGGACCCAAAtt	14.3975	9.98906	12.1933	NA	NA	No
	AmbionA1	4	10	s216	CDKN2A	1029	CUACCGUAAAUGUCCAUUUtt	5.2367	-6.93387	-0.848582	NA	NA	No
	AmbionB1	4	10	s217	CDKN2A	1029	CCGUAAAUGUCCAUUUAUAtt	-2.85838	-0.687594	-1.77299	NA	NA	No
	AmbionC1	4	10	s218	CDKN2A	1029	UGUCCUGCCUUUUAACGUAtt	-2.02141	30.1842	14.0814	NA	NA	No
	AmbionA2	9	9	s22119	CHEK2	11200	GAUCAGUCAGUUUAUCCUAtt	-4.2462	-5.23361	-4.73991	NA	NA	No
	AmbionB2	9	9	s22120	CHEK2	11200	GGCACGUUUUACGACAGAAtt	6.8557	1.96667	4.41118	NA	NA	No
	AmbionC2	9	9	s22121	CHEK2	11200	GCACUGUCACUAAGCAGAAtt	5.41474	12.0054	8.71005	NA	NA	No
	AmbionA1	4	13	s3156	CLU	1191	GGAAGUAAGUACGUCAAUAtt	19.4209	19.1841	19.3025	NA	NA	No
	AmbionB1	4	13	s3157	CLU	1191	AGAUAAAGACUCUCAUAGAtt	0.999109	5.48154	3.24032	NA	NA	No
	AmbionC1	4	13	s3158	CLU	1191	GCUGAGAGGUUGACCAGGAtt	45.6069	37.7811	41.694	NA	NA	No
	AmbionA4	4	3	s225736	COMMD1	150684	AGUCUAUUGCGUCUGCAGAtt	-2.23807	-3.77998	-3.00902	NA	NA	No
	AmbionB4	4	3	s45470	COMMD1	150684	AGCUGGAAUUAGGCAAAUAtt	11.5079	17.3807	14.4443	NA	NA	No
	AmbionC4	4	3	s45471	COMMD1	150684	CUUGACUGCUCAAACCAAAtt	13.3446	17.1425	15.2436	NA	NA	No
	AmbionD1	3	20	s21615	COPS6	10980	GAUUUUUAUGAUCAAUGCAtt	1.56803		1.56803	NA	NA	No
	AmbionD1	8	20	s21616	COPS6	10980	AGGAAUAUUAUUACACCAAtt	-2.37689	3.70868	0.665898	NA	NA	No
	AmbionD1	13	20	s21617	COPS6	10980	GAAAUAUCGAGGUGAUGAAtt	-2.45194	-3.68501	-3.06847	NA	NA	No
	AmbionA2	15	17	s27634	CRBN	51185	CAAUUAGAAUCCCUCAAUAtt	-5.33571	-4.16175	-4.74873	NA	NA	No
	AmbionB2	15	17	s27635	CRBN	51185	GCUGAGACCUUAAUGGACAtt	-4.39231	-1.51096	-2.95164	NA	NA	No
	AmbionC2	15	17	s27636	CRBN	51185	GGAUUUUGGAAUUGAGAUAtt	-0.930203	2.47533	0.772564	NA	NA	No
	AmbionA1	4	14	s340	CRY1	1407	GACCUCGAAUGAAUGCGAAtt	-4.33199	-1.18456	-2.75828	NA	NA	No
	AmbionB1	4	14	s341	CRY1	1407	GCGUGAAUUUUUCUAUACAtt	10.8672	7.37612	9.12167	NA	NA	No
	AmbionC1	4	14	s342	CRY1	1407	GAAUAUCGAAAGGAUGAAAtt	-2.08075	12.2988	5.10905	NA	NA	No
	AmbionA1	4	15	s3537	CRY2	1408	GCUUGACCUUUGAAUAUGAtt	6.03447	4.16643	5.10045	NA	NA	No
	AmbionB1	4	15	s3538	CRY2	1408	GGCUUAACAUUGAACGAAUtt	6.03186	5.22351	5.62769	NA	NA	No
	AmbionC1	4	15	s3539	CRY2	1408	CAAGUUUAAGGAAACUGAAtt	16.2861	11.9155	14.1008	NA	NA	No
	AmbionA2	4	22	s18548	CTR9	9646	CAAAGGAUAUUUUCGUGAAtt	-9.922	-8.70842	-9.31521	NA	NA	No
	AmbionB2	4	22	s18549	CTR9	9646	GGAUAAACUUAAAAUUGCUtt	6.13215	4.73064	5.4314	NA	NA	No
	AmbionC2	4	22	s18550	CTR9	9646	CACUGAAGUUGUACUCUAUtt	5.25098	7.75525	6.50311	NA	NA	No
	AmbionA1	15	10	s15412	CXCR4	7852	CCUGUUUCCGUGAAGAAAAtt	29.5211	16.082	22.8015	NA	NA	No
	AmbionB1	15	10	s15413	CXCR4	7852	CAAGCAAGGGUGUGAGUUUtt	9.07795	-0.888481	4.09473	NA	NA	No
	AmbionC1	15	10	s224805	CXCR4	7852	AGGCAGUCCAUGUCAUCUAtt	1.90367	-4.86145	-1.47889	NA	NA	No
	AmbionA1	4	16	s3935	DAXX	1616	GCUCUAUGUCUACAUCAAUtt	6.40294	1.38141	3.89218	NA	NA	No
	AmbionB1	4	16	s3936	DAXX	1616	CAUCGUUACUGUCAGAAGAtt	-1.02837	0.488463	-0.269956	NA	NA	No
	AmbionC1	4	16	s3937	DAXX	1616	CUACAGAUCUCCAAUGAAAtt	-1.02228	17.7474	8.36254	NA	NA	No
	AmbionA3	9	19	s35725	DCAF10	79269	GGAGUUUCACCACGAAAUAtt	-2.56623	-10.3097	-6.43797	NA	NA	No
	AmbionB3	9	19	s35726	DCAF10	79269	GACCUUGACUUAACUAAGUtt	14.4128	12.897	13.6549	NA	NA	No
	AmbionC3	9	19	s35727	DCAF10	79269	CUCUACGACUGACUCAUUAtt	-3.55209	3.48753	-0.0322758	NA	NA	No
	AmbionA3	13	21	s40358	DCAF15	90379	GGAUGCUCAUGAACAUGAUtt	51.7532	47.4791	49.6161	NA	NA	No
	AmbionB3	13	21	s40359	DCAF15	90379	CUAGACUUCGAAUAUGUUAtt	-1.5538	2.98306	0.714629	NA	NA	No
	AmbionC3	13	21	s40360	DCAF15	90379	CGACCUGUACCUGACCGUAtt	10.7983	6.17895	8.48863	NA	NA	No
	AmbionA3	4	12	s29650	DCAF16	54876	CCCAUACCUGAAUACCUAAtt	6.63953	8.41732	7.52842	NA	NA	No
	AmbionB3	4	12	s29651	DCAF16	54876	CAGCUAAGCCGAACAUUGAtt	-1.64542	-5.06529	-3.35535	NA	NA	No
	AmbionC3	4	12	s29652	DCAF16	54876	CAAGCACACCAGUCCAUAUtt	8.13966	9.30364	8.72165	NA	NA	No
	AmbionA3	6	6	s31604	DCAF6	55827	GGCAUAGAUUAUGACAUAAtt	31.3159	24.3882	27.8521	NA	NA	No
	AmbionB3	6	6	s31605	DCAF6	55827	CCAUUAGAAGAGUCAAGGAtt	4.0203	-2.49395	0.763173	NA	NA	No
	AmbionC3	6	6	s31606	DCAF6	55827	GAACCAUAUCAAUAUAACAtt	-5.48509	-1.78741	-3.63625	NA	NA	No
	AmbionA2	7	4	s19985	DCAF7	10238	GGAAUGAGGUGGAUCCUUAtt	6.0711	2.85943	4.46526	NA	NA	No
	AmbionB2	7	4	s19986	DCAF7	10238	GCUGAUCGCCCAUGACAAAtt	5.17773	4.0641	4.62091	NA	NA	No
	AmbionC2	7	4	s19987	DCAF7	10238	GCACCAUCAUUUACGAAGAtt	3.41827	2.01987	2.71907	NA	NA	No
	AmbionA4	3	21	s45253	DCST1	149095	GCCUCCUACUAGUACCCAAtt	11.2303	9.66784	10.4491	NA	NA	No
	AmbionB4	3	21	s45254	DCST1	149095	CUUCCGCAGCAGUCAUAAAtt	-9.05611	-2.57013	-5.81312	NA	NA	No
	AmbionC4	3	21	s45255	DCST1	149095	AGAAGAUUAUGUUCUUGUAtt	-3.39413	-7.11565	-5.25489	NA	NA	No
	AmbionA3	9	12	s35421	DDA1	79016	GGAUCUUUCUCUUGAGUCAtt	1.86413	3.96546	2.9148	NA	NA	No
	AmbionB3	9	12	s35422	DDA1	79016	AAGCAAUUUUAGUCGAUUUtt	-4.20774	-3.92155	-4.06465	NA	NA	No
	AmbionC3	9	12	s35423	DDA1	79016	AGAUCAUCGUGACAGAAAAtt	3.16499	7.15169	5.15834	NA	NA	No
	AmbionA1	4	17	s3979	DDB1	1642	CACUAGAUCGCGAUAAUAAtt	50.3745	33.1701	41.7723	NA	NA	No
	AmbionB1	4	17	s3980	DDB1	1642	CCAUCGAUGAGAUCCAGAAtt	51.0908	38.4753	44.7831	NA	NA	No
	AmbionC1	4	17	s3981	DDB1	1642	GAGAUUGCUCGAGACUUUAtt	71.2698	44.6606	57.9652	NA	NA	No
	AmbionA1	4	18	s223391	DDB2	1643	GAAUCUCAGAAUGCACAAAtt	-2.41782	-5.38115	-3.89949	NA	NA	No
[truncated: 1,229 more rows]
