# Supplementary material for: Validation of Synthetic CRISPR Reagents as a Tool for Arrayed Functional Genomic Screening
Source: PLoS One. 2016 Dec 28;11(12):e0168968. doi: 10.1371/journal.pone.0168968 (PMC5193459; doi:10.1371/journal.pone.0168968)
Supplement: S5 Table — Only genes that intersect with the crRNA library were considered and no duplicate sequences already found in the OTP library were included from the Ambion data. (XLSX) [file pone.0168968.s011.xlsx]

## Sheet: siRNA Combined RSA
Supplemental Table 5. RSA results for combined siRNA screen data. Only genes that intersect with the crRNA library were considered and no duplicate sequences already found in the OTP library were included from the Ambion data.	Symbol	Gene_ID	RSA LogP	RSA p-values	FDR
	FBXO5	26271	-11.4224	3.78059e-12	2.41958e-09
	RBX1	9978	-9.0796	8.32531e-10	2.6641e-07
	CUL1	8454	-6.58007	2.62987e-07	5.61039e-05
	PSMD14	10213	-5.96104	1.09386e-06	0.000175018
	PRPF8	10594	-4.67924	2.09297e-05	0.002679
	BRCA1	672	-4.31288	4.86545e-05	0.00518981
	RNF113A	7737	-4.0273	9.39083e-05	0.00833576
	PHF5A	84844	-3.98215	0.000104197	0.00833576
	TRAIP	10293	-3.78915	0.000162498	0.0115554
	BARD1	580	-3.60713	0.000247099	0.0158143
	UBA1	7317	-3.45823	0.000348155	0.0202563
	PHF12	57649	-3.26251	0.00054637	0.0291397
	PRPF19	27339	-3.13615	0.000730894	0.0359825
	UBE2I	7329	-3.10389	0.000787248	0.0359885
	CUL2	8453	-2.92648	0.00118447	0.0505373
	MDM2	4193	-2.81782	0.00152116	0.0608466
	ASB1	51665	-2.77426	0.00168167	0.0608573
	SYVN1	84447	-2.74458	0.00180061	0.0608573
	RNF121	55298	-2.74311	0.0018067	0.0608573
	FBXW4	6468	-2.6441	0.00226935	0.0726191
	NEURL1	9148	-2.51695	0.0030412	0.09099
	UBE2E2	7325	-2.48836	0.00324817	0.09099
	CBLC	23624	-2.4738	0.00335896	0.09099
	FBXO44	93611	-2.46697	0.00341213	0.09099
	UBL5	59286	-2.4142	0.00385298	0.0954277
	FBXL13	222235	-2.41053	0.00388574	0.0954277
	ASB16	92591	-2.39514	0.00402585	0.0954277
	HERC6	55008	-2.37045	0.00426134	0.097402
	TRAF4	9618	-2.30334	0.00497352	0.103858
	USP35	57558	-2.30188	0.00499017	0.103858
	USP39	10713	-2.28754	0.0051578	0.103858
	RBCK1	10616	-2.28459	0.00519291	0.103858
	RNF115	27246	-2.23111	0.00587346	0.11391
	MDM4	4194	-2.21315	0.00612141	0.115227
	CHFR	55743	-2.17278	0.00671774	0.120671
	PCGF1	84759	-2.16806	0.00679115	0.120671
	CHD5	26038	-2.15638	0.00697627	0.120671
	USP3	9960	-2.1382	0.00727446	0.122517
	TRIM6-TRIM34	445372	-2.11905	0.00760247	0.124758
	RNF43	54894	-2.10355	0.00787856	0.126057
	DPF1	8193	-2.06596	0.00859084	0.130628
	RNF222	643904	-2.05806	0.00874854	0.130628
	HUWE1	10075	-2.04789	0.00895582	0.130628
	UBE2L6	9246	-2.04669	0.0089807	0.130628
	FBXO18	84893	-2.03367	0.00925396	0.131612
	UBE2D3	7323	-2.01282	0.00970904	0.133183
	BIRC7	79444	-2.00963	0.00978063	0.133183
	UBR5	51366	-1.9926	0.0101719	0.135625
	RNF126	55658	-1.91385	0.0121942	0.156656
	MARCH4	57574	-1.91226	0.0122387	0.156656
	SOCS3	9021	-1.89377	0.0127711	0.160264
	USPL1	10208	-1.88246	0.0131081	0.16107
	BFAR	51283	-1.86829	0.0135427	0.16107
	RNF208	727800	-1.86677	0.0135903	0.16107
	USP1	7398	-1.83934	0.0144765	0.167604
	PPIL2	23759	-1.83371	0.0146654	0.167604
	USP37	57695	-1.81356	0.0153619	0.172484
	TRIM25	7706	-1.78751	0.0163112	0.179986
	RNF4	6047	-1.77952	0.0166141	0.180221
	PEX10	5192	-1.75894	0.0174206	0.18174
	SIAH2	6478	-1.74845	0.0178463	0.18174
	TRIM51	84767	-1.7484	0.0178483	0.18174
	UBE2L3	7332	-1.74602	0.0179467	0.18174
	RNF40	9810	-1.73621	0.0183567	0.18174
	RNF125	54941	-1.73094	0.0185806	0.18174
	TRIM13	10206	-1.72353	0.0189002	0.18174
	RNF135	84282	-1.72065	0.019026	0.18174
	FBXW11	23291	-1.71052	0.0194749	0.183293
	ZNRF2	223082	-1.69193	0.020327	0.188541
	FBXO6	26270	-1.68374	0.0207136	0.188763
	RNF44	22838	-1.66766	0.021495	0.188763
	UBR3	130507	-1.65924	0.0219161	0.188763
	TTC3	7267	-1.65902	0.0219268	0.188763
	RNF215	200312	-1.6576	0.0219989	0.188763
	RNF130	55819	-1.65478	0.0221421	0.188763
	FBXO40	51725	-1.64945	0.0224157	0.188763
	INTS12	57117	-1.63564	0.0231399	0.192332
	TRIM22	10346	-1.61847	0.0240729	0.193837
	VPS11	55823	-1.61807	0.0240953	0.193837
	DTX3	196403	-1.6147	0.024283	0.193837
	TRIM56	81844	-1.60764	0.0246809	0.193837
	RNF7	9616	-1.59984	0.0251282	0.193837
	BIRC2	329	-1.59751	0.0252634	0.193837
	LONRF2	164832	-1.58575	0.0259567	0.193837
	TRIM69	140691	-1.58298	0.026123	0.193837
	USP6	9098	-1.58092	0.0262467	0.193837
	RNF113B	140432	-1.57922	0.0263497	0.193837
	KDM5D	8284	-1.56933	0.0269572	0.194923
	TRIM31	11074	-1.56693	0.0271065	0.194923
	CDC34	997	-1.55985	0.0275517	0.19543
	FBXW5	54461	-1.55615	0.0277877	0.19543
	USP7	7874	-1.50485	0.0312713	0.21724
	ARIH1	25820	-1.49795	0.0317723	0.21724
	VPS8	23355	-1.49611	0.0319071	0.21724
	MLL2	8085	-1.48477	0.0327514	0.220641
	USP10	9100	-1.47415	0.033562	0.223746
	MAP3K1	4214	-1.46211	0.0345054	0.227665
	TRIM52	84851	-1.45424	0.0351369	0.228135
	RNF181	51255	-1.45235	0.0352897	0.228135
	CUL5	8065	-1.43339	0.0368644	0.235932
	MGRN1	23295	-1.42193	0.0378506	0.237495
	RNF10	9921	-1.42137	0.0378988	0.237495
	UBE3A	7337	-1.41769	0.0382218	0.237495
	CCNF	899	-1.40508	0.0393477	0.240294
	MLLT6	4302	-1.40425	0.0394232	0.240294
	RNF5	6048	-1.39309	0.0404489	0.24422
	HERC3	8916	-1.37998	0.0416884	0.249351
	RFPL2	10739	-1.37114	0.0425461	0.252125
	MPND	84954	-1.36492	0.04316	0.252229
	UBE2V2	7336	-1.36299	0.0433518	0.252229
	RNF8	9025	-1.35664	0.0439903	0.253638
	TRIM15	89870	-1.34065	0.0456401	0.257455
	LRSAM1	90678	-1.3395	0.0457611	0.257455
	RNF26	79102	-1.33744	0.0459786	0.257455
	DPF2	5977	-1.33127	0.0466365	0.257455
	ZNRF4	148066	-1.33035	0.0467361	0.257455
	ASB10	136371	-1.32729	0.047066	0.257455
	TRIM65	201292	-1.31616	0.0482885	0.260579
	DTX4	23220	-1.31469	0.0484513	0.260579
	USP43	124739	-1.30122	0.0499777	0.266547
	TRIM35	23087	-1.28148	0.0523021	0.275146
	TRIM2	23321	-1.28026	0.0524498	0.275146
	UBE2M	9040	-1.26138	0.0547793	0.283125
	RFFL	117584	-1.26078	0.0548555	0.283125
	BAZ1B	9031	-1.25055	0.0561629	0.287554
	SMURF2	64750	-1.24116	0.0573911	0.289325
	UBOX5	22888	-1.23825	0.0577759	0.289325
	SYTL3	94120	-1.23636	0.0580286	0.289325
	USP45	85015	-1.23005	0.0588773	0.289325
	RNF214	257160	-1.22837	0.0591064	0.289325
	PHF23	79142	-1.22752	0.0592211	0.289325
	FBXL19	54620	-1.2223	0.0599371	0.289415
	RNF219	79596	-1.21604	0.060808	0.289415
	NCCRP1	342897	-1.21535	0.0609048	0.289415
	RNF166	115992	-1.21432	0.0610486	0.289415
	UBE2B	7320	-1.20619	0.0622024	0.292717
	FBXO30	84085	-1.19808	0.0633753	0.29606
	NSD1	64324	-1.19403	0.0639687	0.296667
	ISL1	3670	-1.17958	0.0661328	0.300698
	FBXL15	79176	-1.17956	0.0661364	0.300698
	MARCH11	441061	-1.17873	0.0662631	0.300698
	USP26	83844	-1.17405	0.0669811	0.300698
	TRIM58	25893	-1.17114	0.0674304	0.300698
	PAN2	9924	-1.16904	0.0677583	0.300698
	UBE2G2	7327	-1.16536	0.0683352	0.300698
	SPSB1	80176	-1.15889	0.0693605	0.300698
	COPS5	10987	-1.15661	0.0697253	0.300698
	RFWD3	55159	-1.15236	0.0704103	0.300698
	ASB13	79754	-1.15201	0.0704684	0.300698
	PHF1	5252	-1.14807	0.0711105	0.300698
	PRICKLE4	29964	-1.1474	0.0712202	0.300698
	AIRE	326	-1.14621	0.0714158	0.300698
	TRIM62	55223	-1.13226	0.0737455	0.306269
	OTUB1	55611	-1.12987	0.0741529	0.306269
	FBXO39	162517	-1.1281	0.0744569	0.306269
	TRIM77	390231	-1.12695	0.074653	0.306269
	AREL1	9870	-1.11538	0.0766689	0.310127
	PHF19	26147	-1.11179	0.0773061	0.310127
	TRIM8	81603	-1.11162	0.0773361	0.310127
	USP42	84132	-1.11052	0.0775318	0.310127
	UBE2U	148581	-1.1052	0.0784879	0.312002
	SPSB3	90864	-1.0988	0.0796526	0.314677
	RNF175	285533	-1.09523	0.080311	0.315331
	RNF168	165918	-1.09127	0.0810466	0.315957
	RNF146	81847	-1.08907	0.0814576	0.315957
	UBE2J2	118424	-1.07927	0.0833156	0.321217
	FBXL18	80028	-1.06929	0.085253	0.326315
	KIAA1333	55632	-1.06723	0.0856578	0.326315
	TRIM43	129868	-1.0598	0.0871368	0.32837
	LPXN	9404	-1.0572	0.0876593	0.32837
	PHF6	84295	-1.05427	0.0882533	0.32837
	RAD18	56852	-1.05418	0.0882721	0.32837
	UBR2	23304	-1.05143	0.0888328	0.32837
	PRICKLE1	144165	-1.04927	0.0892756	0.32837
	UBE2O	63893	-1.04588	0.0899751	0.329052
	NEDD4	4734	-1.03467	0.0923279	0.334278
	UBE2D4	51619	-1.03303	0.0926761	0.334278
	RNF41	10193	-1.031	0.0931116	0.334278
	USP38	84640	-1.02837	0.0936768	0.334278
	CACUL1	143384	-1.0268	0.0940156	0.334278
	JADE2	23338	-1.0243	0.0945576	0.334347
	FBXL22	283807	-1.01745	0.0960606	0.335115
	SOCS2	8835	-1.01591	0.0964036	0.335115
	RNF160	26046	-1.01453	0.0967103	0.335115
	LNX1	84708	-1.01381	0.0968692	0.335115
	PDZRN3	23024	-1.00967	0.0977989	0.336512
	MARCH2	51257	-1.00668	0.0984738	0.337023
	RNF139	11236	-1.00431	0.0990118	0.337061
	LMO7	4008	-0.998591	0.100325	0.338319
	PDZRN4	29951	-0.996056	0.100912	0.338319
	RSPRY1	89970	-0.992792	0.101674	0.338319
	MARCH10	162333	-0.99175	0.101918	0.338319
	RING1	6015	-0.989423	0.102465	0.338319
	PEX2	5828	-0.989052	0.102553	0.338319
	HLTF	6596	-0.983224	0.103938	0.341131
	SMURF1	57154	-0.978119	0.105167	0.343404
	RNF112	7732	-0.970165	0.107111	0.345442
	RNF13	11342	-0.969283	0.107329	0.345442
	HACE1	57531	-0.968951	0.107411	0.345442
	ASB12	142689	-0.965104	0.108367	0.346773
	USP28	57646	-0.962906	0.108917	0.346799
	STAMBP	10617	-0.957465	0.11029	0.347855
	FBXO7	25793	-0.956765	0.110468	0.347855
	HRC	3270	-0.948548	0.112578	0.347855
	PJA1	64219	-0.944781	0.113558	0.347855
	PHF21A	51317	-0.942718	0.114099	0.347855
	OTUD7B	56957	-0.94256	0.114141	0.347855
	PCGF6	84108	-0.940026	0.114809	0.347855
	RAPSN	5913	-0.939598	0.114922	0.347855
	ASB5	140458	-0.935061	0.116128	0.347855
	PARK2	5071	-0.934267	0.116341	0.347855
	USP14	9097	-0.930816	0.117269	0.347855
	DZIP3	9666	-0.930406	0.11738	0.347855
	SOCS5	9655	-0.928591	0.117872	0.347855
	SPSB4	92369	-0.926526	0.118433	0.347855
	KMT2B	9757	-0.925163	0.118806	0.347855
	RNF145	153830	-0.924669	0.118941	0.347855
	TRAF5	7188	-0.922997	0.1194	0.347855
	HR	55806	-0.922513	0.119533	0.347855
	USP2	9099	-0.920051	0.120212	0.347855
	ASB3	51130	-0.917927	0.120802	0.347855
	UCHL3	7347	-0.916945	0.121075	0.347855
	RFPL4B	442247	-0.916477	0.121206	0.347855
	UBE3C	9690	-0.912045	0.122449	0.349854
	ZNF185	7739	-0.905085	0.124427	0.35225
	RNF39	80352	-0.904999	0.124452	0.35225
	PCGF2	7703	-0.902395	0.1252	0.35225
	UBR1	197131	-0.901394	0.125489	0.35225
	BRAP	8315	-0.894952	0.127364	0.355051
	TRIML1	339976	-0.893611	0.127758	0.355051
	UBA3	9039	-0.889881	0.12886	0.355051
	KDM1B	221656	-0.889508	0.128971	0.355051
	LGR6	59352	-0.887954	0.129433	0.355051
	UBE2G1	7326	-0.886674	0.129815	0.355051
	SKP2	6502	-0.880237	0.131754	0.357752
	RNF34	80196	-0.879685	0.131921	0.357752
	NEDD4L	23327	-0.871868	0.134317	0.36159
	FBXW12	285231	-0.871387	0.134466	0.36159
	CUL7	9820	-0.858101	0.138643	0.368081
	IRF2BP1	26145	-0.857341	0.138886	0.368081
	UBE2QL1	134111	-0.856801	0.139059	0.368081
	RNF14	9604	-0.856422	0.13918	0.368081
	RNF150	57484	-0.852152	0.140555	0.369725
	TRIM24	8805	-0.850912	0.140958	0.369725
	MEFV	4210	-0.848411	0.141772	0.370342
	RNF25	64320	-0.846217	0.14249	0.370435
	TSG101	7251	-0.844771	0.142965	0.370435
	CAND1	55832	-0.833132	0.146848	0.378962
	PATZ1	23598	-0.830466	0.147752	0.379765
	ZFAND6	54469	-0.8271	0.148902	0.381165
	RAB40A	142684	-0.825394	0.149488	0.381165
	KRTAP5-9	3846	-0.823263	0.150223	0.381519
	UCHL1	7345	-0.821076	0.150982	0.38193
	USP32	84669	-0.816879	0.152448	0.383574
	ITCH	83737	-0.814098	0.153427	0.383574
	ASB18	401036	-0.814091	0.15343	0.383574
	RNF148	378925	-0.812355	0.154044	0.383611
	TRAF7	84231	-0.80493	0.1567	0.388714
	FBXO32	114907	-0.801804	0.157832	0.39001
	CALCOCO2	10241	-0.79887	0.158902	0.390789
	ZSWIM2	151112	-0.796767	0.159673	0.390789
	FBXL7	23194	-0.795937	0.159979	0.390789
	UBE2R2	54926	-0.793096	0.161029	0.391237
	TRIM11	81559	-0.792136	0.161385	0.391237
	RAG1	5896	-0.7883	0.162817	0.391973
	CBL	867	-0.785201	0.163983	0.391973
	OTUD1	220213	-0.783454	0.164644	0.391973
	ZNF645	158506	-0.782857	0.164871	0.391973
	PML	5371	-0.779824	0.166026	0.391973
	MKRN1	23608	-0.778731	0.166444	0.391973
	SYTL4	94121	-0.778694	0.166458	0.391973
	ASB15	142685	-0.776164	0.167431	0.391973
	FBXO24	26261	-0.773311	0.168534	0.391973
	RNF122	79845	-0.773222	0.168569	0.391973
	FBXW7	55294	-0.773004	0.168654	0.391973
	FBXL16	146330	-0.770663	0.169565	0.391973
	CAND2	23066	-0.76791	0.170643	0.391973
	ASB2	51676	-0.765303	0.171671	0.391973
	UEVLD	55293	-0.762622	0.172734	0.391973
	DTX1	1840	-0.761844	0.173044	0.391973
	DCUN1D5	84259	-0.760493	0.173583	0.391973
	CUL4B	8450	-0.760212	0.173695	0.391973
	SOCS1	8651	-0.759683	0.173907	0.391973
	RNF6	6049	-0.759606	0.173938	0.391973
	OIT3	170392	-0.757175	0.174914	0.39279
	BIRC6	57448	-0.755453	0.175609	0.392971
	STUB1	10273	-0.748893	0.178282	0.396202
	FBXL2	25827	-0.747564	0.178828	0.396202
	TRIM46	80128	-0.747366	0.17891	0.396202
	SOCS4	122809	-0.744419	0.180128	0.396381
	FBXO17	115290	-0.744175	0.180229	0.396381
	RNF141	50862	-0.74265	0.180863	0.396413
	BRCC3	79184	-0.739621	0.182129	0.397009
	UBE2NL	389898	-0.738152	0.182746	0.397009
	USP51	158880	-0.737558	0.182996	0.397009
	ANKIB1	54467	-0.733362	0.184773	0.399168
	MARCH3	115123	-0.732203	0.185266	0.399168
	FBXO27	126433	-0.728384	0.186903	0.399168
	UBE2N	7334	-0.726634	0.187658	0.399168
	FBXO42	54455	-0.723672	0.188942	0.399168
	RNFT2	84900	-0.723165	0.189162	0.399168
	ANAPC11	51529	-0.722591	0.189413	0.399168
	RNF144A	9781	-0.721773	0.18977	0.399168
	MEX3B	84206	-0.720763	0.190212	0.399168
	RNF19B	127544	-0.720067	0.190517	0.399168
	OTUD7A	161725	-0.719302	0.190852	0.399168
	RNF169	254225	-0.716836	0.191939	0.400134
	USP30	84749	-0.712647	0.1938	0.402701
	ATXN3	4287	-0.708389	0.195709	0.405352
	MARCH6	10299	-0.698916	0.200025	0.410403
	TRIM21	6737	-0.697465	0.200694	0.410403
	RNF31	55072	-0.695875	0.20143	0.410403
	PRICKLE3	4007	-0.694992	0.20184	0.410403
	MLLT10	8028	-0.694362	0.202134	0.410403
	UCK2	7371	-0.693697	0.202443	0.410403
	TRIM39	56658	-0.693283	0.202636	0.410403
	CISH	1154	-0.684223	0.206908	0.416885
	YOD1	55432	-0.683736	0.20714	0.416885
	MID1	4281	-0.673462	0.212099	0.425527
	UBE2S	27338	-0.666822	0.215367	0.426218
	RNF20	56254	-0.666193	0.215679	0.426218
	RNF152	220441	-0.663737	0.216902	0.426218
	FBXO34	55030	-0.662513	0.217514	0.426218
	CNOT4	4850	-0.662259	0.217641	0.426218
	CXXC1	30827	-0.661912	0.217815	0.426218
	HECW2	57520	-0.661292	0.218126	0.426218
	RNF170	81790	-0.661287	0.218129	0.426218
	TRIM47	91107	-0.660674	0.218437	0.426218
	BIRC3	330	-0.657918	0.219827	0.427084
	CUL4A	8451	-0.656769	0.22041	0.427084
	FBXL21	26223	-0.655839	0.220882	0.427084
	USP44	84101	-0.64875	0.224517	0.432804
	SH3RF2	153769	-0.647319	0.225258	0.432912
	UNK	85451	-0.646034	0.225926	0.432912
	BRPF3	27154	-0.641475	0.22831	0.434957
	RFWD2	64326	-0.641394	0.228352	0.434957
	RNF2	6045	-0.634196	0.232169	0.439667
	UBA5	79876	-0.634139	0.232199	0.439667
	USP22	23326	-0.627893	0.235563	0.444721
	CUL9	23113	-0.62625	0.236456	0.445094
	FBXO36	130888	-0.623094	0.238181	0.446752
	FBXW8	26259	-0.618691	0.240607	0.446752
	RAB40C	57799	-0.617493	0.241272	0.446752
	MKRN2	23609	-0.617094	0.241494	0.446752
	LRRC29	26231	-0.617032	0.241529	0.446752
	USP12	219333	-0.615061	0.242627	0.446752
	FBXO41	150726	-0.614707	0.242825	0.446752
	PRICKLE2	166336	-0.613734	0.243369	0.446752
	USP16	10600	-0.613288	0.243619	0.446752
	TRIM68	55128	-0.61137	0.244698	0.446831
	WDR59	79726	-0.61073	0.245059	0.446831
	PHF2	5253	-0.60833	0.246417	0.447481
	RC3H1	149041	-0.606028	0.247726	0.447481
	TRIM26	7726	-0.603271	0.249304	0.447481
	FBXO3	26273	-0.603024	0.249446	0.447481
	FBXO45	200933	-0.60242	0.249793	0.447481
	FBXL17	64839	-0.599753	0.251331	0.447481
	FBXL5	26234	-0.598241	0.252208	0.447481
	UBE2E1	7324	-0.59816	0.252255	0.447481
	SPSB2	84727	-0.596391	0.253285	0.447481
	TRIM72	493829	-0.596115	0.253446	0.447481
	USP25	29761	-0.594316	0.254498	0.447481
	RNF151	146310	-0.594158	0.25459	0.447481
	TRIM38	10475	-0.593167	0.255172	0.447481
	USP50	373509	-0.592935	0.255308	0.447481
	UBA7	7318	-0.591924	0.255903	0.447481
	TNFAIP3	7128	-0.588926	0.257676	0.449075
	MEX3C	51320	-0.588013	0.258218	0.449075
	MARCH1	55016	-0.586224	0.259284	0.449409
	FBXL14	144699	-0.584442	0.26035	0.449409
	USP27X	389856	-0.583023	0.261202	0.449409
	RNF123	63891	-0.582996	0.261219	0.449409
	NHLRC1	378884	-0.579811	0.263142	0.449926
	ZNRF3	84133	-0.579069	0.263591	0.449926
	RNF216	54476	-0.576386	0.265225	0.449926
	C12orf51	283450	-0.576259	0.265302	0.449926
	NEURL2	140825	-0.574713	0.266248	0.449926
	MEX3D	399664	-0.574528	0.266362	0.449926
	RNF138	51444	-0.5744	0.266441	0.449926
	UHRF1	29128	-0.571028	0.268517	0.450885
	RNF180	285671	-0.57017	0.269048	0.450885
	USP9Y	8287	-0.566569	0.271288	0.450885
	RNF12	51132	-0.566381	0.271406	0.450885
	UBTD1	80019	-0.566275	0.271472	0.450885
	PHF7	51533	-0.565175	0.27216	0.450885
	JOSD1	9929	-0.564788	0.272403	0.450885
	MARCH8	220972	-0.564404	0.272644	0.450885
	TRAF3	7187	-0.560598	0.275044	0.453681
	UBE2F	140739	-0.558272	0.276521	0.454405
	TRIM42	287015	-0.557672	0.276903	0.454405
	UBE4B	10277	-0.554745	0.278776	0.456308
	PHF13	148479	-0.551707	0.280733	0.458339
	ASB9	140462	-0.549821	0.281954	0.458628
	RNF103	7844	-0.549223	0.282343	0.458628
	USP47	55031	-0.542607	0.286677	0.464489
	UBE2T	29089	-0.54084	0.287846	0.465206
	USP48	84196	-0.538606	0.289331	0.466427
	FBXL12	54850	-0.536949	0.290436	0.467033
	RNF17	56163	-0.532899	0.293158	0.470228
	KMT2C	58508	-0.527616	0.296745	0.473352
	CBLL1	79872	-0.526647	0.297408	0.473352
	RUFY1	80230	-0.523777	0.29938	0.473352
	KDM2B	84678	-0.523727	0.299414	0.473352
	MIB2	142678	-0.522343	0.30037	0.473352
	DCUN1D3	123879	-0.521623	0.300869	0.473352
	WHSC1L1	54904	-0.519701	0.302203	0.473352
	ZFAND5	7763	-0.517876	0.303476	0.473352
	RBBP6	5930	-0.517467	0.303762	0.473352
	DCUN1D1	54165	-0.517107	0.304014	0.473352
	DTX2	113878	-0.516193	0.304654	0.473352
	UBE2E3	10477	-0.515492	0.305146	0.473352
	UHRF2	115426	-0.51445	0.305879	0.473352
	HERC1	8925	-0.513394	0.306624	0.473352
	XIAP	331	-0.512695	0.307118	0.473352
	RNF186	54546	-0.51181	0.307744	0.473352
	TRIM55	84675	-0.5113	0.308106	0.473352
	UCHL5	51377	-0.51086	0.308418	0.473352
	USP11	8237	-0.506428	0.311582	0.476185
	USP18	11274	-0.505704	0.312101	0.476185
	UBE2D2	7322	-0.504831	0.31273	0.476185
	UBE2K	3093	-0.504122	0.31324	0.476185
	KDM5C	8242	-0.500248	0.316047	0.478238
	FBXO31	79791	-0.500196	0.316085	0.478238
	RAB40AL	282808	-0.498223	0.317524	0.479282
	TRIM33	51592	-0.496984	0.318432	0.479521
	CBLB	868	-0.491935	0.322155	0.483989
	FBXL8	55336	-0.488975	0.324358	0.485416
	RNF217	154214	-0.488622	0.324622	0.485416
	ZNRF1	84937	-0.483949	0.328134	0.489524
	OTUD4	54726	-0.481349	0.330104	0.490729
	TRAF6	7189	-0.48084	0.330491	0.490729
	USP20	10868	-0.479855	0.331242	0.490729
	CUL3	8452	-0.476118	0.334105	0.493461
	TRIM17	51127	-0.475437	0.334628	0.493461
	MEX3A	92312	-0.472918	0.336575	0.494881
	USP21	27005	-0.47097	0.338088	0.494881
	PHRF1	57661	-0.470107	0.338761	0.494881
	RNFT1	51136	-0.469933	0.338896	0.494881
	BAHD1	22893	-0.469215	0.339457	0.494881
	USP5	8078	-0.466022	0.341962	0.495931
	TRIM6	117854	-0.464717	0.342991	0.495931
	BIRC8	112401	-0.464643	0.343049	0.495931
	LOC283116	283116	-0.463296	0.344116	0.495931
	TRIM67	440730	-0.462433	0.3448	0.495931
	UBE2J1	51465	-0.462208	0.344979	0.495931
	TULP4	56995	-0.461424	0.345602	0.495931
	BMI1	648	-0.457933	0.348391	0.497618
	RNF114	55905	-0.457554	0.348695	0.497618
	TRIM45	80263	-0.456867	0.349247	0.497618
	MYLIP	29116	-0.454476	0.351175	0.497618
	RC3H2	54542	-0.4537	0.351803	0.497618
	FBXO48	554251	-0.452109	0.353095	0.497618
	CGRRF1	10668	-0.452034	0.353155	0.497618
	BRPF1	7862	-0.451365	0.3537	0.497618
	TRIM37	4591	-0.45067	0.354266	0.497618
	FBXO38	81545	-0.450319	0.354553	0.497618
	PHF8	23133	-0.448628	0.355936	0.498466
	RFPL1	5988	-0.447653	0.356736	0.498495
	RNF185	91445	-0.445178	0.358775	0.498857
	WDSUB1	151525	-0.444986	0.358933	0.498857
	FBXO11	80204	-0.444426	0.359396	0.498857
	TRIM41	90933	-0.443359	0.360281	0.498857
	TRIL	9865	-0.442623	0.360892	0.498857
	CCL20	6364	-0.43368	0.368401	0.508139
	ASB11	140456	-0.430125	0.371428	0.509314
	RSF1	51773	-0.429083	0.37232	0.509314
	TRIM23	373	-0.428169	0.373105	0.509314
	TRIM63	84676	-0.428141	0.373129	0.509314
	TRIM59	286827	-0.427984	0.373264	0.509314
	UBA6	55236	-0.427097	0.374027	0.509314
	FBXO22	26263	-0.425716	0.375218	0.509851
	RNF128	79589	-0.423	0.377572	0.511881
	UBE2Q2	92912	-0.42215	0.378312	0.511881
	MNAT1	4331	-0.419035	0.381035	0.514478
	TRIM4	89122	-0.417514	0.382372	0.515196
	USP15	9958	-0.415524	0.384128	0.516475
	ARIH2	10425	-0.4143	0.385212	0.516847
	TRIM54	57159	-0.412069	0.387196	0.517569
	PJA2	9867	-0.41154	0.387668	0.517569
	TRIM60	166655	-0.41053	0.388571	0.517569
	PHF20	51230	-0.407554	0.391242	0.517569
	PHF14	9678	-0.407464	0.391324	0.517569
	RNF38	152006	-0.406809	0.391914	0.517569
	LONRF3	79836	-0.405861	0.392771	0.517569
	BAP1	8314	-0.40558	0.393025	0.517569
	USP31	57478	-0.405575	0.393029	0.517569
	AMFR	267	-0.404357	0.394134	0.517958
	RNF149	284996	-0.401826	0.396436	0.51991
	ASB4	51666	-0.400943	0.397244	0.51991
	FBXL3	26224	-0.398461	0.39952	0.521822
	JADE3	9767	-0.396905	0.400954	0.522
	RNF183	138065	-0.396544	0.401287	0.522
	USP8	9101	-0.393579	0.404037	0.523666
	RNF133	168433	-0.393398	0.404205	0.523666
	USP46	64854	-0.390265	0.407132	0.526393
	KDM7A	80853	-0.388662	0.408638	0.527274
	TRIM5	85363	-0.386564	0.410616	0.528762
	ZNF592	9640	-0.373156	0.423491	0.544246
	ASB6	140459	-0.370218	0.426366	0.545906
	DCUN1D2	55208	-0.370092	0.426489	0.545906
	SOCS6	9306	-0.36847	0.428085	0.546418
	MARCH7	64844	-0.367952	0.428596	0.546418
	USP13	8975	-0.365862	0.430664	0.546548
	USP24	23358	-0.365688	0.430836	0.546548
	RNF11	26994	-0.365261	0.43126	0.546548
	MIB1	57534	-0.363592	0.43292	0.547562
	WDR24	84219	-0.362739	0.433772	0.547562
	USP17L2	377630	-0.361596	0.434915	0.547924
	USP34	9736	-0.358253	0.438276	0.550559
	OTUB2	78990	-0.357806	0.438727	0.550559
	RNF207	388591	-0.355975	0.44058	0.551803
	WSB1	26118	-0.353969	0.44262	0.553275
	UBE4A	9354	-0.347215	0.449557	0.560518
	BTRC	8945	-0.346627	0.450166	0.560518
	RNF144B	255488	-0.342045	0.454941	0.565363
	UBE2V1	7335	-0.340831	0.456214	0.565847
	TRIM50	135892	-0.334992	0.46239	0.572308
	MARCH5	54708	-0.33422	0.463212	0.572308
	PHF3	23469	-0.331275	0.466364	0.575093
	OTUD5	55593	-0.323509	0.474779	0.582944
	TRIM3	10612	-0.323043	0.475288	0.582944
	UBE2Z	65264	-0.322883	0.475464	0.582944
	TRIM32	22954	-0.316936	0.482019	0.589852
	FBXO46	23403	-0.315098	0.484063	0.591159
	FBXO43	286151	-0.314098	0.485179	0.591159
	RAB40B	10966	-0.312299	0.487193	0.591159
	LMTK3	114783	-0.311958	0.487575	0.591159
	MARCH9	92979	-0.311704	0.487861	0.591159
	UBE2A	7319	-0.31102	0.48863	0.591159
	FBXO33	254170	-0.309174	0.490711	0.592557
	FBXW10	10517	-0.308351	0.491642	0.592563
	PCGF3	10336	-0.306569	0.493663	0.593881
	UBE2H	7328	-0.302508	0.498301	0.598332
	JADE1	79960	-0.301696	0.499233	0.598332
	RNF167	26001	-0.29689	0.504789	0.602429
	FBXW9	84261	-0.296638	0.505082	0.602429
	UBE3B	89910	-0.2963	0.505476	0.602429
	RNF24	11237	-0.292361	0.510081	0.606788
	MSL2	55167	-0.291097	0.511568	0.606979
	RNF19A	25897	-0.290612	0.512139	0.606979
	CHD4	1108	-0.288988	0.514058	0.608128
	BAZ2B	29994	-0.286865	0.516577	0.60998
	FBXO8	26269	-0.285774	0.517876	0.610388
	CYLD	1540	-0.28469	0.51917	0.610789
	HERC5	51191	-0.281035	0.523558	0.613773
	FBXO10	26267	-0.28098	0.523625	0.613773
	STAMBPL1	57559	-0.279958	0.524858	0.614094
	PAAF1	80227	-0.279138	0.52585	0.614132
	HECTD1	25831	-0.276614	0.528915	0.615552
	LONRF1	91694	-0.276553	0.52899	0.615552
	FBXO47	494188	-0.273737	0.53243	0.618431
	FBXO25	26260	-0.272126	0.534409	0.619605
	FBXO28	23219	-0.269701	0.537402	0.621948
	HERC2	8924	-0.267297	0.540385	0.624272
	FBXO16	157574	-0.26647	0.541414	0.624334
	FBXO15	201456	-0.264896	0.54338	0.625341
	TNFRSF25	8718	-0.264208	0.544242	0.625341
	USP49	25862	-0.262994	0.545765	0.62565
	HECTD3	79654	-0.262437	0.546466	0.62565
	TRIM71	131405	-0.26113	0.548113	0.626415
	PARP11	57097	-0.260165	0.549332	0.626689
	ZNF330	27309	-0.257714	0.552441	0.628906
	TRIP12	9320	-0.256915	0.553458	0.628906
	ASB17	127247	-0.256315	0.554223	0.628906
	SOCS7	30837	-0.251305	0.560654	0.635077
	VPS18	57617	-0.247223	0.565948	0.639942
	HECTD2	143279	-0.24315	0.571281	0.644833
	FBXL6	26233	-0.239672	0.575874	0.648872
	FBXL4	26235	-0.232754	0.585122	0.658133
	SH3RF1	57630	-0.231158	0.587276	0.658213
	UBE2Q1	55585	-0.230803	0.587756	0.658213
	MKRN3	7681	-0.230417	0.588278	0.658213
	AKTIP	64400	-0.220825	0.601416	0.669389
	RCHY1	25898	-0.220793	0.60146	0.669389
	HECW1	23072	-0.220286	0.602164	0.669389
	UBL4A	8266	-0.219431	0.603349	0.669389
	MYCBP2	23077	-0.219058	0.603868	0.669389
	HERC4	26091	-0.218573	0.604542	0.669389
	FBXO9	26268	-0.216829	0.606975	0.669967
	UBE2D1	7321	-0.216035	0.608086	0.669967
	MID2	11043	-0.215951	0.608204	0.669967
	TRIM48	79097	-0.214259	0.610578	0.671426
		646754	-0.212856	0.612553	0.672443
	PDC	5132	-0.211302	0.614749	0.673059
	USP40	55230	-0.210971	0.615218	0.673059
	MUL1	79594	-0.209074	0.61791	0.674274
	PHF10	55274	-0.208547	0.618661	0.674274
	ZNF547	284306	-0.207966	0.619489	0.674274
	NLRC5	84166	-0.207154	0.620649	0.674389
	PHF21B	112885	-0.200839	0.62974	0.682695
	PHF20L1	51105	-0.200366	0.630426	0.682695
	JOSD2	126119	-0.198389	0.633302	0.684651
	DTX3L	151636	-0.193244	0.640849	0.691641
	FBXL11	22992	-0.192034	0.642637	0.691804
	MYSM1	114803	-0.191521	0.643397	0.691804
	FBXO21	23014	-0.19095	0.644243	0.691804
	ZRANB1	54764	-0.187724	0.649047	0.695796
	SH3RF3	344558	-0.18107	0.659068	0.705357
	USP36	57602	-0.178527	0.662938	0.708314
	PHF11	51131	-0.17729	0.664829	0.709151
	DPF3	8110	-0.176355	0.666263	0.709498
	OTUD6B	51633	-0.174144	0.669663	0.711934
	WWP1	11059	-0.172327	0.67247	0.713733
	USP9X	8239	-0.162819	0.687355	0.728323
	FBXO4	26272	-0.160607	0.690865	0.730344
	UBE2W	55284	-0.16018	0.691544	0.730344
	FBXW2	26190	-0.156391	0.697604	0.73553
	ZMYND11	10771	-0.155507	0.699026	0.735817
	VPS41	27072	-0.152395	0.704052	0.739398
	UBTD2	92181	-0.151972	0.704739	0.739398
	UBE2C	11065	-0.150063	0.707842	0.740071
	VCPIP1	80124	-0.149948	0.70803	0.740071
	DCUN1D4	23142	-0.149446	0.708849	0.740071
	USP4	7375	-0.145083	0.716006	0.746326
	RNF32	140545	-0.14365	0.718373	0.747575
	FBXL20	84961	-0.134144	0.73427	0.761064
	USP33	23032	-0.134137	0.734282	0.761064
	FBXO2	26232	-0.13377	0.734903	0.761064
	TRIM28	10155	-0.130088	0.74116	0.766304
	KDM5B	10765	-0.128271	0.744268	0.767619
	UBL3	5412	-0.127943	0.74483	0.767619
	ASB14	142686	-0.120885	0.757034	0.778942
	RNF111	54778	-0.11607	0.765473	0.786361
	FSD1L	83856	-0.1112	0.774105	0.793954
	ASB8	140461	-0.108397	0.779118	0.797816
	USP19	10869	-0.106617	0.782318	0.799814
	WSB2	55884	-0.105333	0.784633	0.800902
	MTF2	22823	-0.100981	0.792537	0.807681
	TOPORS	10210	-0.0941458	0.805108	0.819188
	PCGF5	84333	-0.0910463	0.810875	0.823746
	RNF182	221687	-0.0900603	0.812718	0.82431
	UFD1L	7353	-0.0877759	0.817004	0.827346
	SENP2	59343	-0.0761705	0.839131	0.848143
	RFPL3	10738	-0.0756217	0.840191	0.848143
	ASB7	140460	-0.0743113	0.842731	0.849366
	THNSL2	55258	-0.0724558	0.846339	0.851662
	SCEL	8796	-0.0689152	0.853267	0.857285
	SHPRH	257218	-0.0657707	0.859467	0.862162
	USP53	54532	-0.0446966	0.902201	0.903613
	TRIM40	135644	-0.0312415	0.93059	0.93059
